# Supplementary material for: Institutional investors and cost of capital: The moderating effect of ownership structure
Source: PLoS One. 2021 Apr 8;16(4):e0249963. doi: 10.1371/journal.pone.0249963 (PMC8031807; doi:10.1371/journal.pone.0249963)
Supplement: S1 Dataset — (XLSX) [file pone.0249963.s001.xlsx]

## Sheet: Full Sample
name	code	industry	R	Insti	Insti_high	Insti_churn	Equil	First	Size	Lev	B/m	Turn	Grow	Ind	Dual	Top	Sal	state	Insti*Equil	Insti*State
000004	C27	C	0.0472962	0.297955	1	1	14.5341	26.0961	19.3051	0.403239	0.225054	0.334591	-0.252444	0.333333	0	0	13.4578	0	0.0433051	0
000006	K70	K	0.0369675	0.37197	1	0	34.522	20.3114	23.0227	0.579972	0.80151	0.477522	0.498858	0.333333	0	16.6757	14.7974	1	0.128411	0.37197
000007	H61	H	0.025	0.212275	1	1	30.7569	17.4079	20.304	0.462754	0.187322	0.296227	-0.314446	0.375	0	12.0912	13.8925	0	0.0652892	0
000010	C35	C	0.0591181	0.475485	0	1	23.9496	29.9896	20.7507	0.358152	0.210673	0.464011	0.925853	0.363636	0	0	13.9108	0	0.113877	0
000011	K70	K	0.119142	0.646142	0	0	11.101	54.3301	22.0774	0.534334	0.591846	0.413915	-0.130055	0.333333	0	0	14.7304	1	0.0717282	0.646142
000014	K70	K	0.0259259	0.042462	0	1	12.3778	32.0227	21.3613	0.649425	0.573781	0.288228	0.338565	0.333333	0	0	14.4834	1	0.00525586	0.042462
000016	C39	C	0.0262953	0.080452	0	1	11.4167	19	23.4797	0.728132	1.02064	1.23857	0.091007	0.428571	0	0	14.6484	1	0.00918496	0.080452
000019	C15	C	0.025	0.487148	1	0	34.6996	19.0893	21.0134	0.243113	0.620715	0.342486	0.410336	0.333333	0	0	14.4026	1	0.169038	0.487148
000020	C39	C	0.0469308	0.107605	0	1	12.5099	41.1391	20.4104	0.62581	0.378819	0.887224	-0.134095	0.428571	1	0	13.7524	0	0.0134613	0
000021	C39	C	0.116989	0.529599	1	0	17.6595	44.5088	23.3426	0.638573	0.830219	1.25812	-0.082928	0.333333	0	12.4275	15.7824	1	0.0935245	0.529599
000025	F51	F	0.112069	0.002175	0	0	4.2007	66.22	20.368	0.709393	0.301621	0.723272	0.159866	0.333333	0	0	14.3631	1	9.13652e-05	0.002175
000026	F52	F	0.132866	0.10706	1	1	9.7019	41.4946	21.9927	0.56759	0.745859	0.901463	0.026301	0.375	0	11.1021	15.4379	1	0.0103869	0.10706
000027	D44	D	0.0431818	0.755144	0	0	26.446	47.8246	24.2316	0.435835	1.14792	0.375674	-0.037237	0.333333	0	0	14.753	1	0.199705	0.755144
000028	F51	F	0.122524	0.200471	1	0	19.3271	38.3342	23.1264	0.790499	0.52422	2.0831	0.176979	0.375	0	7.88269	15.3673	1	0.0387452	0.200471
000029	K70	K	0.025	0.638097	0	0	1.0763	63.5475	22.1619	0.588383	0.691078	0.533935	1.05454	0.333333	0	0	14.3773	1	0.00686784	0.638097
000030	C41	C	0.0332237	0.389644	0	1	52.3868	24.3099	22.6848	0.402571	0.665418	0.78142	0	0.375	0	16.5573	14.504	1	0.204122	0.389644
000032	C39	C	0.0278835	0.071615	0	1	10.6475	42.0201	21.1297	0.32395	0.59929	1.01799	0.071572	0.333333	0	9.88537	14.3524	1	0.00762521	0.071615
000034	S90	S	0.0562605	0.207211	1	0	22.2961	21.8751	19.751	0.719504	0.212575	1.86461	0.165694	0.428571	1	8.39004	14.5875	0	0.0462	0
000043	K70	K	0.260983	0.024461	0	0	33.5093	22.3533	23.5978	0.767877	1.00364	0.387291	0.487238	0.333333	0	9.16952	15.452	1	0.00819671	0.024461
000045	F51	F	0.087011	0.686322	1	0	25.7346	46.2111	21.7712	0.194236	0.641844	0.478021	0.338397	0.333333	0	11.4404	14.5003	1	0.176622	0.686322
000046	K70	K	0.110775	0.124994	1	0	12.901	73.6654	24.4304	0.763096	0.790273	0.165684	0.335652	0.333333	0	16.1036	15.9702	0	0.0161255	0
000049	C38	C	0.0488679	0.168868	1	1	17.5941	45.676	21.9385	0.806481	0.273536	1.6828	0.377834	0.333333	0	0	15.7193	1	0.0297108	0.168868
000050	C39	C	0.0604258	0.069087	0	1	11.5623	45.6217	22.7998	0.588088	0.713857	0.5728	0.042883	0.333333	0	0	15.6417	1	0.00798805	0.069087
000055	C33	C	0.0495172	0.082797	1	0	18.9136	9.0862	21.6786	0.5322	0.570657	0.709354	0.250175	0.428571	1	13.8538	14.7725	0	0.0156599	0
000058	L72	L	0.150587	0.036225	0	0	5.1712	30.2446	21.4817	0.327471	0.548419	0.308263	0.287944	0.333333	0	10.4797	14.5632	1	0.00187327	0.036225
000059	C25	C	0.112905	0.065412	0	0	5.661	51.1393	24.0712	0.745773	1.04561	1.35816	0.154107	0.375	0	8.72323	14.5149	1	0.00370297	0.065412
000061	L72	L	0.0472882	0.474202	1	1	32.062	24.3056	23.2266	0.499835	0.599241	0.189898	0.289336	0.384615	0	15.04	14.49	1	0.152039	0.474202
000062	L72	L	0.118275	0.006752	0	0	1.4689	74.9648	22.3071	0.588971	0.45235	0.420574	0.331547	0.333333	0	8.92266	14.7788	0	9.91801e-05	0
000065	E48	E	0.160456	0.032743	1	0	15.0546	54.4132	22.1052	0.757927	0.680746	0.824935	0.781699	0.333333	0	0	14.7872	1	0.00492933	0.032743
000066	C39	C	0.0632889	0.572207	0	0	4.3253	53.9174	24.3926	0.77851	1.10327	1.98596	-0.023736	0.333333	0	10.3634	14.6989	1	0.0247497	0.572207
000068	C39	C	0.0665208	0.35773	0	0	39.2189	22.4547	20.1983	0.669023	0.11086	1.41819	5.87687	0.333333	0	0	13.9738	1	0.140298	0.35773
000069	N78	N	0.169973	0.092091	1	0	7.825	56.6319	25.1992	0.685297	0.889803	0.350036	0.2635	0.555556	0	16.6443	15.2291	1	0.00720612	0.092091
000070	C38	C	0.0629324	0.058006	1	1	13.7629	45.3289	21.5357	0.482769	0.585821	0.740589	-0.023686	0.333333	0	11.6327	14.4171	1	0.00798331	0.058006
000078	F52	F	0.0543918	0.113918	0	1	12.2097	24.662	22.8051	0.764565	0.688012	1.15156	0.245467	0.333333	0	12.7544	14.6699	0	0.013909	0
000088	G54	G	0.0292975	0.050603	0	0	1.3951	67.3695	22.4437	0.085955	0.456814	0.056563	-0.027711	0.333333	0	0	14.1418	1	0.000705962	0.050603
000089	G56	G	0.127792	0.047053	1	0	5.453	61.2997	23.1965	0.341296	1.04288	0.22875	0.029568	0.333333	0	10.9817	14.4704	1	0.0025658	0.047053
000090	E48	E	0.0421131	0.395567	0	1	3.279	36.3494	23.0048	0.655718	0.966255	0.491449	0.465281	0.428571	0	8.73906	14.8243	1	0.0129706	0.395567
000096	F51	F	0.0268868	0.576082	0	0	4.6092	57.6082	21.4403	0.085742	0.68875	0.430007	-0.100381	0.363636	0	0	14.9815	1	0.0265528	0.576082
000099	G56	G	0.0294274	0.019487	0	0	3.4951	42.1828	22.0687	0.360138	0.620018	0.322125	0.087771	0.333333	0	0	15.2194	1	0.00068109	0.019487
000150	K70	K	0.112643	0.067386	1	0	7.2329	48.4832	21.7225	0.706744	0.738297	0.333634	7.58918	0.428571	0	0	13.487	0	0.00487396	0
000151	F51	F	0.147823	0.008448	0	0	2.4057	50.0886	21.6355	0.606677	0.678224	0.748414	-0.071164	0.333333	0	0	14.3221	1	0.000203234	0.008448
000153	C27	C	0.0617051	0.094666	1	1	35.2855	7.642	21.4069	0.467801	0.588248	0.891676	-0.077132	0.333333	0	0	13.854	0	0.0334034	0
000156	R86	R	0.195937	0.304167	0	1	37.6344	52.3086	22.3495	0.643314	0.189391	0.421002	0.19394	0.333333	1	0	14.8279	1	0.114471	0.304167
000158	C17	C	0.167886	0.038471	0	0	3.8841	48.0641	22.4765	0.576942	0.915384	1.01955	0.166228	0.333333	0	0	12.8657	1	0.00149425	0.038471
000159	F51	F	0.0583282	0.017126	0	0	2.3116	30.4901	21.8162	0.30427	0.678587	0.357949	-0.236969	0.333333	0	0	15.1597	0	0.000395885	0
000333	C38	C	0.0683463	0.151576	1	0	20.2624	35.4914	25.2974	0.596883	0.681846	1.31009	0	0.357143	1	18.683	16.5943	0	0.0307129	0
000338	C36	C	0.0289474	0.57909	0	0	34.4553	24.2202	25.0866	0.562831	0.95547	0.805176	0.210656	0.333333	1	17.3526	15.3999	1	0.199527	0.57909
000400	C38	C	0.0266082	0.2079	1	1	19.1766	19.3821	22.8384	0.539619	0.419527	0.940378	0.082098	0.375	0	10.8878	14.3808	1	0.0398682	0.2079
000401	C30	C	0.0279481	0.323824	1	0	31.6719	38.628	24.4867	0.677456	1.06087	0.37142	0.075095	0.333333	0	0	14.4827	1	0.102561	0.323824
000404	C34	C	0.138048	0.523678	1	1	28.7867	28.8055	22.5741	0.609224	0.869634	1.2096	0.197908	0.333333	0	0	14.2823	1	0.15075	0.523678
000408	F51	F	0.0907247	0.220413	1	0	6.5527	19.6907	20.173	0.664357	0.305263	0.374796	4.79216	0.333333	1	0	12.6568	0	0.014443	0
000410	C34	C	0.0267212	0.050261	1	0	28.5598	33.0803	23.5189	0.833668	0.904729	0.500359	-0.052372	0.333333	0	6.62007	14.2917	1	0.0143544	0.050261
000411	F51	F	0.046503	0.319212	1	0	43.0326	21.3545	22.2914	0.740446	0.833271	2.77718	0.168022	0.333333	0	0	14.9741	1	0.137365	0.319212
000413	C39	C	0.0279533	0.150424	1	0	56.3181	14.3999	22.9241	0.349694	0.515045	0.16799	0.196378	0.428571	0	0	13.6219	0	0.0847159	0
000415	L71	L	0.0313211	0.739703	0	0	25.2968	44.9021	24.7685	0.853207	0.971858	0.12145	1.55895	0.333333	0	11.2957	14.3925	1	0.187121	0.739703
000417	F52	F	0.0393541	0.312114	1	1	25.3545	22.1313	22.7405	0.540901	0.839385	1.39753	0.088354	0.363636	0	11.1444	13.9967	1	0.0791349	0.312114
000418	C38	C	0.223593	0.638319	1	0	28.2691	35.2041	22.9449	0.508342	0.873312	0.990337	0.264946	0.333333	0	0	16.1646	0	0.180447	0
000420	C28	C	0.109185	0.00736	0	0	5.892	21.255	22.1092	0.957023	0.79681	0.374535	-0.099772	0.363636	0	9.13465	12.2737	1	0.000433651	0.00736
000423	C27	C	0.111002	0.298026	1	0	10.7776	23.1417	22.5116	0.149746	0.223386	0.710512	0.314204	0.333333	0	12.0332	14.3574	1	0.0321201	0.298026
000425	C35	C	0.0289422	0.140532	1	0	12.8841	49.2598	24.6171	0.598504	1.08905	0.57042	-0.159891	0.444444	1	10.7282	15.6469	1	0.0181063	0.140532
000426	B09	B	0.0263351	0.060573	0	0	30.6663	30.5054	22.172	0.358713	0.709823	0.218083	-0.06512	0.333333	0	9.86469	13.4484	0	0.0185755	0
000428	H61	H	0.0636138	0.03326	0	0	4.3631	46.0282	22.8078	0.76369	0.761276	0.24145	0.082586	0.555556	0	10.76	13.4862	1	0.00145117	0.03326
000429	G54	G	0.181418	0.057025	0	0	7.2878	40.8337	23.2644	0.601973	1.15416	0.102712	0.200584	0.363636	0	10.3734	14.0711	1	0.00415587	0.057025
000430	N78	N	0.131553	0.42923	1	1	29.4443	30.021	20.2171	0.280697	0.247617	0.896808	-0.26693	0.333333	0	0	13.7757	1	0.126384	0.42923
000488	C22	C	0.0398936	0.280019	1	0	23.6899	19.7328	24.5845	0.691966	1.14852	0.428125	0.031739	0.333333	1	15.8987	16.2228	1	0.0663362	0.280019
000501	F52	F	0.040674	0.30322	1	0	40.9853	24.0146	23.2597	0.752536	0.790621	1.4229	0.130225	0.363636	0	10.7046	15.03	1	0.124276	0.30322
000502	K70	K	0.0531235	0	0	0	7.5848	22.6515	19.5511	0.210434	0.250007	0.095166	-0.130912	0.333333	0	0	13.7966	0	0	0
000503	I64	I	0.0799231	0.090617	1	1	6.6301	27.2694	21.0796	0.109044	0.075394	0.141687	0.067223	0.428571	0	0	14.1441	0	0.006008	0
000506	K70	K	0.025	0.677777	1	0	30.8474	29.9241	21.9424	0.450567	0.58555	0.212652	-0.152642	0.375	0	0	13.9037	0	0.209077	0
000507	G55	G	0.0415639	0.038703	0	0	5.207	25.6196	22.0922	0.354787	0.695733	0.345703	0.973029	0.5	0	10.011	14.284	1	0.00201527	0.038703
000513	C27	C	0.131203	0.508513	1	0	36.2419	26.2105	22.6052	0.451033	0.467384	0.757176	0.171206	0.454545	0	0	14.7737	0	0.184295	0
000516	F52	F	0.025	0.077034	1	1	16.7633	20.8625	22.0074	0.644833	0.551798	0.984288	0.047913	0.363636	0	0	14.221	0	0.0129134	0
000519	C30	C	0.048518	0.048564	0	1	30.6453	36.0396	22.3163	0.266653	0.465174	0.511396	5.88731	0.333333	0	0	14.4295	1	0.0148826	0.048564
000521	C38	C	0.0310852	0.327338	1	1	21.6408	21.5818	22.8659	0.623602	0.959996	1.28459	0.132381	0.444444	0	14.5708	15.4298	1	0.0708386	0.327338
000525	C26	C	0.03	0.091861	1	1	20.8684	44.753	23.0561	0.655206	0.717671	0.707646	0.009192	0.333333	0	0	14.2303	0	0.0191699	0
000526	K70	K	0.025	0.409086	0	1	19.5782	28.5238	19.1036	0.214055	0.104776	0.050702	-0.844061	0.428571	0	0	13.1111	0	0.0800917	0
000528	C35	C	0.0367925	0.102809	1	0	6.9875	34.9758	23.8225	0.577607	1.11078	0.56227	-0.003561	0.333333	0	0	14.4222	1	0.00718378	0.102809
000529	C13	C	0.025	0.046078	0	0	7.7828	51.2615	20.9891	0.293831	0.306673	1.47071	0.176151	0.333333	0	0	14.8643	1	0.00358616	0.046078
000530	C34	C	0.0819317	0.407843	1	1	19.4134	21.9578	21.8109	0.322938	0.740255	0.520175	0.00902	0.333333	0	11.3294	14.3051	1	0.0791762	0.407843
000531	D44	D	0.127789	0.05839	0	0	41.6239	26.1158	22.8501	0.67673	0.854965	0.402924	0.043476	0.363636	0	6.9575	14.0616	1	0.0243042	0.05839
000533	C38	C	0.0734555	0.272201	0	0	20.1631	24.9664	22.0667	0.497427	0.801704	0.739565	0.170669	0.363636	1	10.4267	14.5059	0	0.0548842	0
000536	C39	C	0.025	0.103533	1	0	14.301	70.7738	22.9967	0.619171	0.389763	0.592555	2.04208	0.555556	0	0	13.5977	0	0.0148063	0
000537	K70	K	0.0410052	0.062402	0	1	12.4157	20.8247	22.1467	0.5022	0.829074	0.400099	-0.164602	0.333333	0	0	13.4788	1	0.00774765	0.062402
000538	C27	C	0.0436006	0.261709	1	0	26.5202	41.5236	23.279	0.299057	0.172527	1.33542	0.155476	0.363636	0	10.2438	14.7765	1	0.0694058	0.261709
000539	D44	D	0.0460526	0.059713	0	0	6.5883	67.386	24.9416	0.623187	1.08906	0.461444	0.045491	0.333333	0	6.90776	14.5883	1	0.00393407	0.059713
000540	K70	K	0.0422414	0.107164	0	0	13.3427	41.2463	24.3192	0.899756	0.905276	0.243027	1.1316	0.333333	0	15.2005	15.1075	0	0.0142986	0
000543	D44	D	0.037605	0.23878	1	0	29.4426	42.6904	23.8066	0.543037	1.12676	0.600777	0.643932	0.333333	0	0	14.3875	1	0.070303	0.23878
000544	D46	D	0.140068	0.004423	0	0	26.692	31.5208	21.3398	0.544197	0.462592	0.298764	0.167136	0.375	1	0	13.9421	1	0.00118059	0.004423
000545	C26	C	0.025	0.00571	0	0	17.2325	46.1593	20.8832	0.357445	0.356685	0.719065	7.53611	0.4	0	6.95655	13.8255	0	0.000983976	0
000546	K70	K	0.0567019	0.14385	0	0	15.8434	13.6492	19.4857	0.301097	0.260271	0.250938	-0.246847	0.428571	0	0	13.5515	0	0.0227907	0
000547	C39	C	0.025	0.292643	1	1	15.0578	21.6392	21.7661	0.373312	0.646256	0.197757	0.265828	0.428571	1	10.6091	13.529	0	0.0440656	0
000550	C36	C	0.0965482	0.054763	1	0	38.4061	41.0299	23.5256	0.443279	0.582126	1.4117	0.195425	0.333333	0	7.17012	15.7411	1	0.0210323	0.054763
000552	B06	B	0.026497	0.013453	0	0	0.8802	73.8294	22.4698	0.54552	0.555074	0.688535	-0.081695	0.357143	0	0	13.6315	1	0.000118413	0.013453
000553	C26	C	0.0293668	0.033764	1	0	19.675	20.152	21.7196	0.428993	0.404251	1.20399	0.312697	0.375	0	10.2577	13.7102	1	0.00664307	0.033764
000554	F51	F	0.0762464	0.299358	0	1	5.5951	24.5719	20.843	0.190248	0.435289	3.60075	-0.00349	0.333333	0	8.44441	13.5234	1	0.0167494	0.299358
000558	K70	K	0.0516976	0.023076	0	0	20.0019	50.0683	22.5581	0.843875	0.840328	0.345131	0.782176	0.375	0	12.3041	13.8396	0	0.00461564	0
000559	C36	C	0.0717628	0.074544	0	0	5.609	51.5291	22.9998	0.605592	0.678445	0.966025	0.110596	0.333333	0	10.3577	14.1376	0	0.00418117	0
000560	F52	F	0.026868	0.028506	0	0	25.8684	24.3996	22.295	0.745479	0.969527	0.408634	-0.353085	0.428571	0	15.4004	14.4876	0	0.00737405	0
000564	F52	F	0.0282967	0.153214	1	0	21.3982	34.6843	22.6268	0.746669	0.936633	0.602072	0.158666	0.428571	0	0	13.4662	1	0.032785	0.153214
000566	C27	C	0.0512577	0.50856	1	0	28.7264	21.6751	21.968	0.542144	0.468008	0.326781	0.072215	0.333333	0	13.7412	13.8653	0	0.146091	0
000568	C15	C	0.157646	0.423906	1	0	39.1839	21.3942	23.3432	0.225484	0.43826	0.711846	-0.097369	0.363636	0	14.6332	15.0442	1	0.166103	0.423906
000570	C34	C	0.0265504	0.304499	0	0	3.7736	30.0152	21.8359	0.399786	0.689171	0.950697	-0.009454	0.333333	0	0	14.6707	1	0.0114906	0.304499
000572	C36	C	0.0506951	0.237044	0	0	34.6571	28.7966	23.3496	0.316922	1.30031	0.772097	0.209652	0.375	1	0	13.8676	0	0.0821526	0
000573	K70	K	0.0515475	0.009051	0	0	7.7637	16.5163	21.7967	0.450208	0.643059	0.371653	0.287585	0.4	0	7.89952	13.9886	0	0.000702692	0
000576	C22	C	0.258818	0.012489	1	0	8.7064	41.548	21.1131	0.310645	0.315012	0.376446	-0.038224	0.428571	0	10.5815	13.8948	0	0.00108734	0
000581	C36	C	0.0314935	0.300666	1	0	23.1943	20.0019	23.2939	0.235316	0.397685	0.463262	0.114455	0.363636	0	8.90191	14.3102	1	0.0697374	0.300666
000582	G55	G	0.065055	0.0498	0	1	29.2873	62.0113	22.8713	0.549908	0.608446	0.435995	0.775359	0.375	0	8.00637	13.3146	1	0.0145851	0.0498
000586	C39	C	0.0514088	0.031359	1	0	18.7371	20.6782	20.0088	0.536989	0.342924	0.821867	-0.06	0.4	1	0	13.2532	0	0.00587577	0
000587	C41	C	0.052354	0.406968	0	1	17.2785	29.95	21.5186	0.459761	0.277106	4.24249	0.374145	0.25	0	0	13.8976	0	0.070318	0
000589	C29	C	0.0288685	0.365955	0	0	1.9426	33.8399	22.7477	0.685134	0.981385	0.905537	-0.018029	0.4	0	10.4944	13.837	1	0.00710904	0.365955
000590	C27	C	0.0951194	0.203325	1	1	30.7823	18.3864	20.1301	0.512252	0.162269	0.407456	-0.29558	0.428571	0	0	13.6231	1	0.0625881	0.203325
000591	F52	F	0.0485645	0.510081	0	0	3.9889	49.8407	21.8774	0.823249	0.651783	1.52086	-0.0155	0.333333	0	0	13.3224	1	0.0203466	0.510081
000592	A02	A	0.0573077	0.083568	0	1	10.968	33.4622	21.3259	0.262255	0.248218	0.469785	0.179538	0.4	0	0	13.6877	0	0.00916574	0
000593	F52	F	0.226646	0.255343	0	1	4.1567	23.1386	20.6245	0.263404	0.52487	0.599981	0.021183	0.333333	0	9.53025	13.6945	0	0.0106138	0
000595	C34	C	0.025	0.104749	0	0	14.2507	29.9703	20.7774	0.738589	0.505091	0.34232	-0.130604	0.363636	0	10.023	13.3188	0	0.0149275	0
000596	C15	C	0.124309	0.123501	1	0	10.8575	53.8928	22.484	0.356576	0.472121	0.82347	0.091378	0.375	0	7.09008	14.9496	1	0.0134091	0.123501
000597	C27	C	0.025	0.225336	0	0	31.9188	22.4964	22.7454	0.788334	0.913253	0.571395	0.001469	0.333333	1	7.80303	14.0937	1	0.0719245	0.225336
000598	D46	D	0.134044	0.068582	0	1	3.8814	42.05	23.0654	0.346266	0.500076	0.25779	0.123059	0.375	1	0	14.1492	1	0.00266194	0.068582
000599	C29	C	0.0818927	0.033599	0	0	9.7578	20.3079	22.3047	0.679285	0.899165	1.08963	-0.107766	0.333333	0	8.65643	12.8907	1	0.00327852	0.033599
000600	D44	D	0.419423	0.564833	0	0	17.4961	55.0085	23.6136	0.712163	1.06489	0.497115	0.355392	0.333333	0	0	13.9619	1	0.0988237	0.564833
000603	B09	B	0.162906	0.106993	0	1	36.7119	45.6441	20.4761	0.325185	0.115483	0.920422	-0.086523	0.363636	0	0	13.5861	0	0.0392792	0
000606	C27	C	0.025	0.218072	0	1	17.7028	12.5864	21.0994	0.321696	0.397971	0.253941	0.194661	0.428571	0	0	13.7387	1	0.0386049	0.218072
000608	K70	K	0.0710782	0.412542	1	0	24.4198	29.1234	22.8705	0.595973	0.955836	0.089643	0.263514	0.428571	0	0	15.2008	0	0.100742	0
000610	N78	N	0.058146	0.014614	0	0	6.4265	32.2341	20.2813	0.27882	0.437886	1.05571	-0.212157	0.333333	0	0	13.909	1	0.000939169	0.014614
000611	C17	C	0.025	0.220906	1	0	15.7598	12.4292	20.4218	0.194868	0.481104	1.56956	5.30082	0.333333	1	0	12.8602	0	0.0348143	0
000615	C28	C	0.196584	0.1867	1	0	17.0853	16.3779	20.909	0.495739	0.604499	0.482332	-0.118098	0.333333	0	8.51158	13.3847	0	0.0318983	0
000616	K70	K	0.334649	0.093904	0	1	4.9312	19.9811	23.1869	0.615793	0.962035	0.221645	0.01408	0.428571	0	7.814	15.4274	1	0.00463059	0.093904
000620	K70	K	0.025	0.144599	0	1	19.9976	65.9798	23.6282	0.806703	0.776455	0.179869	0.056289	0.333333	0	0	15.1986	0	0.0289163	0
000622	C35	C	0.025	0.279828	0	1	32.0697	20.4597	19.8793	0.38989	0.236586	0.425083	0.420793	0.333333	1	0	12.8889	0	0.08974	0
000623	C27	C	0.422834	0.122806	1	1	10.5215	24.0949	23.217	0.11983	0.69834	0.169661	0.353795	0.428571	0	12.0203	14.5417	0	0.012921	0
000625	C36	C	0.208015	0.156322	1	0	8.8587	41.038	24.7004	0.650706	0.601993	0.773642	0.306126	0.333333	0	10.043	14.7527	1	0.0138481	0.156322
000629	B08	B	0.025	0.065919	0	0	32.0167	30.627	24.2998	0.577386	0.916106	0.46705	-4.6e-05	0.363636	0	8.60612	13.8712	1	0.0211051	0.065919
000630	C32	C	0.027495	0.046312	1	0	4.2948	51.8284	24.4058	0.699186	0.945572	1.91272	-0.014161	0.384615	0	6.39693	14.3075	1	0.00198901	0.046312
000631	K70	K	0.0363379	0.018262	0	0	7.0887	73.6479	23.2792	0.766583	0.889302	0.234391	0.015161	0.333333	0	0	14.8866	0	0.00129454	0
000635	C26	C	0.0260363	0.035904	0	0	7.2983	51.2468	21.9907	0.227402	0.951576	0.763462	0.007081	0.333333	0	0	13.714	1	0.00262038	0.035904
000636	C39	C	0.0267921	0.295538	0	0	11.0731	18.2549	22.0762	0.402173	0.729988	0.624166	0.070103	0.444444	0	0	14.5063	1	0.0327252	0.295538
000637	C25	C	0.126468	0.066663	1	1	22.9993	29.5	20.7623	0.169992	0.397637	3.27548	-0.082998	0.333333	0	9.15736	14.6545	0	0.015332	0
000639	C13	C	0.0554307	0.253742	1	1	18.5476	41.9627	21.0854	0.193606	0.401919	1.69317	-0.021419	0.333333	0	0	13.8451	0	0.0470631	0
000650	C27	C	0.101848	0.140419	1	1	10.1777	44.5408	21.5686	0.167416	0.405037	0.813538	-0.138031	0.375	0	0	14.08	0	0.0142914	0
000652	F51	F	0.12917	0.031046	0	0	4.1553	33.7807	23.7093	0.849184	0.839024	0.559121	0.704128	0.333333	0	10.9974	14.1415	1	0.00129005	0.031046
000656	K70	K	0.0342822	0.447553	0	0	53.3431	21.8236	24.8568	0.840893	1.00916	0.280912	0.552822	0.333333	0	19.1887	16.5388	0	0.238739	0
000659	C29	C	0.0509842	0.296836	0	0	6.3615	26.3926	22.2393	0.753524	0.650029	0.532649	-0.102122	0.333333	0	0	15.3532	0	0.0188832	0
000661	C27	C	0.167989	0.476799	1	1	16.5582	21.6711	21.7545	0.39257	0.182401	0.800424	0.163245	0.333333	1	8.23403	15.6617	1	0.0789493	0.476799
000662	C26	C	0.106345	0.096498	1	1	20.2948	9.6498	20.6027	0.329539	0.466072	0.506011	-0.121854	0.333333	0	8.4198	13.7939	0	0.0195841	0
000665	R86	R	0.144592	0.169965	0	1	49.8536	20.1887	21.9213	0.299572	0.631195	0.351995	0.086949	0.363636	0	0	13.7935	1	0.0847337	0.169965
000666	C35	C	0.107395	0.357544	0	1	38.9456	31.1299	23.6605	0.459259	1.21422	0.329807	0.121209	0.375	0	12.8044	14.7533	1	0.139248	0.357544
000667	K70	K	0.048633	0.404315	1	0	22.6077	15.5817	23.4367	0.630405	1.06461	0.246429	0.955153	0.555556	0	0	14.9491	0	0.0914063	0
000669	D45	D	0.0282362	0.551941	1	0	46.0115	25.6516	22.4734	0.598679	0.489475	0.315149	0.276677	0.333333	0	0	14.1594	0	0.253956	0
000671	K70	K	0.0336114	0.227795	1	0	43.2243	24.247	24.211	0.868614	0.858277	0.30288	0.365318	0.428571	0	16.2584	15.698	0	0.0984628	0
000673	R87	R	0.0491337	0.306109	0	1	5.145	29.9885	18.2194	0.86192	0.039821	0.209277	0.038412	0.333333	0	0	13.8676	0	0.0157493	0
000677	C28	C	0.119644	0.162005	1	0	18.3803	29.7668	21.9257	0.843264	0.615508	0.676961	1.22558	0.333333	1	0	12.7243	1	0.029777	0.162005
000679	F52	F	0.101016	0.126805	0	0	11.989	29.927	22.971	0.779629	1.00313	0.380644	0.075406	0.5	0	11.2491	14.5845	0	0.0152027	0
000680	C35	C	0.025	0.058616	0	0	2.7171	27.6248	23.2554	0.62131	1.06957	0.783084	-0.033322	0.333333	0	11.246	14.6012	1	0.00159266	0.058616
000682	C38	C	0.0613133	0.018161	0	0	1.9706	19.7371	21.7086	0.384289	0.698188	0.655698	0.158283	0.333333	1	12.0591	13.8643	1	0.000357881	0.018161
000683	C26	C	0.0508105	0.021906	0	0	2.8412	19.8554	23.1876	0.643807	1.10569	0.312757	-0.071801	0.333333	0	7.93737	13.9162	0	0.000622393	0
000687	C28	C	0.025	0.070942	0	0	30.4074	24.3139	21.7126	0.45327	0.706036	0.281322	-0.094296	0.444444	0	9.06091	13.4217	1	0.0215716	0.070942
000688	B09	B	0.109549	0.037321	0	0	37.3883	40.8282	20.8574	0.150741	0.169517	0.602484	36.3948	0.333333	0	0	13.8207	0	0.0139537	0
000690	D44	D	0.0533019	0.078957	0	0	4.0093	30.8811	23.0081	0.533225	0.682718	0.584348	0.431515	0.333333	0	15.5996	13.9639	0	0.00316562	0
000691	K70	K	0.055731	0.183084	1	0	23.926	9.967	19.4516	0.658523	0.159394	0.122673	-0.130833	0.428571	0	0	12.4171	0	0.0438047	0
000692	D44	D	0.111492	0.08883	1	0	20.5358	35.1048	22.0259	0.654453	0.813858	0.445914	0.033611	0.333333	0	10.2363	13.7724	1	0.018242	0.08883
000697	B09	B	0.0724967	0.204362	0	1	32.7882	28.7997	20.4026	0.212977	0.159765	0.341369	0.066823	0.428571	1	18.7468	13.4318	0	0.0670066	0
000700	C36	C	0.177755	0.025052	0	0	4.6333	36.2941	22.0811	0.599532	0.758197	0.732686	0.177224	0.4	1	0	13.5886	0	0.00116073	0
000701	F51	F	0.0293215	0.014053	0	0	4.4626	28.1998	22.8592	0.828761	0.864202	3.69594	0.463624	0.333333	0	0	14.7283	1	0.000627129	0.014053
000702	C13	C	0.10072	0.003538	0	0	5.0523	25.7493	20.4068	0.394248	0.477159	2.46733	0.029535	0.428571	0	8.14323	13.2325	1	0.00017875	0.003538
000703	C28	C	0.0514394	0.028116	1	0	9.0174	71.1676	23.8932	0.690292	0.949881	1.3653	-0.058798	0.333333	0	0	14.6081	0	0.00253533	0
000705	F51	F	0.0754298	0.230206	1	1	15.1843	19.9411	21.2793	0.324508	0.562763	1.18855	0.113638	0.333333	1	10.8198	14.0059	1	0.0349552	0.230206
000708	C31	C	0.0423913	0.320467	0	0	34.6001	29.9549	22.2277	0.302641	1.14069	1.6912	-0.084334	0.363636	0	0	14.4006	1	0.110882	0.320467
000709	C31	C	0.0534121	0.020916	0	0	24.7509	42.8199	25.8406	0.731628	1.16431	0.68549	-0.012316	0.333333	0	0	14.2249	1	0.0051769	0.020916
000711	K70	K	0.025	0.041836	0	1	8.6338	26.6348	20.8153	0.642154	0.656112	0.067437	0.03171	0.375	0	0	13.6106	0	0.00361204	0
000713	A05	A	0.0405377	0.393177	1	1	7.3396	34.1082	21.4156	0.353948	0.574114	0.881784	-0.080983	0.375	0	8.05548	14.5027	1	0.0288576	0.393177
000716	C14	C	0.0760195	0.132065	1	1	23.2883	33.2138	21.1011	0.425959	0.451505	0.980946	1.03523	0.333333	1	16.2134	14.2594	0	0.0307557	0
000718	K70	K	0.0468818	0.236844	1	0	46.0869	26.8074	23.7532	0.79086	0.805147	0.337418	0.525275	0.5	1	19.8169	15.2766	0	0.109154	0
000719	R85	R	0.074067	0.804448	0	0	5.9022	75.7786	21.7995	0.302814	0.489116	1.04352	0.270217	0.333333	0	0	14.4607	1	0.0474801	0.804448
000721	H62	H	0.0296759	0.00584	1	0	28.4064	21.0397	20.7428	0.296193	0.512738	0.635348	-0.109976	0.333333	0	0	14.2391	1	0.00165893	0.00584
000723	C25	C	0.0479399	0.012307	0	0	14.8262	29.728	20.6076	0.446698	0.404623	1.50909	0.058839	0.333333	1	0	13.9465	0	0.00182466	0
000725	C39	C	0.0475796	0.494945	0	0	28.5682	10.9763	25.2509	0.587693	1.12049	0.423121	0.310524	0.363636	0	12.2091	15.2823	1	0.141397	0.494945
000726	C17	C	0.0487417	0.325167	1	0	23.339	13.625	22.8529	0.237442	0.731059	0.78215	0.097812	0.384615	0	14.4936	15.8104	0	0.0758907	0
000729	C15	C	0.0299383	0.670823	1	0	12.801	57.4618	23.6627	0.315496	0.658424	0.740573	0.054862	0.333333	0	12.7224	14.8257	1	0.0858721	0.670823
000731	C26	C	0.0691062	0.25986	1	1	15.0072	12.1818	22.2967	0.370382	0.631615	1.24351	-0.113529	0.428571	0	12.1134	13.7321	1	0.0389977	0.25986
000732	K70	K	0.170113	0.837808	0	0	8.5196	79.5732	24.2983	0.857394	0.892301	0.2484	1.35457	0.428571	1	14.4332	14.5087	0	0.0713779	0
000733	C39	C	0.1192	0.046432	1	0	6.4111	36.1303	22.0514	0.340347	0.850789	0.794995	-0.000387	0.428571	0	0	14.0917	1	0.0029768	0.046432
000738	C37	C	0.0403106	0.010569	1	0	54.8586	24.3914	22.5901	0.302078	0.410436	0.466293	0.175899	0.333333	0	0	14.0176	1	0.00579801	0.010569
000739	C27	C	0.0444293	0.072792	1	1	34.5632	17.3303	22.2628	0.601517	0.5764	0.879252	0.107814	0.333333	0	10.7452	14.4574	1	0.0251592	0.072792
000757	C34	C	0.025	0.054645	0	1	6.488	14.6119	20.0612	0.767405	0.233471	0.798761	-0.076747	0.333333	0	8.11522	13.3847	1	0.00354537	0.054645
000758	B09	B	0.0657194	0.04422	0	1	11.2886	33.7474	23.5513	0.628521	0.797189	1.09911	0.231619	0.333333	0	11.1268	14.6547	1	0.00499182	0.04422
000760	C36	C	0.0563469	0.004585	0	0	47.27	15.2104	21.6018	0.326396	0.314237	0.391144	0.024357	0.333333	0	0	14.6117	0	0.00216733	0
000761	C31	C	0.0628507	0.027152	0	0	2.4986	82.0674	24.4856	0.635808	1.18172	0.936316	-0.095587	0.428571	0	0	13.389	1	0.00067842	0.027152
000762	B08	B	0.025	0.116348	0	1	11.4788	17.6926	21.6753	0.187615	0.470028	0.281475	0.408035	0.444444	0	9.29615	13.9105	1	0.0133554	0.116348
000766	C27	C	0.0775559	0.265359	0	0	11.3102	17.8167	20.8249	0.444368	0.380721	0.147643	0.157733	0.333333	0	0	12.4987	0	0.0300126	0
000767	D44	D	0.025	0.297388	1	0	44.1708	30.1727	24.1403	0.825965	0.95036	0.402578	0.853287	0.363636	0	9.10775	14.6098	1	0.131359	0.297388
000768	C37	C	0.0480071	0.034148	1	0	8.2789	55.1223	24.1925	0.615896	0.712079	0.562446	0.108923	0.375	0	0	14.5913	1	0.00282708	0.034148
000777	C34	C	0.0884096	0.025454	0	0	27.619	17.9218	21.3282	0.420844	0.412556	0.52823	0.159439	0.333333	0	10.2234	14.0656	1	0.00703014	0.025454
000778	C33	C	0.156544	0.037169	1	0	17.7689	45.3751	24.6579	0.662497	1.03626	1.37964	0.071377	0.333333	0	12.2506	14.6085	1	0.00660452	0.037169
000779	C17	C	0.0426515	0.077721	0	0	15.6275	14.1161	19.7736	0.289961	0.225501	0.576326	-0.127506	0.333333	0	6.82111	12.7542	1	0.0121458	0.077721
000780	B06	B	0.0260965	0.031413	0	0	1.5515	61.4161	22.4461	0.170233	1.00388	0.524303	-0.165016	0.428571	0	0	13.9465	1	0.000487373	0.031413
000782	C28	C	0.0742843	0.054454	1	0	18.0754	12.81	21.6857	0.584809	0.844374	1.56719	-0.029179	0.375	1	8.40537	14.3863	0	0.00984278	0
000785	F52	F	0.044708	0.007525	0	0	8.7952	41.9859	21.8257	0.693671	0.851047	1.45826	0.026292	0.333333	0	0	13.6582	1	0.000661839	0.007525
000786	C30	C	0.0371429	0.110134	1	0	11.3799	52.3985	23.0831	0.487038	0.695618	0.748737	0.120405	0.333333	0	10.8825	14.391	1	0.0125331	0.110134
000788	C27	C	0.0536661	0.0186	1	0	27.1966	28.5839	22.1652	0.721491	0.394224	0.588705	0.189189	0.333333	0	0	13.3555	1	0.00505857	0.0186
000789	C30	C	0.143267	0.073368	1	1	10.6104	42.584	22.7832	0.547725	0.960827	0.821865	0.326412	0.4	1	9.4322	14.5406	1	0.00778464	0.073368
000791	D44	D	0.0288354	0	0	0	1.3827	84.1062	23.3019	0.722607	0.896473	0.121683	0.022634	0.428571	0	0	13.847	1	0	0
000792	C26	C	0.0275702	0.490492	1	0	44.6291	30.9902	24.7086	0.665331	0.862129	0.168215	-0.021308	0.363636	0	8.62659	14.4645	1	0.218902	0.490492
000793	R85	R	0.0271044	0.450357	0	1	31.2691	14.4728	22.6942	0.349987	0.29361	0.559177	-0.084451	0.333333	0	0	15.5353	0	0.140823	0
000797	K70	K	0.0514433	0.016113	0	0	26.3962	31.5052	22.6842	0.761953	0.850541	0.345417	0.010618	0.333333	0	10.0677	14.0395	1	0.00425322	0.016113
000798	A04	A	0.0391441	0.143217	0	1	36.0362	25.3567	20.6556	0.102502	0.425245	0.31681	-0.412248	0.333333	0	7.51806	14.3567	1	0.05161	0.143217
000799	C15	C	0.0523872	0.023724	0	0	4.1964	30.9998	21.5013	0.179146	0.437377	0.288272	-0.585607	0.333333	0	0	14.4236	0	0.000995554	0
000800	C36	C	0.037014	0.077236	1	1	7.8742	53.0251	23.7713	0.591795	0.661888	1.58674	0.268987	0.375	0	0	14.1965	1	0.00608172	0.077236
000801	C39	C	0.0912804	0.192097	0	0	12.3962	52.9376	21.883	0.539606	0.473298	0.820026	-0.103751	0.428571	1	0	13.3212	1	0.0238127	0.192097
000802	N78	N	0.0402755	0.048936	0	1	14.0906	28.6502	20.8178	0.222721	0.415004	0.158668	-0.019577	0.333333	0	0	13.6471	0	0.00689538	0
000803	C17	C	0.025	0.108118	0	0	24.5578	23.5072	20.0116	0.699462	0.372066	0.455636	0.171774	0.375	1	7.05186	13.4719	0	0.0265514	0
000806	C38	C	0.163391	0	0	0	3.5657	13.3172	21.4571	0.586284	0.627633	0.373951	-0.180955	0.5	1	6.21461	12.9826	0	0	0
000807	C32	C	0.0838093	0.061345	1	0	5.794	49.1283	23.8573	0.764156	1.00805	0.714491	0.396082	0.363636	0	8.59156	14.0522	1	0.00355433	0.061345
000809	N78	N	0.0608071	0.220208	1	1	17.399	34.725	22.4548	0.389315	0.701775	0.336077	0.207374	0.333333	0	0	14.4218	1	0.038314	0.220208
000810	C17	C	0.0759401	0.187353	1	1	21.5918	50.995	20.8112	0.405774	0.509848	1.00961	-0.008194	0.333333	0	0	13.2841	1	0.0404529	0.187353
000811	C34	C	0.0298403	0.171817	1	1	30.161	24.069	21.6613	0.398078	0.501641	0.637207	0.003236	0.333333	0	8.66233	13.9742	1	0.0518217	0.171817
000813	C17	C	0.058436	0.573042	0	0	25.3476	44.1404	21.3654	0.258076	0.503183	0.298158	1.21207	0.333333	0	0	13.2623	1	0.145252	0.573042
000818	C26	C	0.156449	0.022675	0	0	5.9608	39.1438	21.739	0.295687	1.00501	0.969017	-0.011222	0.333333	0	0	13.4768	0	0.00135161	0
000819	C25	C	0.0399645	0.259456	0	0	24.2404	23.4626	20.4052	0.113279	0.186213	2.74977	-0.049918	0.333333	0	9.78594	14.6996	1	0.0628932	0.259456
000820	C22	C	0.117619	0.002774	0	0	27.849	10.7014	20.3419	0.678808	0.218665	0.36143	0.285287	0.363636	0	7.73193	13.2446	0	0.000772531	0
000822	C26	C	0.025	0.008347	0	0	2.8392	40.3365	22.4159	0.616656	0.858211	0.755117	-0.127001	0.428571	0	0	13.3441	1	0.000236988	0.008347
000825	C31	C	0.025	0.020921	0	0	3.1579	64.2385	25.0515	0.655236	1.17669	1.44578	0.014539	0.363636	0	11.9744	14.3209	1	0.000660664	0.020921
000826	N77	N	0.0711742	0.205585	1	0	12.0516	44.7958	22.7311	0.409096	0.291582	0.387125	0.270672	0.428571	0	14.8704	14.0663	0	0.0247763	0
000828	G54	G	0.242905	0.036436	0	0	30.14	41.5358	22.3806	0.304767	0.8115	0.14887	0.036807	0.428571	0	3.3673	14.7792	1	0.0109818	0.036436
000831	C32	C	0.025	0.068005	1	1	33.6931	23.9812	21.7824	0.082241	0.131887	0.602202	-0.575593	0.333333	0	13.268	14.292	1	0.022913	0.068005
000837	C34	C	0.025	0.029091	0	0	4.5835	26.6506	21.5467	0.505535	0.615041	0.586414	0.07912	0.333333	0	11.3746	13.198	1	0.00133339	0.029091
000838	K70	K	0.0366822	0.297635	1	0	27.9152	29.9	21.4343	0.81178	0.723343	0.244652	0.589599	0.5	0	0	15.3632	0	0.0830854	0
000839	I63	I	0.0981858	0.050296	0	0	4.3556	41.4174	23.2044	0.505663	0.75449	0.179749	0.060151	0.333333	0	10.2287	14.6011	1	0.00219069	0.050296
000848	C15	C	0.02909	0.17884	1	0	18.0269	42.5523	21.3521	0.44611	0.176052	1.53828	0.231418	0.333333	0	12.1367	15.2615	0	0.0322393	0
000850	C17	C	0.0302743	0.033086	0	0	3.5577	46.4	22.5423	0.480609	0.829165	0.320374	-0.00048	0.444444	0	12.8577	13.5415	1	0.0011771	0.033086
000851	F52	F	0.04397	0.359158	1	1	16.9038	13.0444	22.4293	0.5757	0.674516	1.3626	0.342549	0.714286	1	12.1244	14.4273	1	0.0607114	0.359158
000852	C35	C	0.0382941	0.017105	0	0	4.2419	67.5	21.5733	0.476202	0.293909	0.827686	0.014948	0.333333	0	10.3004	14.0239	1	0.000725577	0.017105
000856	C35	C	0.0440527	0.015053	1	0	18.8755	29.9024	21.4654	0.723374	0.77539	0.705049	-0.128833	0.428571	0	0	14.1141	1	0.00284133	0.015053
000858	C15	C	0.0441571	0.426282	1	0	24.5591	36	24.5104	0.161122	0.663053	0.55313	-0.091263	0.5	0	12.9927	15.6565	1	0.104691	0.426282
000860	C13	C	0.154073	0.119008	1	0	8.9711	48.993	23.3472	0.769649	0.794827	0.690725	0.087557	0.333333	1	0	13.1303	1	0.0106763	0.119008
000861	L72	L	0.0266264	0.021105	0	0	2.0588	69.6214	22.3185	0.619968	0.590198	0.472019	0.012557	0.428571	0	0	14.812	0	0.00043451	0
000868	C36	C	0.176099	0.22306	0	1	20.2218	20.7313	22.2133	0.715132	0.749442	0.82429	-0.0787	0.363636	0	7.97247	13.8346	1	0.0451067	0.22306
000869	C15	C	0.173487	0.152112	0	0	13.2094	50.4	22.8029	0.203775	0.430652	0.535943	-0.234354	0.181818	0	0	14.7563	0	0.0200931	0
000875	D44	D	0.0869762	0.063605	1	0	43.4778	14.6968	23.6294	0.764724	1.01751	0.25373	-0.00838	0.333333	0	11.3371	14.3769	1	0.0276541	0.063605
000876	C13	C	0.175824	0.234954	0	0	48.406	23.2447	24.1088	0.432343	0.784046	2.55911	-0.052474	0.333333	0	8.29405	14.6515	0	0.113732	0
000877	C30	C	0.0321546	0.05238	0	1	4.8862	35.4938	23.7833	0.628498	1.13717	0.390804	0.027504	0.5	0	0	13.9472	1	0.00255939	0.05238
000878	C32	C	0.0354291	0.100341	1	0	13.7602	48.1749	24.0038	0.748262	0.824926	1.71698	0.227171	0.363636	0	9.11888	13.5166	1	0.0138071	0.100341
000880	C34	C	0.025	0.571773	1	0	28.577	30.5923	21.7877	0.583945	0.761346	0.8183	0.103907	0.4	0	0	14.5415	1	0.163396	0.571773
000881	S90	S	0.025	0.059764	0	0	8.4272	18.3779	22.5367	0.63535	1.04296	0.325697	-0.250422	0.5	0	0	14.6985	0	0.00503643	0
000882	K70	K	0.194045	0.536837	1	0	49.91	29.58	23.3114	0.490376	1.41582	0.105751	0.289431	0.333333	0	0	13.8518	1	0.267935	0.536837
000883	D44	D	0.0292254	0.838862	1	0	50.9803	33.2159	24.1792	0.54236	0.924499	0.347686	0.07705	0.333333	0	8.13153	14.1161	1	0.427654	0.838862
000885	C30	C	0.0698494	0.742482	1	0	11.3201	65.3485	22.3711	0.564793	0.923952	0.76852	-0.028852	0.5	0	0	14.2436	1	0.0840497	0.742482
000886	K70	K	0.025	0.23332	0	0	5.7171	25.1451	21.8901	0.145239	0.729596	0.160098	0.445381	0.333333	0	9.32892	13.9457	1	0.0133391	0.23332
000887	C29	C	0.151592	0.16647	1	0	4.8417	57.1801	22.1444	0.447296	0.392886	1.03414	0.235283	0.428571	0	13.3167	14.2003	0	0.00805998	0
000888	N78	N	0.029557	0.162431	1	0	25.0845	35.3658	21.3815	0.169348	0.349236	0.510954	-0.131576	0.333333	0	9.95247	13.1535	1	0.040745	0.162431
000890	C33	C	0.0591409	0.003636	0	0	3.319	21.0656	21.8953	0.65088	0.891876	0.508921	-0.109172	0.333333	1	11.1646	13.5391	0	0.000120679	0
000895	C13	C	0.154634	0.274127	1	0	17.8367	60.2439	23.7062	0.240187	0.182251	2.46701	0.132124	0.5	0	12.4329	15.4321	0	0.0488952	0
000897	K70	K	0.064715	0.017514	0	0	6.2022	23.2876	22.8193	0.724683	0.553008	0.2716	0.015916	0.363636	0	12.5393	14.2273	1	0.00108625	0.017514
000899	D44	D	0.262018	0.584294	0	0	1.5706	58.4294	22.5377	0.711102	0.798959	0.430062	0.030751	0.454545	0	9.52252	13.878	1	0.00917692	0.584294
000901	C37	C	0.0529559	0.253461	1	1	27.1574	22.6459	21.2067	0.443509	0.359585	0.891248	0.013979	0.363636	0	0	14.0302	1	0.0688334	0.253461
000905	G55	G	0.0282552	0.01329	0	0	1.706	55.1254	22.1557	0.405743	0.72502	1.22325	0.595569	0.333333	0	0	14.0724	1	0.000226727	0.01329
000906	F51	F	0.0849998	0.209709	1	1	26.4566	46.1267	22.1965	0.67397	0.808464	5.76042	-0.043362	0.375	1	0	15.4954	1	0.0554819	0.209709
000910	C20	C	0.028006	0.055112	1	0	12.5613	47.6525	22.8932	0.640861	1.06222	0.93342	-0.014763	0.333333	0	0	14.4205	0	0.00692278	0
000911	C13	C	0.109258	0.022057	0	0	4.13	47.7145	22.4777	0.744314	0.931893	0.755337	0.328319	0.363636	0	0	13.4683	1	0.000910954	0.022057
000913	C37	C	0.0759866	0.444176	0	0	21.4056	41.4458	22.1366	0.445627	0.985144	0.814176	-0.104949	0.384615	0	0	14.0341	1	0.0950785	0.444176
000915	C27	C	0.0812943	0.24352	1	1	31.0121	22.2892	21.1881	0.271167	0.266746	0.746751	0.319292	0.333333	0	0	13.9399	1	0.0755207	0.24352
000917	I63	I	0.0510019	0.114572	1	1	21.5922	17.134	23.553	0.419599	0.560437	0.336828	0.255707	0.384615	0	13.9705	14.3026	1	0.0247386	0.114572
000918	K70	K	0.025	0.012837	1	0	53.9438	28.4648	24.195	0.814897	1.03018	0.371768	0.450488	0.333333	0	0	15.2944	1	0.00692477	0.012837
000919	C27	C	0.0342391	0.168395	1	1	22.2821	45.227	21.9185	0.220899	0.615718	0.801353	0.130494	0.333333	0	13.4685	14.3731	1	0.0375219	0.168395
000920	C37	C	0.025	0.054224	0	1	4.0593	42.6398	21.628	0.456938	0.499407	1.02302	0.033419	0.4	0	0	13.8278	1	0.00220111	0.054224
000921	C38	C	0.025	0.372378	0	1	38.731	45.221	23.2052	0.733939	0.486971	2.30191	0.284885	0.333333	0	0	15.1678	1	0.144226	0.372378
000922	C38	C	0.0578406	0.002591	0	0	44.1442	24.141	21.7472	0.50133	0.59932	0.952136	-0.093741	0.333333	1	0	14.2394	1	0.00114378	0.002591
000923	C35	C	0.0868778	0.041706	0	0	21.9759	35.5402	21.1468	0.657874	0.717239	0.250762	-0.125179	0.333333	0	0	12.6885	1	0.00916527	0.041706
000925	C35	C	0.161079	0.335374	1	0	30.8069	23.8793	21.8458	0.686386	0.546049	0.459243	0.105478	0.363636	0	15.2506	14.8802	1	0.103318	0.335374
000926	K70	K	0.152836	0.132806	1	1	6.573	26.0206	24.0232	0.671665	1.16449	0.29131	0.227107	0.333333	0	14.2905	14.9679	0	0.00872934	0
000927	C36	C	0.128261	0.059405	0	0	31.2997	47.7332	22.8262	0.608099	0.766075	0.65454	-0.250362	0.363636	0	8.31385	14.3767	1	0.0185936	0.059405
000928	C30	C	0.0971818	0	0	0	3.6627	46.3153	21.4713	0.823536	0.518997	0.629609	-0.043136	0.555556	1	0	12.1699	1	0	0
000931	E49	E	0.0630424	0.036605	0	0	6.7623	23.4297	22.1924	0.853781	0.569956	0.844148	0.10232	0.333333	0	0	13.9377	0	0.00247534	0
000932	C31	C	0.025	0.274923	0	0	25.4026	49.9581	24.983	0.817282	1.1112	0.874479	0.006682	0.363636	1	13.0874	14.3918	1	0.0698376	0.274923
000933	C32	C	0.025	0.182053	1	0	33.0596	23.2432	24.494	0.742234	1.04906	0.618078	-0.082108	0.555556	1	11.2657	14.5285	1	0.060186	0.182053
000935	C30	C	0.0294883	0.757427	0	0	25.2266	48.1361	22.2956	0.286761	1.0012	0.415375	0.081641	0.375	0	0	15.3765	0	0.191073	0
000936	C28	C	0.121712	0.01382	0	0	3.17	41.3927	21.7723	0.309651	0.778622	0.759485	-0.164981	0.333333	0	12.3716	13.3097	1	0.000438094	0.01382
000937	B06	B	0.042838	0.05915	0	0	36.016	36.4538	24.4393	0.560152	1.02282	0.636224	-0.14095	0.333333	0	0	14.9201	1	0.0213035	0.05915
000938	C39	C	0.134678	0.334904	1	1	21.7505	25	21.8932	0.597856	0.423715	2.88155	0.30399	0.428571	0	0	14.1732	1	0.0728433	0.334904
000948	I65	I	0.026297	0.083043	0	1	17.0419	28.6444	21.6661	0.45188	0.838586	0.906155	0.180462	0.363636	0	13.0003	14.5214	1	0.0141521	0.083043
000949	C28	C	0.161892	0.053557	0	0	3.8993	41.3115	22.1836	0.59784	0.870767	0.749145	-0.041401	0.333333	0	10.3019	12.9826	1	0.00208835	0.053557
000951	C36	C	0.0381119	0.079173	1	0	4.6825	63.7759	23.48	0.700972	0.994384	1.45472	0.10759	0.333333	0	0	13.9303	1	0.00370728	0.079173
000952	C27	C	0.0847864	0.171626	0	1	3.9699	15.1147	21.1627	0.526338	0.59424	0.313457	0.235754	0.5	1	10.4422	14.2784	1	0.00681338	0.171626
000955	C17	C	0.0491165	0.124735	1	0	14.9156	16.2146	20.7306	0.331803	0.480906	0.218804	-0.006578	0.333333	1	0	13.3772	0	0.018605	0
000957	C36	C	0.295541	0.072239	1	1	12.8194	21.7246	21.9036	0.754826	0.665716	1.07841	0.121437	0.428571	0	0	14.4033	1	0.00926061	0.072239
000960	C32	C	0.025	0.066949	1	0	24.3514	39.7741	23.8438	0.687154	0.81314	0.940514	0.347504	0.4	0	0	13.606	1	0.016303	0.066949
000961	E48	E	0.0469057	0.10625	1	0	6.8524	72.6337	24.8994	0.848865	1.02569	0.324504	0.405986	0.333333	1	0	14.929	0	0.00728067	0
000962	C32	C	0.025	0.015244	0	0	2.3316	45.8035	22.2798	0.48616	0.708218	0.613192	0.277938	0.333333	0	7.76004	13.8961	1	0.000355429	0.015244
000963	F52	F	0.035	0.238599	1	0	29.4918	35.5037	22.761	0.607066	0.31161	2.35263	0.146699	0.333333	1	0	14.9565	0	0.0703671	0
000965	K70	K	0.0278131	0.046675	0	0	4.8533	74.9761	22.3893	0.507687	0.813912	0.176038	-0.21132	0.428571	0	0	14.2518	1	0.00226528	0.046675
000966	D44	D	0.430344	0.06534	0	1	15.4138	37.3949	23.1359	0.801721	0.884297	0.644044	0.055357	0.333333	0	0	14.3752	1	0.0100714	0.06534
000969	C33	C	0.068936	0.048541	0	0	2.6445	40.7845	22.7379	0.387118	0.805079	0.509389	0.007788	0.333333	0	13.751	13.9732	1	0.00128367	0.048541
000970	C39	C	0.0436409	0.167825	1	1	16.7277	23.1744	22.4108	0.229329	0.362406	0.687461	-0.262508	0.375	1	13.7923	15.1918	1	0.0280733	0.167825
000973	C29	C	0.0563095	0.072695	0	1	6.639	25.9038	22.3537	0.551685	0.762542	0.591159	-0.199538	0.333333	0	11.0916	14.6717	1	0.00482622	0.072695
000975	B09	B	0.0834817	0.265162	0	0	43.2558	24.3853	22.2889	0.045865	0.505421	0.184278	1.31765	0.333333	1	0	15.3076	0	0.114698	0
000977	C39	C	0.0385452	0.024184	1	0	12.3591	47.5286	21.9586	0.69029	0.284283	1.4587	0.92773	0.333333	0	5.5835	14.3176	1	0.00298892	0.024184
000978	N78	N	0.0844922	0.099164	0	0	20.9012	23.0634	21.7445	0.442821	0.806199	0.176014	-0.115242	0.333333	0	0	14.1021	1	0.0207265	0.099164
000981	K70	K	0.0970425	0.004622	0	0	3.6154	89.4086	23.9019	0.814706	0.89815	0.21526	0.29749	0.375	0	0	15.4221	0	0.000167104	0
000983	B06	B	0.0466137	0.035302	0	0	5.469	54.3988	24.5554	0.592377	0.928463	0.646309	-0.055354	0.363636	0	10.4839	14.1416	1	0.00193067	0.035302
000985	C26	C	0.0435619	0.119171	0	0	30.1969	39.3399	20.2358	0.194188	0.441116	1.93579	-0.015417	0.333333	0	0	13.8605	1	0.0359859	0.119171
000989	C27	C	0.025	0.094594	0	1	4.37	40.3524	21.3604	0.18443	0.428423	0.649478	0.162535	0.333333	0	0	13.4588	0	0.00413376	0
000990	C26	C	0.0567059	0.523263	1	0	12.0181	40.11	21.9263	0.491433	0.722851	1.25713	0.182289	0.428571	0	8.59914	14.0174	1	0.0628863	0.523263
000993	D44	D	0.0756751	0.610618	1	0	7.6181	53.2091	22.1551	0.592986	0.840392	0.431504	0.356997	0.333333	0	0	13.5932	1	0.0465175	0.610618
000996	F51	F	0.0418791	0.035866	0	0	2.747	20.2567	20.2614	0.109108	0.182171	0.150674	0.117592	0.4	1	0	14.604	0	0.000985239	0
000997	I65	I	0.025	0.047538	1	1	8.2192	37.059	22.0299	0.539473	0.355625	0.557074	0.382102	0.428571	0	10.309	13.6851	0	0.00390724	0
000998	A01	A	0.100115	0.111584	1	1	27.4019	17.2439	22.0669	0.546549	0.285223	0.507706	0.105205	0.333333	0	0	14.4544	0	0.0305761	0
000999	C27	C	0.140463	0.153985	1	1	8.5716	63.5917	23.0498	0.378957	0.362614	0.824848	0.132127	0.363636	0	7.57558	15.7878	1	0.013199	0.153985
001696	C37	C	0.446677	0.086726	0	0	26.1109	20.1036	22.3081	0.324185	0.700629	0.922918	0.023891	0.363636	0	13.2394	14.1976	0	0.0226449	0
001896	D44	D	0.182093	0.858707	0	0	2.8187	83.433	22.2679	0.744771	0.648132	0.716881	-0.079387	0.428571	0	8.51719	13.8792	1	0.0242044	0.858707
002001	C27	C	0.0340674	0.083699	1	0	9.5937	56.3566	22.8699	0.232041	0.534873	0.51707	0.166937	0.363636	0	16.1027	14.7116	0	0.00802983	0
002002	C26	C	0.206493	0.132828	1	0	36.9668	42.2934	22.6761	0.648386	0.656794	0.441687	10.6042	0.333333	1	0	13.9978	0	0.0491023	0
002003	C18	C	0.0542113	0.081727	1	0	20.3697	30.5193	21.4521	0.150952	0.697227	0.793858	-0.045087	0.333333	0	17.0388	14.6324	0	0.0166475	0
002004	C26	C	0.0603146	0.071663	1	0	34.0788	11.7782	22.7577	0.475353	0.614513	0.657873	0.151194	0.4	1	17.9594	14.0517	0	0.0244219	0
002005	C38	C	0.0379145	0.521639	1	1	20.791	21.0354	23.1138	0.608422	0.687565	0.311081	0.134991	0.375	0	0	14.4592	0	0.108454	0
002006	C35	C	0.096471	0.078446	1	1	26.5023	17.4204	21.4233	0.595124	0.455509	0.352358	0.011816	0.333333	0	0	14.0926	0	0.02079	0
002007	C27	C	0.074269	0.210015	1	0	39.9658	17.6831	22.0162	0.091277	0.214252	0.338363	0.149262	0.428571	1	15.0136	14.4253	0	0.0839342	0
002008	C35	C	0.147931	0.120307	1	1	22.1222	17.8846	22.616	0.414207	0.391738	0.658143	0.000286	0.363636	1	18.6859	15.4899	0	0.0266146	0
002009	C34	C	0.0404451	0.020177	1	0	34.7235	17.6522	22.0896	0.616131	0.608418	0.488756	0.016309	0.333333	0	15.6336	13.7102	0	0.00700616	0
002010	C26	C	0.0325529	0.131348	1	0	34.1789	22.9542	22.0136	0.432607	0.566225	1.23613	0.221186	0.333333	0	0	14.981	0	0.0448933	0
002011	C34	C	0.0506126	0.06563	1	0	19.3581	42.683	22.9742	0.63982	0.688484	0.659648	-0.146796	0.333333	0	14.7893	14.9218	0	0.0127047	0
002012	C22	C	0.0964245	0.122839	1	1	9.8228	17.5998	21.2243	0.276034	0.566139	0.600784	0.134176	0.5	0	0	13.6739	0	0.0120662	0
002013	C37	C	0.0269194	0.29209	1	1	36.1817	43.0772	23.4145	0.664405	0.70251	0.481593	0.008355	0.333333	0	13.1491	13.1938	1	0.105683	0.29209
002014	C29	C	0.109167	0.221515	1	0	25.4491	28.3025	21.3624	0.205101	0.589753	0.868635	0.064066	0.363636	0	14.7935	14.5109	0	0.0563736	0
002016	K70	K	0.0324405	0.089428	0	1	1.6211	67.086	21.9937	0.444125	0.601346	0.315243	0.575452	0.333333	0	0	15.0275	0	0.00144972	0
002017	C39	C	0.0404268	0.021685	1	0	25.2295	29.6237	21.0735	0.497801	0.345206	0.85292	0.129935	0.454545	1	13.6765	14.8391	1	0.00547102	0.021685
002019	C27	C	0.025	0.00752	1	0	27.953	20.1592	20.7825	0.521535	0.205613	0.657727	0.083562	0.333333	0	16.8113	13.9505	0	0.00210207	0
002020	C27	C	0.0961224	0.211308	1	1	26.9689	23.8992	21.0044	0.382486	0.325324	0.742249	0.136249	0.333333	0	14.5553	13.6555	0	0.0569874	0
002021	C35	C	0.047915	0.100164	0	1	16.71	19.8927	21.9178	0.664382	0.58249	0.409635	0.305672	0.333333	0	0	13.7222	0	0.0167374	0
002022	C27	C	0.0309453	0.164042	1	1	26.1243	7.9318	21.0382	0.118289	0.162304	0.83929	0.099393	0.428571	0	0	14.8487	0	0.0428548	0
002023	C37	C	0.0510852	0.166525	1	1	19.4392	24.3171	21.5815	0.317597	0.361511	0.212314	0.457964	0.444444	0	0	13.6342	0	0.0323711	0
002024	F52	F	0.0619912	0.14566	0	1	27.0391	26.4364	25.133	0.651036	0.68419	1.32934	0.070509	0.333333	0	18.7107	15.0683	0	0.0393852	0
002025	C39	C	0.0326046	0.101402	1	1	11.3784	41.6472	21.6319	0.20026	0.512996	0.584717	0.252868	0.444444	0	12.0065	14.0069	1	0.0115379	0.101402
002027	C39	C	0.0682216	0.003209	0	0	17.6984	42.892	20.3431	0.285124	0.379161	1.77915	0.060152	0.333333	1	18.7035	13.8329	0	0.000567942	0
002028	C38	C	0.0891721	0.106227	1	0	33.3969	18.5197	22.3313	0.311416	0.615941	0.725308	0.170775	0.428571	1	18.237	15.197	0	0.0354765	0
002029	C18	C	0.0314433	0.149003	1	1	18.5614	34.2923	22.6472	0.32247	0.848312	0.447821	-0.20233	0.444444	0	12.8403	14.4033	0	0.027657	0
002030	C27	C	0.0267361	0.027084	0	0	25.3786	20.174	20.8675	0.343742	0.165327	0.826493	0.466249	0.333333	0	16.4988	15.4492	1	0.00687354	0.027084
002031	C35	C	0.0281847	0.021851	1	0	32.8131	18.0067	21.7587	0.3709	0.593162	0.326978	0.160511	0.375	0	17.9342	13.7747	0	0.00716999	0
002032	C33	C	0.21708	0.767917	1	0	17.0505	71.3803	22.4703	0.34938	0.51039	1.5673	0.216822	0.333333	0	13.5793	15.4797	0	0.130934	0
002033	N78	N	0.0294313	0.290857	1	1	31.5405	20.8162	21.2976	0.360208	0.504096	0.38705	0.131604	0.333333	0	0	13.3962	1	0.0917378	0.290857
002034	C17	C	0.025	0.017421	0	0	17.3176	33.7553	21.1121	0.541461	0.707583	0.888163	0.016006	0.333333	0	15.2115	13.699	0	0.0030169	0
002035	C38	C	0.0413532	0.297388	1	0	31.351	20.764	21.5844	0.46255	0.4979	1.71361	0.490545	0.363636	0	15.5315	14.3921	0	0.0932341	0
002037	C26	C	0.0780616	0.29361	1	0	20.4193	30.2596	22.5299	0.664193	0.830273	0.635702	0.099357	0.333333	0	8.33327	14.3073	1	0.0599531	0.29361
002038	C27	C	0.0279674	0.211578	1	0	32.4203	22.5394	21.721	0.045385	0.116818	0.471425	0.153682	0.333333	1	18.4673	13.5734	0	0.0685942	0
002039	D44	D	0.267935	0.209812	0	0	32.3202	13.5844	23.5664	0.803193	1.07931	0.061458	-0.425673	0.363636	0	9.95228	14.1783	1	0.0678117	0.209812
002041	A01	A	0.0300302	0.577186	1	0	16.4804	53.0964	21.9746	0.258106	0.265817	0.467735	0.285759	0.333333	0	0	12.8813	0	0.0951226	0
002042	C17	C	0.0273282	0.12891	0	0	22.7553	42.4696	22.7925	0.580809	0.947651	0.783574	0.088566	0.454545	0	14.5117	15.1505	0	0.0293339	0
002043	C20	C	0.269617	0.060878	0	1	7.8287	34.2794	20.7007	0.191384	0.495483	1.2917	0.109528	0.333333	0	15.5708	13.2534	0	0.00476596	0
002044	C18	C	0.0749329	0.219879	0	1	20.4899	27.4	20.4488	0.438379	0.397968	0.955946	0.097634	0.428571	0	0	14.1938	0	0.045053	0
002045	C39	C	0.0321429	0.386421	1	1	20.344	21.8786	21.6861	0.523929	0.706531	0.801459	0.112314	0.333333	0	14.5509	14.6136	0	0.0786135	0
002047	C33	C	0.0500883	0.462612	1	1	50.4944	25.4202	21.7496	0.624561	0.325772	1.58323	1.62193	0.428571	1	19.4162	13.8434	0	0.233593	0
002048	C36	C	0.0309242	0.124824	0	0	18.4668	16.9677	22.6793	0.449408	0.924159	1.18532	0.302182	0.333333	0	14.6777	14.6534	0	0.023051	0
002049	C39	C	0.0425004	0.678851	1	0	25.122	41.3823	21.8476	0.235945	0.195945	0.317064	0.573805	0.333333	0	15.8079	14.9787	1	0.170541	0.678851
002050	C34	C	0.0294248	0.086988	1	0	13.7913	54.3185	22.6086	0.521138	0.648856	0.915377	0.378383	0.333333	0	16.5108	14.1129	0	0.0119968	0
002051	E48	E	0.032356	0.17215	1	0	10.194	61.2185	23.5268	0.683987	0.6795	0.548091	-0.090474	0.333333	1	13.162	15.6194	1	0.017549	0.17215
002052	C39	C	0.0778216	0.051922	0	1	4.4931	32.0454	21.9195	0.618083	0.309002	0.60542	-0.071377	0.571429	1	19.2039	13.8155	0	0.00233291	0
002053	C26	C	0.0317935	0.075056	0	0	10.9461	40.5859	21.9855	0.735282	0.890944	0.537237	0.243128	0.333333	0	0	13.5949	1	0.0082157	0.075056
002054	C26	C	0.291519	0.219525	0	0	33.0488	21.7975	21.5369	0.237647	0.819939	0.542	0.070549	0.333333	0	17.4782	15.1352	0	0.0725504	0
002055	C39	C	0.0425721	0.113379	1	1	19.1799	33.7196	21.8008	0.53387	0.496843	0.7807	0.332128	0.428571	1	16.5417	14.4265	0	0.021746	0
002056	C38	C	0.0339917	0.036752	0	0	2.3156	55.999	22.203	0.324757	0.56132	0.757916	0.123085	0.428571	1	7.48437	14.398	1	0.000851029	0.036752
002057	C26	C	0.042534	0.192426	0	1	20.0057	26.7719	20.1898	0.182301	0.419917	0.518618	-0.136808	0.333333	0	0	13.5338	1	0.0384962	0.192426
002059	N78	N	0.0492083	0	0	0	20.3048	57.3693	21.4683	0.363353	0.597815	0.373043	0.520907	0.333333	0	0	13.8326	1	0	0
002061	C26	C	0.025	0.621559	1	0	30.0717	30.2163	21.7208	0.543016	0.757777	0.627195	-0.137938	0.363636	0	0	13.8324	1	0.186913	0.621559
002063	I65	I	0.0269435	0.255079	1	1	33.4471	11.5117	21.3248	0.091072	0.199379	0.57986	0.191626	0.333333	0	16.4503	14.3824	0	0.0853165	0
002064	C28	C	0.0277442	0.015281	1	0	19.9667	32.3239	21.7448	0.330334	0.363325	0.911964	0.373487	0.333333	0	14.8888	14.7489	0	0.00305111	0
002065	I65	I	0.0585017	0.154936	1	0	41.4737	22.8996	22.5166	0.381917	0.233269	0.88281	0.26681	0.4	0	14.9866	14.3414	0	0.0642577	0
002068	C26	C	0.0273256	0.1044	0	1	5.7365	43.4401	22.6589	0.798419	0.9123	0.992221	0.286124	0.375	0	0	12.7281	1	0.00598891	0.1044
002069	A04	A	0.104906	0.485987	0	0	23.3761	45.7634	22.3939	0.540749	0.401197	0.512011	0.004821	0.571429	1	17.4574	15.0881	0	0.113605	0
002071	C33	C	0.110954	0.002314	0	0	12.516	41.4586	20.7291	0.590237	0.228443	0.415244	0.006928	0.375	1	15.4535	13.8065	0	0.00028962	0
002072	C17	C	0.0457151	0	0	0	22.526	17.0455	20.7832	0.827822	0.517644	0.795393	-0.204806	0.333333	0	8.10168	12.7068	0	0	0
002073	C35	C	0.026863	0.159287	1	1	13.7994	19.4952	22.6333	0.509809	0.702043	0.384484	0.556776	0.375	0	14.281	14.2513	0	0.0219807	0
002075	C31	C	0.025	0.056101	0	1	6.9711	75.0045	22.8494	0.505938	0.919965	1.30469	-0.112046	0.428571	0	0	13.9244	0	0.00391086	0
002076	C38	C	0.112009	0.014224	0	0	11.7876	39.6551	20.158	0.286794	0.349451	0.693581	-0.071911	0.428571	1	18.1741	14.0061	0	0.00167667	0
002077	K70	K	0.0375786	0.001988	1	0	5.7228	50.0739	22.4908	0.819752	0.934033	0.485516	0.201833	0.444444	0	0	13.4761	1	0.000113769	0.001988
002078	C22	C	0.123412	0.030516	1	0	8.378	71.6155	23.4889	0.652472	0.92266	0.701499	0.046736	0.428571	1	0	13.8322	0	0.00255663	0
002079	C39	C	0.0439821	0.109485	1	1	17.7665	36.7428	21.0992	0.129936	0.316056	0.558729	0.012566	0.428571	1	15.2501	14.8258	0	0.0194517	0
002080	C30	C	0.20988	0.092483	1	1	20.0969	54.3246	22.594	0.598522	0.736304	0.54801	0.228246	0.375	0	0	14.4907	1	0.0185862	0.092483
002081	E50	E	0.0272748	0.372342	1	0	34.0328	24.6965	23.6054	0.685279	0.469112	1.1803	0.320814	0.333333	0	17.3401	14.9208	0	0.126718	0
002082	C32	C	0.0283378	0.055104	1	0	26.6302	18.8838	21.1608	0.233107	0.722566	7.56635	0.074129	0.333333	0	0	14.1267	0	0.0146743	0
002083	C17	C	0.284956	0.011657	1	0	18.5115	24.2091	22.6608	0.598033	0.864612	0.640736	-0.006108	0.333333	0	14.6108	11.8706	0	0.00215789	0
002084	C33	C	0.0281447	0.373082	0	1	34.5014	28.8391	21.2247	0.516698	0.591775	1.009	0.014678	0.333333	0	0	14.3939	0	0.128719	0
002085	C36	C	0.025	0.002328	1	0	17.4827	58.3478	22.1614	0.508525	0.415797	1.25712	0.112837	0.333333	0	0	14.1907	0	0.000406997	0
002089	C39	C	0.027027	0.07422	0	1	24.6257	17.9704	21.5268	0.439	0.524855	0.39903	0.007848	0.333333	1	18.8398	13.9783	0	0.0182772	0
002090	C38	C	0.0841368	0.478724	1	0	17.5455	42.6097	21.1551	0.572409	0.520254	0.768353	0.281547	0.333333	0	16.2632	14.4626	0	0.0839945	0
002091	F51	F	0.111289	0.08889	0	1	24.3535	30.4667	21.4946	0.323477	0.442906	2.6915	0.161165	0.333333	0	16.1939	15.3613	1	0.0216478	0.08889
002092	C26	C	0.0274528	0.135083	1	0	20.0988	24.4925	23.9423	0.654088	1.054	0.513479	0.693525	0.384615	0	12.8761	14.7397	1	0.0271501	0.135083
002093	I65	I	0.038548	0.030832	0	0	37.6053	27.0791	21.546	0.437346	0.420376	0.174843	-0.484666	0.428571	1	16.5954	13.7823	0	0.0115945	0
002096	C26	C	0.0300463	0.306753	0	0	30.14	46.6151	21.7626	0.312933	0.533518	0.618274	0.051797	0.333333	0	0	13.9476	1	0.0924554	0.306753
002097	C35	C	0.0530993	0.124481	0	1	10.6792	26.5667	22.4514	0.696368	0.814546	0.386312	0.090589	0.428571	1	18.5098	14.4678	0	0.0132936	0
002098	C41	C	0.0310109	0.004284	0	0	23.9018	35.8242	20.9992	0.513551	0.628987	0.761795	0.077955	0.333333	1	0	13.7909	0	0.00102395	0
002100	C13	C	0.0289216	0.161459	1	0	35.6086	33.7475	21.7798	0.401847	0.429865	1.37866	0.11945	0.363636	0	0	14.0225	1	0.0574933	0.161459
002101	C36	C	0.0871802	0.271319	1	0	38.5609	16.7175	21.5967	0.47211	0.762824	0.877664	0.355116	0.428571	0	9.20029	15.3318	1	0.104623	0.271319
002104	C39	C	0.112055	0.102427	1	1	11.712	30	20.9297	0.214915	0.177016	1.09335	0.356099	0.333333	0	14.2648	14.6189	0	0.0119963	0
002106	C39	C	0.0496136	0.437676	1	1	20.4487	20.8423	22.3702	0.196086	0.566067	0.501988	0.653462	0.333333	0	15.6042	14.3867	1	0.0894991	0.437676
002107	C27	C	0.0585421	0.529296	0	1	12.2426	50.2671	20.2848	0.062029	0.358129	0.396662	0.219416	0.333333	0	14.8958	14.0354	0	0.0647996	0
002108	C29	C	0.0279797	0.11213	0	1	14.8086	34.6	21.487	0.440928	0.564756	1.01016	0.125168	0.444444	0	0	14.7147	0	0.0166049	0
002109	C26	C	0.0942413	0.065024	0	0	4.7008	41.3828	21.3606	0.302447	0.795253	0.617351	-0.224834	0.444444	0	0	0	1	0.00305665	0.065024
002111	C35	C	0.138327	0.379014	0	1	26.9304	34.1525	21.4608	0.441549	0.515296	0.452755	0.091937	0.375	0	14.8286	13.3093	0	0.10207	0
002113	K70	K	0.0494009	0.02973	0	0	22.4831	21.4527	18.5941	0.214958	0.107251	0.215496	0.269613	0.428571	1	0	12.2224	0	0.00668423	0
002115	C39	C	0.0699922	0.260025	1	1	25.0141	19.3461	21.4095	0.524127	0.543117	0.401292	-0.27	0.333333	0	16.5639	14.505	0	0.0650429	0
002116	M74	M	0.0317797	0.155153	0	0	16.5593	54.3157	21.9421	0.790225	0.593537	1.83073	0.100762	0.333333	0	14.2016	14.8025	1	0.0256923	0.155153
002117	C23	C	0.125119	0.542794	1	1	38.424	28.4452	21.1894	0.217616	0.329382	0.608179	0.133716	0.375	0	16.5196	14.53	0	0.208563	0
002118	C27	C	0.0430249	0.503218	0	1	10.5337	47.0232	22.0525	0.484937	0.550782	0.139128	0.134209	0.428571	0	12.6093	13.0815	0	0.0530075	0
002120	C41	C	0.0311576	0.007103	0	0	20.8585	36.4298	20.5712	0.354312	0.563377	1.08422	0.019661	0.333333	0	15.2852	13.1224	0	0.00148158	0
002121	C40	C	0.137058	0.074343	0	0	10.0977	42.4227	21.8067	0.541021	0.646049	0.491736	0.003426	0.333333	1	18.9552	14.0422	0	0.00750693	0
002123	C38	C	0.0910598	0.284637	0	1	20.1093	14.6971	22.2082	0.480234	0.765214	0.347112	0.163462	0.428571	1	18.0491	13.7747	0	0.0572385	0
002124	C13	C	0.203799	0.084464	1	0	27.6888	24.0876	21.3396	0.667683	0.636615	1.3764	0.017806	0.428571	0	17.7512	14.1683	0	0.0233871	0
002126	C36	C	0.112162	0.075437	1	1	17.1155	12.3157	21.8716	0.535541	0.619637	0.67982	0.136718	0.363636	0	15.6235	14.1747	0	0.0129114	0
002128	B06	B	0.0312344	0.01774	0	0	11.6363	69.399	23.0133	0.358436	0.696463	0.659586	-0.094481	0.333333	0	6.90776	14.0324	1	0.00206428	0.01774
002129	C39	C	0.0425734	0.246492	1	0	31.4968	41.1478	23.0895	0.659607	0.456244	0.366725	0.469459	0.363636	0	13.5914	14.6548	1	0.0776371	0.246492
002131	C34	C	0.026768	0.103857	0	0	33.752	21.9092	21.7683	0.452736	0.430942	0.728043	0.136361	0.333333	1	18.3204	13.6256	0	0.0350538	0
002132	C33	C	0.025	0.038384	0	0	23.8316	34.7593	21.9236	0.643923	0.787549	0.528388	-0.099609	0.363636	0	17.5625	12.7582	0	0.00914752	0
002135	E48	E	0.0263661	0.042746	0	0	21.1734	39.0729	22.6105	0.721754	0.879662	0.602063	0.110492	0.333333	0	17.7423	13.7648	0	0.00905078	0
002136	C26	C	0.0476398	0.119837	1	1	13.9517	30.9119	20.7915	0.444338	0.565034	0.496158	-0.27698	0.333333	0	14.1003	13.2314	1	0.0167193	0.119837
002137	C39	C	0.0775326	0.519031	0	0	21.0648	47.4991	20.5837	0.431575	0.397026	0.705518	-0.455194	0.571429	0	15.1122	14.2568	0	0.109333	0
002138	C39	C	0.025	0.515721	1	1	22.6958	30.9221	21.4936	0.360264	0.335759	0.539579	0.368983	0.428571	0	13.4937	14.6309	0	0.117047	0
002139	C38	C	0.0549583	0.075491	0	1	13.9577	28.0781	20.6088	0.422929	0.372692	1.12757	0.040991	0.333333	1	17.9632	14.6612	0	0.0105368	0
002140	E48	E	0.027386	0.144667	1	0	14.8514	59.1106	22.2517	0.650399	0.404072	0.597068	-0.109715	0.375	0	15.8918	14.4381	1	0.0214851	0.144667
002141	C39	C	0.0782315	0.249541	0	1	27.8003	20.9172	20.3339	0.495122	0.414128	1.49044	0.102805	0.4	1	0	13.7851	0	0.0693731	0
002144	C17	C	0.066314	0.210863	1	1	34.8622	21.3616	21.5023	0.146251	0.567581	0.315489	-0.068146	0.333333	0	15.2404	13.5502	0	0.0735115	0
002145	C26	C	0.0354814	0.126239	1	1	37.364	29.5474	21.8236	0.604181	0.616962	0.661647	2.60098	0.333333	1	18.7995	14.2292	0	0.0471679	0
002146	K70	K	0.035	0.13124	1	0	37.5927	35.8518	24.8077	0.789851	0.902309	0.383844	0.429016	0.333333	0	16.5218	15.304	0	0.0493367	0
002148	I65	I	0.0490313	0.039492	0	0	16.1643	22.6223	20.1741	0.060615	0.11118	0.515834	0.249181	0.375	1	17.0602	13.9027	0	0.00638361	0
002149	C32	C	0.025	0.387848	1	0	28.382	36.4732	21.7467	0.620649	0.68865	0.42366	-0.184875	0.333333	0	0	14.2553	1	0.110079	0.387848
002150	C33	C	0.105698	0.232844	0	0	27.8059	41.8993	20.6211	0.380115	0.469763	1.06239	0.063001	0.333333	1	0	14.0624	0	0.0647444	0
002151	C39	C	0.0460816	0.009865	0	0	9.8586	47.8897	21.2484	0.497663	0.237597	0.497249	0.366641	0.428571	0	16.3588	14.5371	0	0.000972551	0
002152	C34	C	0.112022	0.165255	1	0	18.6474	47.7	22.3437	0.283765	0.320475	0.554431	0.16025	0.375	0	16.2783	15.7547	1	0.0308158	0.165255
002153	I65	I	0.0262637	0.161845	1	0	18.6408	63	21.5923	0.221789	0.156824	0.559899	0.385576	0.5	1	19.0873	14.5361	0	0.0301692	0
002155	B09	B	0.025	0.070845	1	0	11.5048	34.5434	22.2166	0.297587	0.484668	1.13668	0.082791	0.428571	0	11.7884	14.1444	1	0.00815058	0.070845
002156	C39	C	0.0553248	0.005018	0	0	28.3977	36.9292	22.0279	0.387952	0.713437	0.50005	0.111506	0.363636	0	0	14.5546	0	0.001425	0
002157	C13	C	0.262596	0.018873	1	0	24.9438	40.7105	22.5123	0.749775	0.763225	2.98214	0.143524	0.4	0	15.4075	13.3342	0	0.00470764	0
002158	C34	C	0.0362108	0.727989	1	0	39.3478	36.8148	20.86	0.243182	0.251526	0.791856	0.213438	0.333333	1	0	14.7585	0	0.286448	0
002159	N78	N	0.0596898	0.296388	1	0	39.1899	14.6361	21.2373	0.488658	0.606348	0.22175	-0.073106	0.333333	0	10.6576	14.5005	0	0.116154	0
002160	C32	C	0.193588	0.069294	0	1	9.6097	39	21.5327	0.765066	0.675964	0.854731	-0.040462	0.428571	1	16.831	13.4784	0	0.00665895	0
002161	C39	C	0.0415974	0.054387	0	1	10.984	25.1917	21.1779	0.084753	0.251143	0.322839	0.179647	0.5	0	17.0415	14.0436	0	0.00597387	0
002163	E50	E	0.025	0.004583	0	0	34.8672	19.6814	22.7351	0.7412	0.873155	0.513608	0.172267	0.375	0	13.2271	14.2545	1	0.00159796	0.004583
002165	C26	C	0.0832041	0.371996	0	1	19.4582	24.09	21.3298	0.458104	0.501478	1.0658	0.157848	0.333333	0	15.7301	14.6532	0	0.0723837	0
002167	C26	C	0.0487106	0.139767	0	1	24.6866	15.6553	21.8452	0.546931	0.480208	0.189169	0.036645	0.333333	0	17.6222	13.5144	1	0.0345037	0.139767
002168	C38	C	0.0663102	0.011882	0	0	32.3902	23.7023	21.0908	0.154084	0.251508	0.304612	0.148032	0.428571	0	18.5916	13.5899	0	0.0038486	0
002170	C26	C	0.025	0.271825	1	1	29.9932	28.2985	21.6356	0.411467	0.385626	0.980949	-0.015985	0.333333	1	19.3104	14.0339	0	0.081529	0
002171	C32	C	0.0917046	0.472277	1	0	6.4348	46.2479	21.0198	0.526397	0.438358	2.81729	0.20003	0.428571	0	14.8635	13.1566	0	0.0303901	0
002173	C41	C	0.025	0.005337	0	0	22.5919	43.6843	20.7732	0.522907	0.464425	0.289861	-0.189309	0.333333	0	17.2408	12.9854	0	0.00120573	0
002174	C21	C	0.0962507	0.043664	1	1	15.3194	46.7068	20.2024	0.5499	0.133516	1.43582	0.114259	0.333333	0	0	12.7939	0	0.00668906	0
002176	C38	C	0.0419551	0.048969	1	1	20.1754	28.8961	21.1828	0.394098	0.295605	0.582035	0.323015	0.428571	1	11.973	13.0782	0	0.00987969	0
002177	C35	C	0.0280331	0.004849	0	0	1.9819	38.1499	21.2746	0.134993	0.396687	0.486947	0.131696	0.375	1	19.4867	14.1359	0	9.61023e-05	0
002178	M74	M	0.0396872	0.043032	1	1	41.7834	20.5431	20.9043	0.421958	0.39964	0.764548	0.288287	0.5	0	0	14.1513	0	0.0179802	0
002179	C39	C	0.127892	0.260808	1	1	27.5412	41.5735	22.3957	0.455239	0.525116	0.598866	0.180753	0.333333	1	13.3791	14.4463	1	0.0718297	0.260808
002180	C38	C	0.0572804	0.008488	0	0	21.9592	34.5532	19.8632	0.113177	0.349621	0.32127	-0.114164	0.428571	0	0	13.8105	0	0.0018639	0
002181	L72	L	0.086561	0.211571	0	0	22.6546	49.3988	22.1802	0.103193	0.552389	0.398781	-0.111513	0.375	0	0	14.6284	1	0.0479306	0.211571
002182	C32	C	0.0866082	0.034655	0	0	6.6898	30.0083	21.736	0.58962	0.7384	1.3421	0.065098	0.333333	1	18.3131	13.9553	0	0.00231835	0
002183	L72	L	0.15244	0.561073	1	0	17.256	40.8715	23.3988	0.795727	0.792213	0.921677	0.538551	0.571429	1	0	14.6919	0	0.0968188	0
002185	C39	C	0.0277248	0.042394	1	1	15.97	34.5991	21.9927	0.445636	0.40719	0.800453	0.507615	0.333333	0	11.1345	15.1065	0	0.00677032	0
002186	H62	H	0.0522733	0.134173	1	0	15.1235	46.4844	21.0623	0.281521	0.244517	1.37489	-0.021262	0.333333	0	14.6992	13.9649	1	0.0202917	0.134173
002187	F52	F	0.0875895	0.070901	1	0	16.4421	54.1776	22.3116	0.540109	0.888433	1.62511	0.055937	0.333333	0	0	14.7348	1	0.0116576	0.070901
002189	C39	C	0.0648625	0.168854	0	1	18.1206	38.9932	20.4315	0.328708	0.423969	0.817799	0.124626	0.375	0	0	13.4997	1	0.0305974	0.168854
002190	C35	C	0.156338	0.072036	0	1	6.5042	51.3281	21.8526	0.248899	0.515623	0.262758	0.143308	0.333333	0	0	14.0484	1	0.00468537	0.072036
002191	C23	C	0.0304269	0.405859	1	0	14.6668	33.5285	22.229	0.319665	0.437036	0.484366	-0.007269	0.363636	0	0	15.1071	0	0.0595265	0
002197	C34	C	0.0275729	0.011568	1	0	34.7386	25.0477	21.2293	0.348616	0.457721	0.566057	0.351449	0.428571	1	18.3358	14.1264	0	0.00401856	0
002203	C32	C	0.0284874	0.336327	1	0	40.8237	38.7739	22.7134	0.605727	0.549707	1.90438	0.2652	0.333333	0	17.1211	13.9756	0	0.137301	0
002204	C35	C	0.0518002	0.097172	0	0	10.0845	78.844	23.6606	0.65302	0.910019	0.45254	-0.123005	0.444444	0	0	14.7011	1	0.00979931	0.097172
002205	C30	C	0.0310893	0.102358	0	1	11.3454	30.2078	21.4075	0.4934	0.735576	0.49015	0.843872	0.375	0	0	13.6008	1	0.0116129	0.102358
002206	C28	C	0.196086	0.244528	0	0	30.3882	25.4033	21.9067	0.389594	0.868294	0.676801	0.101524	0.333333	0	17.3318	15.1693	0	0.0743077	0
002208	K70	K	0.0326453	0.043397	0	0	5.2217	57.8932	22.3402	0.729146	0.873594	0.349058	0.30137	0.444444	0	13.1001	14.0127	1	0.00226606	0.043397
002210	L72	L	0.0338365	0.017983	0	0	7.3673	62.7451	23.26	0.944441	0.863437	2.6387	1.03718	0.333333	1	15.4416	13.8666	0	0.00132486	0
002211	C26	C	0.0400016	0.492939	0	1	11.4336	47.4615	21.2756	0.516825	0.654669	0.363974	-0.032027	0.375	1	0	13.0214	0	0.0563607	0
002212	C38	C	0.0680453	0.03745	0	0	4.3382	57.4111	21.7875	0.411159	0.885411	0.714278	0.038198	0.333333	0	0	13.8612	0	0.00162466	0
002214	C39	C	0.0266458	0.005436	1	0	20.8934	31.1665	20.4777	0.3828	0.234379	0.352112	-0.039468	0.428571	1	17.9648	13.68	0	0.00113577	0
002215	C26	C	0.0302029	0.27786	1	0	37.6763	29.5773	21.6705	0.41834	0.409908	0.755225	0.086374	0.428571	1	18.9016	14.7426	0	0.104687	0
002216	C14	C	0.0402189	0.333098	0	0	58.2077	12.6946	22.034	0.515288	0.338566	1.05465	0.344239	0.333333	0	17.4933	13.3847	0	0.193889	0
002218	C39	C	0.0585323	0.581059	0	0	21.0476	40.8377	21.6652	0.438763	0.571262	0.437146	1.01142	0.333333	0	16.4214	13.921	0	0.122299	0
002219	C27	C	0.025	0.103605	1	0	12.8427	51.505	20.857	0.281947	0.102368	0.561304	0.67592	0.428571	0	14.7155	13.6882	0	0.0133057	0
002220	C13	C	0.0972347	0.396465	1	0	31.7328	31.9568	21.9855	0.537795	0.66583	0.461459	-0.160909	0.428571	1	18.424	14.2378	0	0.125809	0
002221	F51	F	0.218359	0.126099	0	1	36.4018	27.7447	22.764	0.740971	0.651225	1.49671	0.724094	0.428571	0	15.1096	13.9561	0	0.0459023	0
002222	C39	C	0.0558079	0.060249	1	1	11.4078	31.8963	20.3961	0.11604	0.316872	0.253051	-0.024843	0.333333	0	15.4595	13.9394	1	0.00687309	0.060249
002223	C35	C	0.0731506	0.272931	1	0	30.8465	40.6937	21.3185	0.163491	0.145789	0.849532	0.085437	0.333333	1	18.0304	14.4088	0	0.0841897	0
002224	C29	C	0.104669	0.174818	1	0	30.5731	36.5241	20.8866	0.086935	0.308679	0.950157	0.067325	0.4	0	16.7445	14.3205	0	0.0534473	0
002226	C26	C	0.0408786	0.06302	1	1	37.2948	32.856	22.1125	0.266289	0.595432	0.518435	0.091387	0.333333	0	14.4314	14.7872	0	0.0235032	0
002227	C38	C	0.0341847	0.116096	0	0	12.8007	62.1513	20.546	0.198961	0.24968	0.4406	0.382104	0.428571	1	13.0519	14.152	0	0.0148611	0
002228	C22	C	0.0326336	0.680558	1	0	27.8095	40.819	21.5153	0.551012	0.632136	1.12292	0.154709	0.428571	1	0	13.8979	0	0.18926	0
002229	C23	C	0.0394476	0.084343	0	1	34.2748	22.7475	20.9074	0.259821	0.256347	0.525184	-0.056423	0.363636	0	16.8858	14.123	0	0.0289084	0
002230	I65	I	0.0407197	0.245002	1	1	23.1891	15	22.1883	0.200224	0.18586	0.405671	0.599238	0.363636	1	17.9178	15.4926	0	0.0568138	0
002231	C39	C	0.0506213	0.038636	0	0	28.9766	30.2691	20.531	0.204648	0.335965	0.42018	-0.142877	0.333333	1	18.5189	13.952	0	0.0111954	0
002232	I65	I	0.0461033	0.097664	0	0	13.9351	48.6734	21.2715	0.383053	0.458227	0.798627	-0.03369	0.333333	0	15.216	13.5322	1	0.0136096	0.097664
002233	C30	C	0.0467729	0.0153	0	0	47.2582	20.1195	22.418	0.298451	0.738069	0.722473	0.094698	0.428571	0	0	14.2422	0	0.0072305	0
002234	A03	A	0.025	0.093997	1	1	18.9748	37.8451	21.3181	0.376995	0.534772	0.514209	-0.163569	0.333333	0	15.8504	14.4997	0	0.0178357	0
002235	C22	C	0.0795828	0.011239	0	0	21.8344	30.3824	20.4776	0.402608	0.328114	0.736417	-0.035726	0.428571	0	17.9269	13.7933	0	0.00245397	0
002236	C39	C	0.0947859	0.22763	1	0	20.5092	42.9758	22.5196	0.307529	0.123749	1.14804	0.532077	0.428571	1	20.2248	14.9087	0	0.0466851	0
002237	C32	C	0.032278	0.022929	0	0	17.6531	42.5308	23.1483	0.700096	0.797776	1.10339	0.123185	0.333333	0	0	13.418	0	0.00404768	0
002238	I63	I	0.03257	0.054045	0	0	13.8317	59.3655	21.4485	0.201841	0.444178	0.461098	0.033423	0.363636	1	0	14.6534	1	0.00747534	0.054045
002239	C18	C	0.151646	0.274495	1	1	24.978	38.5572	20.5127	0.195251	0.301984	0.655963	0.15992	0.375	1	0	12.6192	0	0.0685634	0
002240	C20	C	0.0484951	0.008822	0	0	15.9891	36.0082	21.747	0.429297	0.337946	0.609327	0.019511	0.5	0	14.1662	14.7881	0	0.00141056	0
002241	C39	C	0.0264253	0.175552	1	0	30.5718	28.1638	23.2567	0.490425	0.210907	0.914086	0.385431	0.444444	1	19.8383	14.5916	0	0.0536694	0
002242	C38	C	0.135011	0.726254	1	0	24.563	49.7104	22.2346	0.318973	0.505678	1.21178	0.078166	0.333333	1	0	14.8451	0	0.17839	0
002243	C29	C	0.0623121	0.040397	1	1	20.7273	51.515	21.4312	0.248102	0.713986	0.66438	0.074968	0.333333	0	0	14.7821	1	0.00837321	0.040397
002244	K70	K	0.0356383	0.599071	0	0	23.7101	53.3077	24.4012	0.785462	0.974304	0.266448	0.61936	0.428571	0	17.7301	14.9208	0	0.14204	0
002245	G58	G	0.0305788	0.082969	1	0	24.9057	42.4178	21.3928	0.455659	0.557172	0.75634	-0.158091	0.333333	0	13.1001	13.999	0	0.020664	0
002246	C26	C	0.0267647	0.032717	1	0	39.8582	36.1915	21.2413	0.354532	0.571107	1.22591	-0.028194	0.333333	0	0	13.8267	1	0.0130404	0.032717
002247	C41	C	0.0275126	0.198569	0	0	39.5907	29.8719	20.8354	0.182416	0.404252	0.824943	0.215031	0.333333	1	16.6391	14.3761	0	0.0786149	0
002249	C38	C	0.0380372	0.065248	1	0	40.2983	33.8548	22.246	0.397387	0.491977	0.79335	0.181708	0.444444	0	18.2192	14.582	0	0.0262938	0
002250	C26	C	0.0859109	0.280126	1	0	21.6559	36.1661	22.2499	0.412126	0.356212	0.797053	0.139742	0.428571	0	17.0462	14.857	0	0.0606638	0
002251	F52	F	0.0322569	0.559564	1	0	32.5709	46.0601	22.8563	0.604818	0.633023	1.56858	0.138146	0.428571	1	0	14.2136	0	0.182255	0
002252	C27	C	0.0869642	0.814912	1	0	46.0806	38.582	21.1776	0.300524	0.06638	0.356656	-0.250978	0.333333	0	0	16.1864	0	0.375516	0
002253	I65	I	0.0998372	0.253218	1	1	36.0016	9.4165	20.7003	0.124186	0.251446	0.264218	0.261148	0.333333	0	0	13.8888	0	0.0911625	0
002254	C28	C	0.028881	0.045416	1	0	7.151	39.3074	21.5534	0.186853	0.525671	0.788763	0.156297	0.333333	0	10.3874	13.9299	1	0.0032477	0.045416
002255	C34	C	0.0267053	0.163771	1	1	20.5006	24.8458	21.7768	0.436005	0.569506	0.549002	0.055804	0.333333	1	18.1591	14.4231	0	0.033574	0
002256	C26	C	0.0770335	0.491196	1	1	13.7474	39.1494	20.2873	0.202361	0.240684	0.809073	0.235974	0.428571	0	0	13.6403	0	0.0675267	0
002258	C26	C	0.152835	0.700623	1	0	44.8291	27.26	21.3111	0.260125	0.542417	0.875072	0.12701	0.333333	0	14.8183	14.5163	1	0.314083	0.700623
002261	I65	I	0.128353	0.024579	0	0	29.9455	22.8714	20.7648	0.132283	0.181821	0.555774	0.292722	0.333333	0	17.9816	14.3935	0	0.0073603	0
002262	F51	F	0.026065	0.447539	0	0	31.3002	41.2306	21.172	0.466139	0.157285	1.53619	0.12791	0.333333	0	17.5042	13.6048	0	0.140081	0
002266	C34	C	0.0429532	0.092971	1	1	25.0299	29.6514	22.1689	0.398887	0.285103	0.236054	-0.139474	0.333333	0	17.2327	14.5431	0	0.0232705	0
002267	D45	D	0.105835	0.696186	1	0	22.5489	60.5456	22.8816	0.627982	0.545515	0.498964	0.067026	0.333333	0	0	14.0572	1	0.156982	0.696186
002268	I65	I	0.0255319	0.093506	1	1	12.5864	34.8296	20.6115	0.291013	0.174287	0.530612	0.441308	0.333333	0	13.7198	14.3533	1	0.011769	0.093506
002269	C18	C	0.0451807	0.827351	0	0	13.6941	76.0697	22.6265	0.437334	0.437671	1.15062	-0.170348	0.428571	1	0	15.2416	0	0.113298	0
002271	C30	C	0.0287922	0.067866	1	0	23.3548	36.6811	21.9817	0.516871	0.311281	1.23278	0.310235	0.333333	0	14.9355	14.8751	0	0.01585	0
002273	C39	C	0.029717	0.247931	1	1	13.8988	24.982	20.944	0.084237	0.205337	0.51475	0.057193	0.333333	1	17.2024	14.2103	0	0.0344594	0
002277	F52	F	0.0293253	0.091917	0	1	3.3147	41.0366	22.6014	0.528077	0.657687	1.02131	0.047102	0.363636	0	0	14.7651	0	0.00304677	0
002280	I65	I	0.032776	0.003905	0	0	47.4127	16.914	20.0265	0.146157	0.343864	0.407984	-0.153105	0.428571	0	16.6282	14.11	0	0.00185147	0
002281	C39	C	0.142011	0.127007	1	1	17.8971	52.7025	21.6955	0.367677	0.3346	0.826664	0.013802	0.363636	0	0	14.2581	1	0.0227306	0.127007
002282	C34	C	0.0430008	0.006635	0	0	50.1197	15.097	20.8001	0.2778	0.499483	0.496444	0.045854	0.333333	0	14.7951	13.5696	0	0.00332544	0
002283	C36	C	0.0836977	0.094206	0	0	20.1624	38.612	22.2612	0.328675	0.980669	0.345349	0.468848	0.333333	0	0	13.5924	0	0.0189942	0
002284	C36	C	0.0306818	0.033626	1	0	20.8703	49.8451	21.6837	0.521094	0.67213	1.11725	0.289996	0.333333	1	16.0365	14.5419	0	0.00701785	0
002285	K70	K	0.0269036	0.207149	1	0	21.4062	48.015	21.6386	0.290091	0.336981	1.06003	0.364742	0.333333	0	16.889	16.1846	0	0.0443427	0
002286	C13	C	0.0850909	0.053458	1	1	32.4221	25.0148	21.2393	0.143774	0.515455	0.645203	-0.078995	0.444444	1	17.9327	13.473	0	0.0173322	0
002287	C27	C	0.0864011	0.005792	0	0	22.7025	69.2241	21.1515	0.056266	0.172175	0.653475	0.037668	0.6	0	0	14.8017	0	0.00131493	0
002288	C39	C	0.048232	0.160917	0	1	29.1708	21.5656	21.5561	0.481099	0.558391	0.445259	0.341654	0.333333	1	18.2667	13.9956	0	0.0469408	0
002289	C39	C	0.025	0.021813	1	0	25.3023	12.9191	22.0671	0.599237	0.771603	0.526663	0.433806	0.428571	1	16.9049	14.1284	0	0.00551919	0
002290	C38	C	0.0937531	0.002459	0	0	22.7536	39.6752	21.0187	0.276386	0.520145	0.808193	-0.049887	0.333333	0	16.744	13.3108	0	0.000559511	0
002291	C18	C	0.048215	0.764732	0	0	35.0548	40.3391	21.776	0.424141	0.868041	0.668496	0.175273	0.428571	1	0	14.5584	0	0.268075	0
002292	C24	C	0.0262247	0.080726	1	0	27.6285	51	21.8997	0.44619	0.150732	0.601058	0.202798	0.428571	1	19.5628	14.4544	0	0.0223034	0
002293	C17	C	0.0459996	0.268663	1	0	40.1745	39.1841	21.6961	0.196572	0.367214	1.01268	-0.073669	0.333333	0	0	14.739	0	0.107934	0
002294	C27	C	0.0351744	0.113625	1	0	7.6533	71.5573	22.0161	0.139536	0.158418	0.702746	0.272627	0.333333	0	8.65869	14.6046	0	0.00869606	0
002297	C30	C	0.0476982	0.377937	0	1	24.5527	14.269	21.3995	0.40163	0.428379	0.235304	0.189464	0.428571	1	15.3753	13.531	1	0.0927937	0.377937
002298	C38	C	0.133522	0.374803	1	1	25.8867	20.6519	21.5538	0.435867	0.57473	0.418528	-0.041153	0.428571	0	13.2618	13.2067	0	0.0970241	0
002299	A03	A	0.0452121	0.115694	1	0	16.5127	51.552	22.8275	0.588067	0.603243	0.63495	0.148544	0.333333	1	15.4002	14.5255	0	0.0191042	0
002300	C38	C	0.10224	0.010532	0	0	42.4425	22.2525	21.681	0.53878	0.69888	1.2959	-0.112544	0.363636	1	10.1708	14.3575	0	0.00447004	0
002301	C24	C	0.0406813	0.080944	1	0	19.5034	48.0917	21.2982	0.362463	0.475408	0.999427	0.146296	0.333333	1	14.2855	14.3642	0	0.0157868	0
002302	C30	C	0.0294803	0.077154	0	1	48.6528	29.4634	22.9185	0.587786	0.856173	1.08823	3.06571	0.333333	0	0	14.77	1	0.0375376	0.077154
002303	C22	C	0.0271198	0.077347	1	0	25.9793	49.706	21.6969	0.239378	0.380425	0.542741	0.263315	0.571429	1	19.2823	14.123	0	0.0200942	0
002304	C15	C	0.0494978	0.110905	0	0	46.5699	34.0515	24.0632	0.383498	0.513929	0.579211	-0.130098	0.363636	0	16.4049	14.9262	1	0.0516483	0.110905
002305	K70	K	0.0318213	0.262635	1	0	37.5158	41.2726	22.8042	0.672089	0.642817	0.228169	-0.250608	0.363636	0	16.0268	15.4096	1	0.0985296	0.262635
002308	C39	C	0.0725134	0.741453	0	0	3.4415	59.6233	21.6302	0.136131	0.356098	0.41459	-0.149975	0.333333	1	11.6404	14.9007	0	0.0255171	0
002309	C38	C	0.196002	0.092698	1	0	12.7171	54.5842	23.4466	0.789042	0.759876	0.591376	0.276542	0.333333	0	16.071	14.102	0	0.0117885	0
002310	E48	E	0.0259997	0.141486	1	0	19.107	48.4376	23.2081	0.57052	0.419512	0.530614	0.262888	0.363636	1	19.6126	15.1765	0	0.0270337	0
002311	C13	C	0.0313884	0.829207	1	0	17.8724	61.1493	22.7236	0.447617	0.46794	2.65031	0.160435	0.428571	1	13.5724	14.7183	0	0.148199	0
002312	C39	C	0.0414007	0.159746	1	1	20.2137	36.0123	21.2895	0.503302	0.227157	0.592573	0.366492	0.333333	0	16.4117	13.7002	0	0.0322906	0
002313	C39	C	0.0374987	0.330152	0	1	13.9871	24.2039	22.0986	0.427957	0.58231	0.579665	0.080062	0.5	1	0	14.2181	0	0.0461787	0
002314	E50	E	0.111177	0.042245	0	0	16.5972	48.7724	22.0993	0.497414	1.00231	0.525731	-0.086847	0.333333	0	11.6325	14.2947	0	0.00701149	0
002315	I64	I	0.116843	0.096402	0	1	7.3886	58.7469	21.4631	0.144808	0.37562	0.250835	0.13617	0.333333	1	18.1267	13.7347	0	0.00712276	0
002316	I65	I	0.0632121	0.148643	1	0	13.8691	38.2425	21.3913	0.586593	0.422587	0.353328	0.368186	0.25	1	0	13.8121	0	0.0206154	0
002317	C27	C	0.0313452	0.033306	1	0	22.7178	32.7375	21.4069	0.120161	0.270257	0.586334	0.229678	0.333333	0	17.2044	14.2176	0	0.00756639	0
002318	C33	C	0.0305866	0.019399	1	0	27.7741	42.4194	21.8547	0.400606	0.454129	0.972206	0.070902	0.333333	0	15.9532	14.1598	0	0.0053879	0
002320	G55	G	0.115815	0.172625	0	1	19.7183	50.9097	21.3786	0.010269	0.491152	0.275905	-0.079768	0.4	0	5.01064	13.7592	1	0.0340387	0.172625
002321	A03	A	0.065687	0.014728	1	0	44.7707	19.7401	22.0061	0.575646	0.757245	0.550929	-0.029318	0.333333	1	14.7984	13.2249	1	0.00659383	0.014728
002324	C29	C	0.138381	0.044045	0	0	14.3739	51.4267	21.4286	0.286045	0.378797	0.959809	0.411157	0.444444	1	18.8049	14.5502	0	0.00633098	0
002325	E50	E	0.0276069	0.367086	1	0	27.7451	34.2619	22.0259	0.501559	0.42769	1.1482	0.247705	0.428571	0	17.1492	14.457	0	0.101848	0
002326	C26	C	0.029075	0.034094	0	0	39.0203	28.2397	21.3891	0.462521	0.505649	0.414985	-0.082553	0.333333	0	17.8098	13.5861	0	0.0133036	0
002327	C17	C	0.0283445	0.088459	1	0	32.4757	40.5166	21.5914	0.243683	0.441277	0.836423	0.048918	0.571429	1	19.1319	14.5911	0	0.0287277	0
002328	C33	C	0.0280706	0.006667	0	0	26.7453	36	22.0309	0.291029	0.675634	0.796558	0.674092	0.375	0	18.9068	15.3909	0	0.00178311	0
002330	C13	C	0.0384176	0.544304	0	1	22.3871	51.6813	21.1921	0.143964	0.537917	1.30051	0.039051	0.428571	0	15.1335	13.653	0	0.121854	0
002331	I65	I	0.0406719	0.076322	0	1	35.885	12.5001	20.9271	0.358673	0.501411	0.670594	0.202594	0.333333	0	17.6826	13.4834	0	0.0273881	0
002332	C27	C	0.105214	0.330049	1	0	29.5361	21.5549	21.7362	0.570764	0.43218	0.890954	0.162057	0.333333	0	16.2714	14.4229	1	0.0974836	0.330049
002334	C38	C	0.0304462	0	1	0	29.6699	18.3276	21.196	0.140289	0.312919	0.622196	0.259772	0.333333	1	18.6475	14.0418	0	0	0
002335	C38	C	0.10063	0.017456	1	0	35.2515	38.702	21.157	0.322128	0.43745	0.698341	0.085929	0.428571	1	17.7327	14.5187	0	0.0061535	0
002336	F52	F	0.0796811	0.564382	0	0	29.5585	48.75	22.7148	0.565756	0.930595	1.75906	-0.015254	0.333333	0	0	14.87	0	0.166823	0
002338	C40	C	0.0301803	0.649419	1	0	25.3255	45.825	20.6719	0.171071	0.310627	0.334396	0.115465	0.333333	0	0	14.1851	1	0.164469	0.649419
002340	C42	C	0.0254878	0.379204	0	1	24.8564	19.111	22.7692	0.657158	0.604087	0.49493	1.45768	0.333333	1	0	14.5331	0	0.0942565	0
002341	C26	C	0.0253621	0.237675	1	1	29.827	31.5981	21.8279	0.493215	0.393155	0.55068	0.181892	0.428571	0	17.3501	14.2749	0	0.0708913	0
002342	C33	C	0.0445105	0.07234	0	1	30.5208	47	22.1937	0.45557	0.577751	0.400509	0.02672	0.333333	0	16.0138	14.0608	0	0.0220787	0
002344	L72	L	0.0278874	0.549103	1	0	37.7291	36.6935	22.741	0.476621	0.280043	0.426103	0.294016	0.333333	1	16.823	14.1047	1	0.207172	0.549103
002345	C41	C	0.083607	0.401783	1	0	41.6642	27.5754	21.9517	0.286358	0.594608	0.757324	0.351784	0.333333	0	15.9264	14.3999	0	0.1674	0
002348	C24	C	0.0865217	0.165702	0	1	34.485	20.484	20.8794	0.007969	0.37515	0.36065	0.085501	0.375	1	18.2185	14.1303	0	0.0571423	0
002349	C27	C	0.133973	0.198765	1	0	27.0165	41.303	20.7917	0.30723	0.376652	0.722316	0.101048	0.333333	0	14.0857	14.2342	1	0.0536993	0.198765
002350	C38	C	0.0329281	0.209832	0	0	22.0525	44.7841	21.0976	0.28345	0.586978	0.675185	-0.116256	0.333333	1	11.3504	14.577	0	0.0462732	0
002351	C39	C	0.0719899	0.0029	0	0	44.1411	31.6993	21.3018	0.086085	0.460849	0.41667	-0.073965	0.333333	1	19.0167	14.0333	0	0.00128009	0
002353	C35	C	0.0262599	0.110644	1	0	38.4993	24.9	22.6535	0.414141	0.137155	0.639362	0.552092	0.333333	0	16.3994	13.9587	0	0.0425972	0
002355	C36	C	0.0256935	0.054348	0	1	16.6877	33.8423	21.7936	0.337354	0.622153	0.454127	0.133432	0.375	0	17.7246	13.3375	0	0.00906943	0
002358	C38	C	0.0303488	0.219094	1	1	49.5218	24.9241	21.7595	0.325541	0.297635	0.569372	0.331957	0.333333	0	0	13.9108	0	0.108499	0
002359	C33	C	0.0714777	0.206569	0	1	40.6884	21.9661	21.184	0.361932	0.486583	0.471615	0.161245	0.375	0	17.8591	13.6882	0	0.0840496	0
002362	C39	C	0.0459207	0.164595	0	1	23.1813	22.4335	20.5549	0.148639	0.290932	0.287942	-0.326649	0.375	0	15.1154	14.1007	0	0.0381553	0
002364	C38	C	0.0262058	0.518688	1	1	28.255	39.4255	20.7084	0.126239	0.299856	0.449015	0.090266	0.375	0	14.8775	13.3884	0	0.146555	0
002367	C34	C	0.123618	0.140849	1	0	16.2866	46.5519	21.8141	0.412462	0.478111	0.792622	0.222153	0.333333	1	19.0505	14.9714	0	0.0229395	0
002368	I65	I	0.0283784	0.13567	1	0	18.9354	37.8607	22.0743	0.513135	0.353741	1.02318	0.165531	0.333333	0	16.6883	14.5285	1	0.0256897	0.13567
002369	C39	C	0.0442856	0.165804	0	1	32.8644	24.1425	21.561	0.409	0.442992	0.965884	0.390389	0.375	1	17.5521	13.7323	0	0.0544905	0
002371	C39	C	0.0436614	0.223368	1	0	23.7228	51.1106	22.044	0.485903	0.398685	0.234641	-0.150869	0.333333	0	0	14.1156	1	0.0529891	0.223368
002372	C29	C	0.0452429	0.259478	1	0	38.5086	38.5335	21.5567	0.154703	0.434553	0.982707	0.16234	0.333333	1	14.5226	14.3461	0	0.0999213	0
002373	I65	I	0.0795699	0.132314	1	1	22.2844	24.2426	20.5343	0.423908	0.442805	0.37227	-0.499173	0.333333	1	14.9006	14.1419	0	0.0294854	0
002375	E50	E	0.0271318	0.130536	1	0	32.7844	35.8808	23.2645	0.650426	0.514995	1.07536	0.267989	0.333333	0	13.9257	13.9978	0	0.0427954	0
002376	C39	C	0.0295455	0.405673	1	0	52.7402	13.7098	21.5842	0.302472	0.323338	0.42037	0.131517	0.333333	0	15.1632	14.4828	1	0.213953	0.405673
002378	C32	C	0.0400264	0.841014	0	0	2.6011	81.4985	21.8199	0.524799	0.327955	0.674793	0.119307	0.4	0	0	14.2473	0	0.0218756	0
002379	C32	C	0.0879736	0.30894	1	1	26.1548	35.5397	22.6398	0.753994	0.880599	0.400538	0.172267	0.444444	1	18.9488	14.221	0	0.0808026	0
002381	C29	C	0.0374378	0.0186	0	0	27.5544	24.3591	21.0537	0.203009	0.448242	0.836767	-0.042958	0.363636	0	17.5748	13.8468	0	0.00512512	0
002382	C29	C	0.219109	0.232868	0	1	25.0464	52.5	21.3808	0.489988	0.496395	0.747005	0.001356	0.333333	0	0	13.9086	0	0.0583251	0
002383	C39	C	0.108535	0.002666	1	0	23.8518	40.149	21.2993	0.187073	0.483436	0.370663	0.493461	0.5	1	18.1351	13.932	0	0.000635889	0
002384	C33	C	0.0470555	0.028496	1	0	45.9066	27.381	21.9115	0.589591	0.3297	0.877621	0.454514	0.333333	0	18.4708	14.5097	0	0.0130815	0
002385	C13	C	0.0280581	0.116642	1	0	17.7387	43.9956	22.8282	0.355142	0.276378	2.39479	0.565958	0.428571	1	20.4369	15.5734	0	0.0206908	0
002388	C39	C	0.0420965	0.007483	0	0	17.2823	53.5035	20.2165	0.055117	0.332957	0.68657	-0.013987	0.375	1	16.9682	13.7843	0	0.00129323	0
002390	C27	C	0.0371959	0.150013	1	1	20.5111	40.1613	21.1198	0.303165	0.28369	0.403714	0.272394	0.333333	1	18.06	13.3281	0	0.0307693	0
002391	C26	C	0.0312762	0.09223	1	0	41.3525	35.8411	21.5443	0.138226	0.425772	0.740368	0.234344	0.428571	1	18.4957	13.8243	0	0.0381394	0
002394	C17	C	0.0310938	0.174566	0	0	15.0491	40.4492	22.1134	0.364417	0.802319	0.819402	0.173651	0.333333	1	0	14.9695	0	0.0262706	0
002395	C29	C	0.169374	0.034484	0	0	9.4034	64.7306	20.8334	0.215896	0.641158	0.51513	0.079219	0.333333	0	0	13.9553	0	0.00324267	0
002396	C39	C	0.0273343	0.421135	1	1	35.5248	28.2159	22.01	0.33617	0.414424	0.976605	0.17536	0.333333	0	0	15.0367	1	0.149607	0.421135
002397	C17	C	0.0317869	0.066262	0	1	35.5758	38.2784	21.2798	0.329394	0.623027	0.848476	0.185532	0.363636	1	18.2922	13.8738	0	0.0235732	0
002398	M74	M	0.0287175	0.079789	0	1	21.1068	17.7553	21.5701	0.284861	0.553956	0.824894	0.354548	0.333333	1	18.2391	14.7977	0	0.0168409	0
002399	C27	C	0.15216	0.056186	0	0	45.7168	36.936	22.8361	0.02464	0.502885	0.183067	-0.141133	0.428571	0	0	15.6373	0	0.0256864	0
002400	L72	L	0.0265172	0.26747	1	0	21.2153	20.6794	21.8516	0.452783	0.201026	1.95086	0.208412	0.375	0	17.4851	14.9107	1	0.0567446	0.26747
002401	I65	I	0.0623641	0.069967	0	1	8.836	55.8057	20.6735	0.345317	0.332241	0.624406	0.094399	0.428571	0	15.064	14.3685	1	0.00618228	0.069967
002402	C39	C	0.0324641	0.322155	1	1	33.2695	25.1174	20.7604	0.252921	0.480811	0.758226	0.336818	0.333333	1	17.0396	13.9333	0	0.107179	0
002405	I65	I	0.0650309	0.122666	1	1	10.6951	23.857	21.8179	0.134756	0.336684	0.298547	0.139596	0.454545	0	17.7915	14.8187	1	0.0131193	0.122666
002406	C36	C	0.036236	0.037189	1	0	22.1311	28.7335	21.5778	0.10558	0.856297	0.486276	0.275685	0.333333	1	18.385	13.3209	0	0.00823033	0
002408	C26	C	0.0265147	0.126028	0	0	9.637	63.6848	22.3744	0.368326	0.52458	0.785287	0.102034	0.333333	0	0	13.7736	0	0.0121453	0
002409	C26	C	0.132258	0.003095	0	0	40.7112	33.5859	21.0514	0.101122	0.488905	0.970518	0.242626	0.428571	1	18.4898	14.3505	0	0.00126001	0
002410	I65	I	0.0313492	0.09447	1	0	48.3913	19.5412	21.7545	0.116946	0.162483	0.548598	0.374328	0.333333	0	16.0648	15.0728	0	0.0457153	0
002411	C26	C	0.208984	0	1	0	20.6567	18.6621	20.9925	0.335777	0.366581	0.713431	-0.113968	0.333333	0	16.9037	13.8767	0	0	0
002412	C27	C	0.0331237	0.587597	1	0	28.0138	52.027	21.0025	0.162212	0.237781	0.494869	0.195053	0.444444	0	15.632	13.352	0	0.164608	0
002413	C38	C	0.221769	0.007374	0	0	16.4887	49.5335	21.3064	0.332674	0.80026	1.13522	0.357582	0.428571	0	0	14.3164	0	0.00121588	0
002414	C39	C	0.0454069	0.017656	0	0	36.1675	39.8672	21.7243	0.125438	0.194064	0.138752	0.201459	0.428571	1	19.0109	14.0007	0	0.00638573	0
002415	C39	C	0.140894	0.670365	0	0	34.5425	42.4223	23.3674	0.203754	0.147837	0.871489	0.489634	0.444444	0	19.1772	15.7062	1	0.231561	0.670365
002416	F51	F	0.0983019	0.809304	0	0	25.1373	60.5248	23.2022	0.59911	0.458254	4.15219	1.05527	0.428571	0	16.1169	16.8901	0	0.203437	0
002418	C34	C	0.0657638	0.112153	0	1	18.8506	25.7948	21.5436	0.490174	0.845131	0.66934	0.105687	0.333333	0	0	13.7605	0	0.0211415	0
002419	F52	F	0.324768	0.125804	0	0	48.4795	39.5222	23.074	0.588426	0.728682	1.60653	0.115147	0.333333	0	16.0096	15.633	1	0.0609892	0.125804
002421	I65	I	0.0277855	0.16129	1	1	16.4058	29.042	21.1089	0.409423	0.338066	0.752503	0.22792	0.333333	1	14.881	14.5165	0	0.0264609	0
002422	C27	C	0.0277239	0.151171	1	0	35.5486	25.8072	23.6107	0.441467	0.599224	0.415558	0.160741	0.333333	0	18.5804	14.771	0	0.0537392	0
002423	C35	C	0.025	0.182319	0	1	12.72	64.7974	21.8123	0.397402	0.571119	0.44977	-0.29035	0.333333	0	0	13.7497	1	0.023191	0.182319
002424	C27	C	0.0289448	0.013256	1	0	25.1474	52.7252	21.9701	0.388538	0.262056	0.418303	0.027602	0.444444	0	19.5193	14.9141	0	0.00333354	0
002425	C18	C	0.14258	0.029708	0	0	42.1373	39.1343	21.2923	0.109874	0.496257	0.33745	-0.04753	0.333333	1	0	13.3995	0	0.0125181	0
002426	C39	C	0.107473	0.017541	0	0	32.7464	44.9269	21.6359	0.416716	0.361639	0.93617	0.233646	0.333333	0	17.2529	14.6764	0	0.00574405	0
002428	C32	C	0.0261329	0.118806	0	1	31.35	23.7419	21.419	0.211044	0.221067	0.439304	1.15871	0.375	1	16.7113	13.8316	0	0.0372457	0
002429	C39	C	0.025963	0.757199	1	0	15.097	63.9076	22.6991	0.4695	0.405138	1.0386	0.013416	0.333333	0	15.8001	14.1861	0	0.114314	0
002430	C35	C	0.0263514	0.189965	0	1	16.8954	61.3907	23.0243	0.631535	0.810808	0.603475	0.027791	0.333333	0	15.3801	14.8779	1	0.0320953	0.189965
002431	E48	E	0.0266941	0.11396	0	0	48.3863	15.2134	22.6944	0.625584	0.512371	0.706302	0.345853	0.375	0	18.9138	14.1145	0	0.055141	0
002433	C27	C	0.0258541	0.283152	1	1	31.2232	33.6331	21.6616	0.201189	0.53858	0.331779	0.516125	0.333333	0	16.8062	13.9817	0	0.0884091	0
002434	C36	C	0.0354603	0.105799	0	1	43.7327	33.075	21.9527	0.381609	0.750642	0.449225	-0.08194	0.333333	0	9.50077	13.6082	0	0.0462688	0
002435	C35	C	0.031135	0.035024	0	0	29.3249	28.0444	20.9268	0.323805	0.609645	0.986175	-0.016741	0.333333	0	15.638	13.3334	0	0.0102708	0
002436	C39	C	0.0304201	0.070597	1	0	37.6371	22.7433	21.5566	0.294508	0.479435	0.620914	0.292647	0.428571	1	18.2074	14.6471	0	0.0265707	0
002437	C27	C	0.114929	0.317012	1	1	31.5074	44.625	21.8027	0.157868	0.240192	0.47494	0.839424	0.333333	0	0	12.7939	0	0.0998822	0
002438	C34	C	0.026981	0.005413	0	0	49.0692	22.3173	20.9422	0.281529	0.418352	0.424693	0.146573	0.428571	0	17.9322	13.9786	0	0.00265612	0
002439	I64	I	0.0257837	0.189785	1	1	26.6497	35.2528	21.3286	0.271924	0.257315	0.555761	0.303126	0.375	1	18.3626	14.4085	0	0.0505771	0
002440	C26	C	0.0421126	0.105852	1	1	24.7202	35.4376	22.578	0.207015	0.468167	0.824872	0.353638	0.333333	0	18.3545	14.6309	0	0.0261668	0
002441	F51	F	0.0349338	0.05776	0	1	28.4294	39.0104	21.984	0.402118	0.716803	1.99718	0.125791	0.333333	0	15.702	13.7933	0	0.0164208	0
002443	C33	C	0.101907	0.091477	1	1	20.0914	35.1686	21.69	0.225093	0.677692	1.41237	0.026941	0.375	1	15.6835	13.8155	0	0.018379	0
002444	C33	C	0.037285	0.052649	1	1	23.036	48.221	22.2521	0.216531	0.498533	0.630669	0.147711	0.333333	1	19.0322	14.3722	0	0.0121282	0
002447	A04	A	0.0262967	0.014925	0	0	21.272	48.5075	21.5929	0.542534	0.369263	0.255728	0.431391	0.428571	1	18.7016	14.5017	0	0.00317485	0
002448	C36	C	0.0333472	0.183753	1	1	19.2545	19.1921	21.5692	0.238174	0.690774	0.514208	0.084845	0.333333	0	16.9104	13.3692	0	0.0353807	0
002451	C38	C	0.0407538	0.007286	0	0	10.8266	66.3934	20.9291	0.478961	0.466999	0.387582	0.128154	0.428571	1	18.808	13.3772	0	0.000788826	0
002452	C38	C	0.0277473	0.022945	1	0	28.653	21.2768	20.9946	0.164834	0.508002	0.384956	0.208797	0.428571	0	16.961	12.9715	0	0.00657443	0
002453	C26	C	0.0453441	0.046399	1	1	18.2171	35.8805	21.3128	0.32382	0.507688	0.733028	0.074378	0.375	0	15.2017	14.0816	0	0.00845255	0
002456	C39	C	0.0260399	0.35387	1	1	35.5078	22.5181	22.9767	0.656868	0.3327	1.27311	1.31496	0.5	0	18.0922	14.4162	0	0.125651	0
002457	C30	C	0.0262121	0.114872	1	1	20.4942	20.9278	21.5972	0.289802	0.692964	0.571351	0.59883	0.333333	0	16.2127	13.1097	0	0.0235421	0
002458	A03	A	0.0362402	0.014016	0	0	17.1921	51.4575	21.17	0.569641	0.489565	0.32558	-0.163851	0.333333	0	16.9833	14.0118	0	0.00240964	0
002459	C35	C	0.0455499	0.048934	0	1	30.5628	14.2682	21.2077	0.681391	0.609251	0.334097	0.346377	0.375	0	15.6874	13.9967	0	0.0149556	0
002460	C32	C	0.0921181	0.010881	1	0	27.6082	25.9144	21.3088	0.253436	0.38756	0.482642	0.092525	0.333333	1	18.0357	13.9035	0	0.00300405	0
002461	C15	C	0.0930612	0.332233	0	0	34.6663	51.9428	22.4715	0.424175	0.64509	0.585248	-0.036171	0.333333	0	0	14.4369	1	0.115173	0.332233
002462	F51	F	0.0289867	0.300912	1	1	34.9336	17.4485	21.7487	0.532568	0.54706	1.50558	0.387695	0.363636	0	14.4486	14.8674	1	0.105119	0.300912
002465	C39	C	0.0298123	0.084362	1	1	17.7611	18.2512	22.4676	0.172106	0.386538	0.320144	0.390222	0.333333	0	17.5371	15.306	1	0.0149836	0.084362
002466	C26	C	0.154226	0.02783	0	0	11.8257	63.7531	21.2415	0.484542	0.319194	0.255547	0.045729	0.333333	0	0	13.4914	0	0.00329109	0
002468	C34	C	0.0494333	0.652297	0	0	36.8121	31.8975	21.1592	0.50681	0.559038	0.981716	0.215619	0.375	0	0	14.0306	0	0.240124	0
002470	C26	C	0.0285211	0.662194	1	0	34.3936	43.8171	22.8866	0.522949	0.447077	1.54674	0.169485	0.444444	1	18.7803	14.7764	0	0.227752	0
002474	I65	I	0.0480276	0.022467	0	0	21.5155	28.0707	21.1812	0.145401	0.431769	0.392854	0.061273	0.333333	1	18.7844	13.36	0	0.00483389	0
002475	C39	C	0.0261969	0.164036	1	0	15.5655	62.6789	22.5421	0.49113	0.289106	0.897898	0.458965	0.428571	1	0	14.3578	0	0.025533	0
002477	A03	A	0.0646655	0.095759	1	1	20.6986	46.4422	22.5586	0.644137	0.486906	0.348021	0.179917	0.363636	0	19.8728	13.8324	0	0.0198208	0
002478	C33	C	0.0348039	0.124038	0	1	33.2289	28.4575	22.0311	0.222505	0.75412	1.12857	0.161025	0.375	0	18.7371	14.3331	0	0.0412165	0
002479	D44	D	0.0329611	0.027063	0	0	30.2346	37.5121	21.9992	0.357757	0.485169	0.983246	0.170588	0.333333	0	14.915	13.5993	0	0.00818239	0
002480	C34	C	0.0490971	0.17039	1	0	23.9192	38.4086	22.0606	0.503476	0.590708	0.331994	0.637316	0.333333	0	14.8088	14.0459	0	0.0407559	0
002481	C14	C	0.0261719	0.701006	1	0	32.5141	38.5333	21.2861	0.431337	0.279266	0.46608	0.273789	0.333333	0	0	12.5707	1	0.227926	0.701006
002482	E50	E	0.0288265	0.622062	1	0	30.2898	45.292	22.9022	0.575593	0.580481	1.08821	0.282318	0.333333	0	0	14.7224	0	0.188421	0
002483	C34	C	0.0274606	0.33136	0	1	34.0468	42.375	21.8637	0.243589	0.707785	0.744102	0.250809	0.333333	1	0	15.0824	0	0.112817	0
002484	C39	C	0.027474	0.391557	1	1	26.452	37.5	21.3198	0.145032	0.406477	0.640393	0.14848	0.333333	0	16.668	12.6472	0	0.103575	0
002486	C18	C	0.0474389	0.507946	0	1	30.438	22.5568	20.9314	0.159774	0.360854	0.766358	0.105689	0.363636	1	16.86	14.1404	0	0.154609	0
002489	C21	C	0.0495098	0.463056	0	1	29.1027	41.124	22.3123	0.357277	0.739189	0.656797	0.095411	0.333333	0	18.1699	14.506	0	0.134762	0
002491	C38	C	0.0283356	0.058668	0	1	16.6912	50.8095	22.2765	0.584603	0.686	0.75135	0.072962	0.333333	0	15.1346	14.9679	0	0.00979239	0
002492	G59	G	0.0390871	0.0637	0	1	8.6777	49	20.8136	0.224256	0.477645	0.158959	-0.064779	0.428571	0	0	14.0783	0	0.00552769	0
002494	C19	C	0.025	0.062888	0	1	10.1621	42.2907	21.0735	0.263956	0.576546	0.509546	0.231253	0.333333	0	14.7398	12.6736	0	0.00639074	0
002498	C38	C	0.0316845	0.002389	0	0	3.1007	85.2317	22.341	0.181692	0.563751	0.976956	0.308276	0.333333	0	0	13.4	0	7.40757e-05	0
002499	C35	C	0.0864927	0.009286	0	0	36.7366	24.3082	20.7955	0.312528	0.327817	0.435132	-0.001774	0.333333	1	17.6892	14.4193	0	0.00341136	0
002501	C32	C	0.031424	0.12741	1	1	37.3824	17.3077	22.2443	0.324326	0.569184	0.459348	0.233165	0.375	1	18.2572	14.0289	0	0.0476289	0
002502	C24	C	0.134098	0.125123	1	1	29.1694	38.25	20.649	0.033204	0.44316	0.482104	0.002536	0.333333	0	17.9573	13.0815	0	0.0364976	0
002503	C18	C	0.030005	0.337376	0	1	29.2579	49.8478	21.6905	0.198866	0.543658	0.680253	0.077706	0.428571	1	19.1877	14.0368	0	0.0987091	0
002505	A03	A	0.0495652	0.238279	1	1	23.948	28.3712	21.0053	0.359108	0.313539	0.785676	0.412801	0.363636	0	15.7337	13.3485	0	0.0570631	0
002507	C14	C	0.0263228	0.318661	1	1	34.2952	40.4516	20.9846	0.200231	0.212226	0.698891	0.187408	0.4	0	14.1279	13.8836	1	0.109285	0.318661
002508	C38	C	0.0313323	0.218878	1	0	18.2862	50.375	21.7539	0.271544	0.257895	1.0336	0.352094	0.333333	0	14.691	14.3194	0	0.0400245	0
002509	C35	C	0.0283259	0.091417	1	1	25.304	42	20.7204	0.089936	0.269653	0.601335	0.36361	0.428571	0	17.8621	13.4497	0	0.0231322	0
002511	C22	C	0.0600391	0.17516	0	1	37.8929	30.0617	22.2258	0.492011	0.766169	0.631858	0.06936	0.363636	0	12.6496	14.0891	0	0.0663732	0
002512	C39	C	0.029223	0.075215	0	1	19.1798	52.4145	21.4747	0.188397	0.461476	0.313236	0.339922	0.428571	1	19.1362	14.2232	0	0.0144261	0
002513	C26	C	0.025	0.437236	0	1	43.9683	30.9264	21.6744	0.541666	0.724319	0.557737	0.081611	0.4	0	0	14.0595	0	0.192245	0
002514	C33	C	0.0864878	0.212356	1	1	24.5314	51.4706	20.3087	0.186249	0.299826	0.527866	0.137121	0.333333	0	0	13.8725	0	0.0520939	0
002515	C13	C	0.0402027	0.067625	0	1	41.3832	27.7007	20.8801	0.236068	0.499921	0.181077	0.098351	0.333333	0	16.0139	13.3505	0	0.0279854	0
002516	C17	C	0.0292955	0.05731	0	1	6.5907	54.8657	21.7703	0.371557	0.717941	0.59489	0.209421	0.333333	1	18.7367	14.2626	0	0.00377713	0
002518	C38	C	0.145663	0.006042	1	0	10.7056	64.7408	21.4375	0.297712	0.442046	0.634492	0.253868	0.428571	1	16.4209	14.4261	0	0.000646832	0
002520	C34	C	0.0369808	0	0	0	25.8718	50.8323	20.6873	0.34822	0.24518	0.258091	-0.23545	0.428571	1	16.0897	13.4779	0	0	0
002521	C22	C	0.0440114	0.163361	1	1	14.4545	30.5814	21.9733	0.346976	0.770716	0.660075	0.191039	0.333333	0	15.775	14.1412	0	0.023613	0
002522	C29	C	0.0469368	0.114203	1	1	15.1096	54.8045	20.9855	0.179756	0.484495	0.386399	0.115788	0.428571	1	18.5263	13.9411	0	0.0172556	0
002523	C34	C	0.178389	0.220585	0	1	25.6885	22.2613	21.1159	0.231892	0.741408	0.314369	-0.249179	0.333333	0	16.6858	13.711	1	0.056665	0.220585
002524	E50	E	0.0662064	0.474735	1	1	21.1253	31.8068	21.4124	0.480509	0.48135	0.34559	0.085051	0.333333	0	0	13.6419	0	0.100289	0
002528	C39	C	0.0734771	0.366079	0	1	39.9485	35.8261	21.6014	0.092391	0.40306	0.394624	0.268075	0.428571	0	13.3245	14.6408	0	0.146243	0
002529	C34	C	0.0481654	0.384111	0	1	31.8498	24.2786	20.8458	0.117471	0.575755	0.228139	0.009732	0.428571	1	0	14.1172	0	0.122339	0
002530	C34	C	0.038487	0.721886	0	0	33.8279	38.6418	20.5647	0.202739	0.49023	0.452375	0.117467	0.333333	1	0	14.1375	0	0.244199	0
002531	C38	C	0.0301706	0.707247	0	0	33.375	37.5018	21.7975	0.355115	0.583358	0.49071	0.048045	0.428571	1	13.9874	13.8545	0	0.236044	0
002534	C34	C	0.0313721	0.146262	0	1	41.5798	44.9901	22.6655	0.567215	0.804433	0.812845	-0.49306	0.333333	0	15.7883	14.6596	0	0.0608154	0
002535	C35	C	0.0264085	0.048298	0	1	27.7345	38.2852	22.4189	0.565151	0.791017	0.404908	0.578596	0.333333	0	16.3398	13.4814	0	0.0133952	0
002537	C34	C	0.0267495	0.136269	0	0	34.2935	40.5791	21.8574	0.486502	0.842147	1.10453	0.290428	0.333333	1	12.8992	13.5365	0	0.0467314	0
002538	C26	C	0.03016	0.211819	1	1	24.4314	47.1959	21.7076	0.382567	0.687578	0.914721	0.19886	0.333333	0	0	13.8751	0	0.0517503	0
002539	C26	C	0.036534	0.06236	0	1	28.7076	44.5001	22.4403	0.569188	0.921945	0.717603	0.123794	0.333333	0	18.8658	13.868	0	0.0179021	0
002540	C32	C	0.025	0.065703	0	1	23.1343	46.8188	21.6326	0.062426	0.576456	0.857533	0.182628	0.4	0	14.4425	14.8342	0	0.0151999	0
002541	C33	C	0.13358	0.076009	0	1	22.8592	52.9104	22.6137	0.661083	0.88802	0.832265	0.317569	0.4	0	15.6718	14.084	0	0.017375	0
002543	C38	C	0.1213	0.010165	0	0	38.2353	38.25	21.9924	0.287438	0.582224	1.10485	0.212659	0.428571	0	17.602	14.2037	0	0.00388662	0
002544	I65	I	0.0760852	0.5759	1	0	26.9959	35.171	21.4499	0.483373	0.428773	0.872326	0.197656	0.363636	0	15.7158	15.2094	1	0.155469	0.5759
002545	C33	C	0.0359072	0.028738	0	0	25.0886	52.4496	22.1675	0.329509	0.734752	0.439614	0.004187	0.333333	0	17.1914	13.0302	0	0.00720996	0
002546	C38	C	0.067746	0.008764	0	0	14.239	58.5643	21.0752	0.131871	0.483163	0.394047	-0.09145	0.333333	0	15.7962	13.9903	0	0.00124791	0
002547	C33	C	0.027381	0.063946	0	1	14.794	51.0211	21.3128	0.561916	0.451337	0.763435	0.389008	0.333333	1	18.7949	14.0931	0	0.00946017	0
002548	C13	C	0.106089	0.737163	0	0	4.865	71.4494	20.7334	0.186776	0.488457	2.02063	0.125042	0.375	1	0	14.4856	0	0.035863	0
002549	C41	C	0.0443431	0.825091	1	0	18.4026	65.25	20.8005	0.26344	0.242283	0.236987	0.804909	0.375	0	0	13.6886	0	0.151838	0
002550	C27	C	0.0292469	0.062081	0	1	26.3684	22.8038	21.449	0.046347	0.359544	0.431074	0.181431	0.444444	0	17.1792	14.7966	0	0.0163698	0
002551	C35	C	0.0579114	0.109325	1	1	26.4757	42.3845	21.426	0.338865	0.223308	0.412636	0.734793	0.333333	1	18.7791	13.9413	0	0.0289446	0
002553	C34	C	0.0396652	0.048117	0	1	24.793	39.5977	20.2906	0.076937	0.276461	0.427872	0.135643	0.333333	1	17.4243	13.4807	0	0.0119296	0
002554	B11	B	0.026981	0.098299	1	1	44.5464	16.8178	21.3498	0.27155	0.298994	0.552452	0.865394	0.444444	1	19.3562	14.3014	0	0.0437887	0
002555	C36	C	0.188429	0.185821	0	1	54.5733	22.1226	20.5015	0.079346	0.214784	0.317086	-0.167973	0.444444	0	16.9456	14.9025	0	0.101409	0
002556	F52	F	0.138208	0.030379	0	0	5.5459	38.5765	22.4176	0.618091	0.665651	1.7713	-0.098096	0.333333	1	16.6798	14.2593	1	0.00168479	0.030379
002557	C13	C	0.0394988	0.167571	1	1	33.2681	48.75	22.0769	0.302872	0.414861	0.833951	0.086769	0.333333	0	0	14.7034	0	0.0557477	0
002559	C34	C	0.0324052	0.329777	0	1	28.5747	17.8134	21.2108	0.236791	0.485109	0.547084	0.1159	0.363636	0	16.82	13.7113	0	0.0942328	0
002561	F52	F	0.0422579	0.136845	0	1	25.6478	30.3718	21.5217	0.199825	0.464811	0.957312	0.001907	0.333333	0	16.9279	14.5158	1	0.0350977	0.136845
002562	C26	C	0.166686	0.067806	0	1	41.5531	32.6523	20.8522	0.296812	0.442313	0.496516	0.011884	0.333333	1	18.0835	13.9029	0	0.0281755	0
002563	C18	C	0.0435943	0.105317	0	0	28.4302	62.6866	22.9969	0.16784	0.494456	0.768341	0.032597	0.333333	0	16.7059	14.3899	0	0.0299418	0
002564	C35	C	0.0416617	0.05179	1	1	18.6478	43.0449	22.5125	0.525197	0.762243	0.369965	0.156577	0.333333	1	18.8917	14.6133	0	0.0096577	0
002565	C22	C	0.053221	0.668389	1	0	18.1682	45.5608	21.8567	0.335336	0.386846	0.664481	0.357731	0.333333	1	18.8753	14.0476	0	0.121434	0
002566	C27	C	0.0359806	0.112946	1	1	20.9019	38.8811	21.3602	0.113079	0.326457	0.36247	0.072262	0.333333	0	17.1225	13.1608	0	0.0236079	0
002567	C13	C	0.0318929	0.651564	1	0	41.2662	24.5706	21.707	0.338231	0.548864	2.81587	0.059764	0.333333	1	14.0931	14.2342	0	0.268876	0
002568	C26	C	0.139576	0.060759	1	1	25.6762	38.8	20.297	0.019848	0.275543	0.196954	-0.217778	0.428571	1	18.0207	15.3287	0	0.0156006	0
002571	C30	C	0.0475775	0.138579	1	1	20.741	41.9696	21.4189	0.215714	0.43671	0.56163	0.341089	0.333333	1	18.9305	13.235	0	0.0287427	0
002572	C21	C	0.14226	0.306797	1	0	55.3788	27.2115	21.4584	0.140766	0.209414	0.927853	0.459828	0.333333	0	18.6228	14.8818	0	0.1699	0
002573	N77	N	0.0295106	0.212666	0	1	9.4217	50.1486	22.0192	0.352427	0.278954	0.239402	0.996045	0.375	0	14.5603	14.5282	0	0.0200368	0
002574	C41	C	0.0275471	0.335456	1	1	45.5419	29.957	22.305	0.410074	0.72529	1.86446	0.285727	0.428571	1	0	14.0865	0	0.152773	0
002577	C39	C	0.025	0.064813	0	1	6.8996	69.9947	21.1212	0.059929	0.310202	0.263083	-0.138727	0.4	1	0	13.9918	0	0.00447184	0
002581	C26	C	0.200629	0.287917	1	1	43.0068	23.4702	20.4668	0.045867	0.370374	0.42221	0.111828	0.333333	0	15.1467	14.1674	0	0.123824	0
002583	C39	C	0.0950292	0.082719	1	1	9.389	59.5126	21.9538	0.422168	0.426377	0.563948	0.48268	0.333333	1	18.9564	14.8804	0	0.00776649	0
002584	C26	C	0.0268501	0.077978	0	1	50.0271	18.3	21.1795	0.347204	0.582331	1.50741	0.450031	0.333333	0	17.7032	14.148	0	0.0390101	0
002585	C29	C	0.0263055	0.326175	0	1	32.7843	43.5212	22.1547	0.123926	0.789828	0.596125	0.166246	0.428571	1	0	13.7736	0	0.106934	0
002586	E48	E	0.028937	0.068976	1	1	20.572	49.5327	21.6808	0.621845	0.474304	0.691332	0.158145	0.428571	0	16.3032	14.0976	0	0.0141897	0
002587	C39	C	0.0291118	0.017868	1	0	22.9382	30.0543	20.3245	0.162859	0.315725	0.434542	-0.079846	0.333333	0	15.0239	14.0202	0	0.0040986	0
002588	C26	C	0.0317769	0.108363	1	1	46.2313	23.1538	22.1804	0.377618	0.441438	1.2794	0.05711	0.4	0	17.6084	14.4033	0	0.0500976	0
002589	F51	F	0.0256511	0.311397	1	1	51.7582	24.8555	22.2171	0.629568	0.534997	1.56466	0.282029	0.333333	0	17.1144	13.605	0	0.161173	0
002590	C36	C	0.0280349	0	0	0	20.0281	52.4963	21.3246	0.617278	0.669443	0.746108	0.257184	0.333333	0	16.0238	14.1651	0	0	0
002591	C26	C	0.0487788	0.07516	0	1	37.3906	34.0411	20.608	0.151858	0.477663	0.390873	0.57546	0.428571	0	17.1621	12.877	0	0.0281028	0
002593	C36	C	0.0288023	0.017845	0	0	24.6368	46.1924	21.666	0.536239	0.841837	0.513344	0.126619	0.428571	1	18.4969	13.6293	0	0.00439644	0
002595	C35	C	0.0313227	0.099745	1	0	40.14	29.8985	21.627	0.088814	0.303771	0.490524	0.59603	0.333333	0	17.1982	13.9297	0	0.0400376	0
002596	C30	C	0.161948	0.062677	0	1	32.9109	21.7537	21.2055	0.428466	0.570701	0.744935	0.049859	0.333333	0	16.9199	14.1604	0	0.0206276	0
002597	C26	C	0.0394928	0.745366	0	0	12.7189	58.9576	21.8404	0.336871	0.782914	1.05822	0.069919	0.333333	0	13.5325	14.4468	0	0.0948024	0
002598	C34	C	0.0323746	0.300009	0	1	21.6967	29.8077	20.7008	0.266071	0.411623	0.59208	-0.101808	0.363636	0	17.1506	13.9104	1	0.0650921	0.300009
002601	C26	C	0.145554	0.244343	1	1	40.3769	14.5822	21.9972	0.393649	0.753336	0.518483	-0.045076	0.363636	0	17.2576	13.431	0	0.0986581	0
002603	C27	C	0.0265244	0.024471	0	0	38.7716	33.1983	22.2619	0.085807	0.246521	0.564422	0.5104	0.363636	0	18.8362	14.6484	0	0.0094878	0
002605	C24	C	0.025	0.00404	1	0	60.6557	14.6527	20.8284	0.225396	0.277466	0.683594	0.100948	0.428571	0	17.7708	14.4307	0	0.00245049	0
002607	F52	F	0.0710266	0.06647	0	1	45.5557	24.2949	21.8172	0.696603	0.801596	1.88302	0.222758	0.333333	0	17.0949	13.9841	0	0.0302809	0
002608	C37	C	0.025	0.016369	0	0	42.6459	25.6443	22.7208	0.722364	0.832859	0.427313	0.129055	0.428571	0	16.6633	14.1184	1	0.00698071	0.016369
002609	I65	I	0.0267544	0.036788	0	0	32.8112	40.0487	20.6538	0.221687	0.329712	0.526285	0.119579	0.333333	0	14.989	14.5948	0	0.0120706	0
002610	C41	C	0.025	0.546397	1	1	32.2424	22.6665	22.1946	0.698792	0.734516	0.490754	0.417336	0.333333	1	14.9141	14.4728	0	0.176172	0
002611	C35	C	0.0264663	0.016887	0	0	26.3474	35.5672	20.6808	0.162605	0.477521	0.398348	0.102581	0.5	0	18.056	13.7492	0	0.00444929	0
002612	C18	C	0.025	0.075649	1	1	19.7831	55.4539	21.6558	0.08114	0.43791	0.533161	0.233859	0.5	0	16.6175	14.4147	0	0.0149657	0
002614	C38	C	0.0270284	0.019852	1	0	50.5412	30.535	21.8848	0.350214	0.454153	0.759328	0.258694	0.333333	1	18.9207	14.4372	0	0.0100334	0
002615	C33	C	0.0362511	0.005607	0	0	14.8803	49.5	20.4378	0.195958	0.345789	0.852861	0.154664	0.375	0	15.8997	14.4986	0	0.000834338	0
002616	C38	C	0.0492421	0.012005	0	0	48.3874	28.5	21.4026	0.457493	0.529793	0.584972	0.068232	0.571429	0	17.6575	13.6412	0	0.00580891	0
002617	C38	C	0.0647424	0.022649	0	0	29.8722	43.3333	21.5071	0.581721	0.630437	1.30388	0.050711	0.428571	0	16.105	13.7213	0	0.00676575	0
002618	C39	C	0.0256759	0.125421	1	1	27.3054	40.0329	21.435	0.259189	0.27974	0.172191	0.176842	0.4	1	0	13.7439	0	0.0342467	0
002619	C30	C	0.21415	0.041068	0	1	32.0282	32.0929	20.7312	0.354707	0.541223	0.532734	0.638868	0.333333	0	15.9555	13.6292	0	0.0131533	0
002620	E50	E	0.0940022	0.023031	1	0	40.2978	27.907	21.392	0.499826	0.649057	0.824154	0.123299	0.333333	0	15.2117	14.1379	0	0.00928099	0
002623	C30	C	0.100838	0.26567	0	1	25.6802	45	21.5528	0.095044	0.714842	0.312777	0.152912	0.333333	1	18.0922	13.9126	0	0.0682246	0
002626	C14	C	0.0346154	0.639553	0	0	41.4798	35.0018	21.0664	0.065468	0.485929	0.485754	-0.008606	0.333333	1	14.2651	14.5596	0	0.265285	0
002627	G54	G	0.0342593	0.455805	1	0	28.1612	35.6589	21.2413	0.389818	0.800867	0.766539	0.128753	0.333333	1	15.113	13.9312	1	0.12836	0.455805
002628	E48	E	0.0298077	0.129734	0	1	17.533	12.0281	22.7912	0.675798	0.861566	0.650235	0.084	0.333333	0	16.9287	14.7169	0	0.0227463	0
002629	B11	B	0.049687	0.053296	1	1	13.9959	13.5731	20.8291	0.319602	0.450379	0.570973	-0.06641	0.333333	0	15.9137	13.6427	0	0.00745925	0
002630	C34	C	0.0269365	0.2029	1	1	20.0887	27.7747	22.3765	0.662231	0.672186	0.614727	0.280793	0.333333	0	14.8307	14.2395	0	0.04076	0
002631	C20	C	0.0265152	0.004074	1	0	23.4505	54.9901	21.1779	0.17443	0.533803	0.37994	0.3031	0.428571	1	14.4044	13.0719	0	0.000955373	0
002632	C26	C	0.0269685	0.587578	0	0	26.3117	44.9986	20.7805	0.148619	0.55194	0.395418	0.120677	0.333333	1	12.8739	13.6316	0	0.154602	0
002633	C34	C	0.0727267	0	1	0	29.9583	37.5	20.6208	0.384473	0.606989	0.270343	-0.065772	0.428571	0	17.1306	13.4588	0	0	0
002635	C39	C	0.0787004	0.198251	1	1	38.3074	38.1189	21.0832	0.166853	0.214466	0.456876	-0.017687	0.333333	0	18.0468	14.4895	0	0.0759448	0
002636	C39	C	0.025	0.441407	0	1	33.1976	39.825	21.5997	0.399961	0.735098	1.01768	0.111499	0.333333	1	14.7354	13.6643	0	0.146537	0
002637	C26	C	0.0281746	0.030796	1	0	34.2829	11.5737	21.1994	0.332667	0.526841	1.36682	0.11601	0.428571	1	17.5947	13.6484	0	0.0105578	0
002638	C38	C	0.0909956	0.204317	1	1	13.1874	26.9429	21.8802	0.301372	0.615156	0.369646	0.388046	0.333333	1	14.1558	14.0836	0	0.0269441	0
002641	C29	C	0.0294683	0.046758	0	1	32.5472	43.5	21.8164	0.318994	0.599095	1.02277	0.160737	0.333333	0	17.642	15.0518	0	0.0152184	0
002642	I65	I	0.0769726	0.006665	0	0	44.0453	28.9669	21.4926	0.243411	0.316531	0.701802	0.36681	0.333333	0	17.2699	14.221	0	0.00293562	0
002643	C26	C	0.205702	0.309028	1	1	39.1059	27.1035	21.1588	0.130359	0.398835	0.634325	0.222656	0.333333	0	16.0957	14.8956	1	0.120848	0.309028
002644	C27	C	0.0435146	0.04762	0	1	7.933	70.6363	20.6213	0.221137	0.296065	0.337809	0.094481	0.363636	0	0	13.2607	1	0.00377769	0.04762
002645	C35	C	0.0462481	0.031629	0	0	16.6216	58.1221	20.5898	0.213575	0.452703	0.526519	-0.110053	0.333333	0	14.8733	13.9553	0	0.00525725	0
002646	C15	C	0.03125	0.745046	1	0	10.2844	65	21.5921	0.143518	0.255192	0.633884	0.201317	0.333333	0	0	14.1833	0	0.0766235	0
002648	C26	C	0.0485634	0.104933	1	1	29.411	49.875	22.5594	0.418353	0.441225	0.663588	0.048695	0.5	0	0	14.651	0	0.0308618	0
002649	I65	I	0.0614596	0.60637	1	0	39.2978	10.6695	21.3199	0.224306	0.343818	0.840057	0.630766	0.428571	0	17.3718	14.4292	0	0.23829	0
002650	C14	C	0.0299153	0.664602	1	0	25.8668	40.0538	21.4749	0.176693	0.445785	0.841668	0.012954	0.333333	1	18.1052	14.2079	0	0.171911	0
002651	C35	C	0.037945	0.010403	0	0	54.5534	36.2095	21.6491	0.252442	0.369414	0.342428	0.098491	0.333333	0	18.0922	14.5669	0	0.00567519	0
002653	C27	C	0.0300582	0.101085	1	1	47.7551	40.3279	21.6223	0.215793	0.112266	0.450706	0.237221	0.428571	1	20.5657	13.9455	0	0.0482732	0
002656	C18	C	0.0535427	0.487898	0	1	35.2089	39.75	21.4792	0.377131	0.574165	0.436429	0.256097	0.444444	0	16.6189	14.055	0	0.171784	0
002658	C40	C	0.028304	0.060395	1	1	8.7445	66.6677	21.0201	0.122962	0.210025	0.469885	0.556045	0.428571	1	19.0798	13.4	0	0.00528124	0
002660	C39	C	0.0657648	0.370201	0	1	19.6073	24.1038	20.7564	0.330228	0.474566	0.62207	0.103132	0.4	1	17.137	14.0191	0	0.0725864	0
002661	C14	C	0.100898	0.705135	0	0	14.8576	61.3866	20.7131	0.27608	0.293612	1.33023	0.22203	0.444444	0	14.0061	12.948	0	0.104766	0
002662	C36	C	0.112517	0.438264	0	1	38.7918	37.5	21.8343	0.071518	0.656414	0.612064	0.083852	0.5	1	18.944	14.5046	0	0.17001	0
002663	E48	E	0.0268214	0.113021	1	1	33.7682	34.3485	21.9464	0.358485	0.317598	0.847339	0.293178	0.333333	0	16.7435	13.6171	0	0.0381652	0
002664	C36	C	0.0274697	0.201542	1	1	31.346	40.7005	21.1964	0.264089	0.275649	0.854265	0.345083	0.333333	0	14.9191	13.8353	0	0.0631754	0
002666	C26	C	0.0310606	0.102875	0	1	26.322	44.2455	21.2994	0.154559	0.516762	0.977287	0.22157	0.363636	0	19.0925	14.7034	0	0.0270788	0
002667	C35	C	0.0264608	0.090435	1	1	30.0876	30.0088	20.6024	0.190677	0.492919	0.279481	-0.077681	0.333333	0	16.3685	14.8153	0	0.0272097	0
002668	C38	C	0.156214	0.761925	0	0	19.6416	56.2443	21.7744	0.527751	0.551872	1.6426	0.231609	0.333333	0	0	14.7633	0	0.149654	0
002671	C30	C	0.0269231	0.056152	1	1	24.6368	31.0486	21.5125	0.412071	0.507036	0.549952	0.52709	0.333333	1	18.179	13.5836	0	0.0138341	0
002672	N77	N	0.0271626	0.447949	1	1	47.2666	28.6816	21.9073	0.250193	0.377947	0.496447	0.040367	0.333333	0	16.4544	14.437	0	0.21173	0
002674	C19	C	0.0306732	0.574764	0	0	37.2479	34.8884	21.3733	0.189959	0.535846	1.00723	0.153545	0.333333	0	13.3375	14.2081	0	0.214088	0
002675	C27	C	0.0293503	0.460865	0	1	43.477	26.625	20.9291	0.103522	0.395493	0.668776	0.31812	0.4	1	0	13.7747	0	0.20037	0
002676	C29	C	0.0286526	0.478121	0	1	29.8545	46.5621	21.2145	0.358964	0.638957	0.809003	0.173134	0.333333	1	0	13.7102	0	0.142741	0
002677	C38	C	0.0434911	0.018691	0	0	10.03	67.5	20.7938	0.142547	0.375594	0.376668	0.079623	0.333333	0	16.5236	13.9761	0	0.00187471	0
002678	C24	C	0.054882	0.838732	0	0	5.131	81.851	21.5418	0.203396	0.314023	0.666368	0.074727	0.555556	0	15.0312	14.6725	1	0.0430353	0.838732
002679	A02	A	0.0275324	0.025854	0	0	5.3348	70.3173	21.0416	0.5157	0.433239	0.1505	0.120574	0.333333	0	0	12.6524	1	0.00137926	0.025854
002682	G54	G	0.105514	0.033797	0	0	12.7987	26.3713	21.8041	0.579282	0.878546	0.707138	0.136443	0.333333	0	14.7205	13.5463	1	0.00432558	0.033797
002683	B11	B	0.0297954	0.174112	1	1	35.8513	24.219	21.8084	0.476766	0.358332	1.17491	0.81738	0.333333	1	17.3892	15.0242	1	0.0624214	0.174112
002685	C34	C	0.0453342	0.376665	0	1	35.5772	39	20.7267	0.216081	0.51436	0.401139	-0.09208	0.333333	0	0	13.9623	0	0.134007	0
002686	C34	C	0.0273669	0.317635	0	1	57.3795	18.7493	20.6719	0.206308	0.380827	0.714999	0.181292	0.428571	1	17.0542	13.957	0	0.182257	0
002689	C34	C	0.0448675	0.1758	0	1	29.9783	40.7812	21.6814	0.497327	0.600945	0.651064	0.092766	0.333333	0	16.3532	14.7669	0	0.0527019	0
002690	C35	C	0.0274944	0.097993	1	1	18.892	61.425	21.241	0.091568	0.158659	0.355303	0.095407	0.428571	0	16.7912	14.5886	0	0.0185128	0
002692	C38	C	0.138375	0.00102	0	0	41.069	29.0508	21.6442	0.498212	0.598633	1.29242	0.183934	0.428571	0	18.0788	14.0779	0	0.000418904	0
002693	C27	C	0.0381472	0.36456	1	1	30.5141	34.4485	20.6367	0.050623	0.319258	0.165887	0.153786	0.428571	1	0	14.381	0	0.111242	0
002694	C29	C	0.0752397	0.482428	0	1	27.9505	41.2115	21.4221	0.473943	0.637579	0.926483	0.168667	0.333333	1	17.2858	14.8487	0	0.134841	0
002695	C13	C	0.0287113	0.116264	1	1	20.6718	52.0583	21.1163	0.047825	0.403063	0.617171	0.004114	0.333333	0	15.9284	13.6726	0	0.0240339	0
002696	A04	A	0.0455988	0.171962	0	1	19.3433	44.0282	21.0178	0.29783	0.570852	1.03773	0.152754	0.4	1	17.4875	14.3431	0	0.0332631	0
002697	F52	F	0.0257874	0.156303	0	1	9.9621	55.35	21.7746	0.377344	0.556281	1.60973	0.136202	0.375	1	19.3209	13.1947	0	0.0155711	0
002698	C35	C	0.0270305	0.265561	1	1	51.8831	24.1147	21.3724	0.23017	0.155724	0.41685	0.029762	0.333333	1	18.6461	13.8825	0	0.137781	0
002699	R87	R	0.0265723	0.075027	0	1	29.6601	46.3797	20.51	0.180304	0.259049	0.310176	0.127213	0.428571	0	0	13.7481	0	0.0222531	0
002700	D45	D	0.0295408	0.270463	0	1	43.6919	28.4982	20.4544	0.139765	0.191616	0.380486	0.154181	0.4	0	0	13.017	0	0.11817	0
002701	C33	C	0.0336229	0.629695	1	0	17.921	46.3945	22.4044	0.381644	0.38962	0.900369	0.30247	0.333333	0	17.274	15.1373	0	0.112848	0
002702	C13	C	0.0470584	0.080455	1	1	41.6337	23.6209	20.7089	0.191174	0.486719	0.775298	0.022631	0.428571	1	17.3389	14.0702	0	0.0334964	0
300001	C38	C	0.0271853	0.535709	1	0	22.8368	49.7754	21.5657	0.387813	0.423305	0.713082	1.03824	0.333333	0	15.8532	14.1062	0	0.122339	0
300002	I65	I	0.0270413	0.02007	1	0	44.6412	13.7477	22.1488	0.132699	0.222506	0.496675	0.352571	0.363636	0	19.1763	14.5948	0	0.00895949	0
300003	C35	C	0.111357	0.651716	1	0	43.9297	28.9172	21.8637	0.074744	0.226114	0.443406	0.282845	0.428571	0	18.4778	14.7098	1	0.286297	0.651716
300004	C34	C	0.0343949	0.087755	0	0	42.3976	21.844	20.8966	0.246462	0.167525	0.357813	0.173207	0.333333	1	17.999	13.6171	0	0.037206	0
300005	C18	C	0.0312812	0.165423	1	1	33.96	28.9413	21.1217	0.294846	0.206948	1.12221	0.307379	0.375	0	16.8913	15.8645	0	0.0561777	0
300006	C27	C	0.0692839	0.238156	1	0	32.3631	25.3968	21.5036	0.484125	0.316049	0.421047	0.202161	0.428571	1	17.8119	13.5998	0	0.0770747	0
300007	C40	C	0.0266447	0.029661	0	0	24.8421	26.8717	20.6552	0.267883	0.457091	0.362411	0.1436	0.333333	0	14.6655	13.8068	0	0.00736842	0
300008	M74	M	0.0868847	0.004411	0	0	28.6374	25.8188	20.2813	0.164177	0.275122	0.366076	-0.111056	0.333333	1	17.8509	13.4645	0	0.0012632	0
300009	C27	C	0.029644	0.019578	0	0	16.9768	30.1253	20.4353	0.118979	0.187595	0.613577	0.273439	0.333333	1	18.2256	13.9622	0	0.00332372	0
300010	I65	I	0.0262628	0.065587	1	1	27.2042	26.9139	20.9292	0.289958	0.352755	0.538476	0.182151	0.363636	1	18.4306	14.1436	0	0.0178424	0
300011	C37	C	0.128926	0.027851	1	0	34.8052	24.7021	20.6768	0.184642	0.258345	0.509107	0.658923	0.333333	0	15.1968	14.005	0	0.0096936	0
300014	C38	C	0.101033	0.033205	1	0	22.1869	45.2517	20.9624	0.294663	0.173003	0.959543	0.714355	0.428571	1	16.1257	13.885	0	0.00736716	0
300015	Q83	Q	0.0274021	0.484342	1	0	31.5436	44.4455	21.4741	0.179367	0.152622	0.980555	0.21025	0.428571	0	16.9252	14.0466	0	0.152779	0
300016	C27	C	0.0286452	0.46775	1	0	39.6894	21.1325	20.2461	0.098561	0.240949	0.550793	0.210368	0.333333	0	16.3905	15.0221	0	0.185647	0
300017	I65	I	0.025885	0.181705	1	1	30.8347	23.6854	21.0535	0.181921	0.10283	1.01528	0.47888	0.333333	1	17.1842	14.8194	0	0.0560282	0
300020	I65	I	0.027	0.169738	1	1	19.6051	36.4432	21.6606	0.604336	0.335579	0.785825	0.246869	0.333333	0	15.2751	14.0562	0	0.0332773	0
300021	C29	C	0.138974	0.014648	1	0	10.6057	51.0652	21.0754	0.663526	0.34243	0.529631	0.265251	0.333333	0	13.5865	13.0143	0	0.00155352	0
300023	C35	C	0.196352	0.002473	0	0	14.0709	51	19.7733	0.1614	0.359795	0.116989	-0.297811	0.5	0	15.7251	13.7471	0	0.000347973	0
300024	C34	C	0.0625463	0.070149	1	1	21.2048	27.3672	21.6074	0.313483	0.158697	0.6058	0.262974	0.333333	0	16.3438	14.1918	1	0.014875	0.070149
300025	I63	I	0.0971713	0.026057	1	0	32.1413	14.468	20.9643	0.45644	0.376604	0.655639	0.142782	0.428571	0	17.2706	13.4332	0	0.00837506	0
300026	C27	C	0.0263383	0.380118	1	0	38.2336	25.2798	21.5203	0.232718	0.153161	1.04317	0.70608	0.333333	0	15.3811	15.8502	0	0.145333	0
300027	R86	R	0.0542648	0.093624	0	1	21.2399	23.9036	22.6991	0.451156	0.19543	0.354874	0.452655	0.333333	0	18.2593	14.9055	0	0.0198856	0
300028	C39	C	0.101293	0.061801	1	1	11.341	27.2082	21.0221	0.539916	0.494167	0.456581	0.245714	0.428571	0	0	13.2177	0	0.00700885	0
300029	C35	C	0.0463466	0.011708	1	0	16.1075	20.0462	20.801	0.376462	0.527517	0.183792	0.253039	0.4	0	0	13.5437	0	0.00188587	0
300030	C35	C	0.0369877	0.150186	1	1	37.5236	23.2459	20.5989	0.124989	0.325062	0.481007	0.304693	0.333333	1	17.3631	13.8613	0	0.0563552	0
300031	C29	C	0.025	0.21169	0	1	12.39	32.6737	20.722	0.204034	0.511426	0.592695	0.014468	0.428571	1	17.8663	13.296	0	0.0262284	0
300033	I65	I	0.283081	0.15727	1	1	39.254	36	20.9999	0.136206	0.391122	0.143417	0.068911	0.333333	1	18.1676	13.9117	0	0.0617348	0
300034	C32	C	0.079461	0.104303	1	1	8.4937	48.0166	20.9977	0.214963	0.30735	0.432126	0.140244	0.375	0	0	14.0045	1	0.00885918	0.104303
300035	C35	C	0.0294763	0.053704	0	1	27.3303	17.2358	20.8084	0.222851	0.483501	0.246832	0.152584	0.333333	0	17.3254	12.9523	0	0.0146775	0
300036	I65	I	0.0283738	0.159036	1	1	30.5995	14.9574	20.5171	0.21303	0.409736	0.399816	0.185096	0.333333	0	16.8946	13.8496	0	0.0486642	0
300037	C26	C	0.025	0.086063	1	1	46.7482	16.6472	21.0928	0.134909	0.423678	0.489001	0.035025	0.333333	0	17.8367	14.7371	0	0.0402329	0
300038	C39	C	0.0260998	0.102095	1	1	20.5114	30.6686	21.1911	0.349019	0.512499	0.423978	0.331135	0.416667	1	17.8099	14.1408	0	0.0209411	0
300039	C27	C	0.0318493	0.094486	1	0	24.1379	30.1095	21.2947	0.093018	0.225711	0.794272	0.200735	0.333333	0	15.8846	13.8353	0	0.0228069	0
300043	C24	C	0.0278043	0.176046	1	1	33.7424	38.3255	21.3246	0.390721	0.363179	1.31945	0.984182	0.428571	1	18.3505	13.1748	0	0.0594021	0
300045	C35	C	0.0441793	0.071049	1	1	40.1265	21.4863	20.626	0.131736	0.133573	0.351336	0.085287	0.375	0	18.4417	13.8837	0	0.0285095	0
300046	C39	C	0.0620384	0.048248	1	1	17.909	49.6622	20.6263	0.085376	0.488149	0.241456	-0.183775	0.363636	1	0	13.572	0	0.00864073	0
300048	C38	C	0.0830218	0.232811	0	1	31.4814	27.1422	21.34	0.185252	0.599837	0.362814	-0.05795	0.333333	0	16.4036	13.9465	0	0.0732922	0
300049	C27	C	0.0292017	0.315737	0	1	39.2874	13.6407	20.8558	0.344416	0.338838	0.505937	0.284183	0.384615	0	13.9238	14.2467	0	0.124045	0
300050	I65	I	0.173502	0.046461	1	1	31.4985	30.3241	21.1517	0.082136	0.5656	0.220372	-0.047939	0.428571	0	17.2283	14.3013	0	0.0146345	0
300052	I65	I	0.121207	0.346334	0	1	23.9026	27.3903	21.0632	0.285768	0.205336	0.272223	0.754034	0.428571	1	0	13.7429	0	0.0827828	0
300054	C26	C	0.0793667	0.177109	1	0	34.0396	19.1029	21.0435	0.18995	0.228278	0.432375	0.549855	0.333333	0	17.8734	12.9945	0	0.0602872	0
300055	E48	E	0.0257673	0.061001	1	1	40.6486	30.9375	21.5952	0.224432	0.252199	0.338531	0.328906	0.333333	0	14.9841	13.6459	0	0.0247961	0
300056	C35	C	0.0269992	0.023892	0	0	17.7109	19.945	20.3904	0.400998	0.272746	0.630952	0.44758	0.333333	1	16.2394	14.6267	0	0.00423149	0
300057	C32	C	0.0288961	0.051733	1	1	17.9548	51.2568	22.0598	0.527805	0.55295	0.57051	0.19341	0.375	1	19.1922	14.0853	0	0.00928856	0
300058	L72	L	0.0264455	0.184345	1	0	40.7024	7.5931	22.6298	0.42586	0.250007	0.771175	0.647529	0.333333	1	17.9894	15.0814	0	0.0750328	0
300059	I64	I	0.265595	0.106334	1	1	25.3499	28.0362	21.6123	0.305661	0.222282	0.117367	0.11573	0.375	0	16.2205	13.7169	0	0.0269556	0
300061	C41	C	0.0257763	0.157013	0	1	14.6062	55.995	20.3776	0.358447	0.438519	0.618223	0.184474	0.333333	1	17.8	13.5606	0	0.0229336	0
300063	C26	C	0.135239	0.011016	1	0	22.2413	42.5521	20.679	0.261048	0.683603	0.76762	0.834137	0.333333	0	12.9549	13.7293	0	0.0024501	0
300064	C30	C	0.137718	0.023579	1	0	24.7643	40.5592	21.6433	0.404768	0.632981	0.227736	-0.047442	0.333333	0	0	13.1439	0	0.00583917	0
300065	C39	C	0.0958802	0.00884	0	0	25.9012	18.461	20.5429	0.195686	0.504548	0.458384	0.390666	0.333333	0	16.4329	13.894	0	0.00228967	0
300066	C40	C	0.0278233	0.020175	1	0	20.2222	41.0105	20.9385	0.107303	0.42834	0.572352	0.103158	0.333333	0	15.2194	13.3736	0	0.00407983	0
300068	C38	C	0.215848	0.14052	0	1	29.7693	20.6062	22.1659	0.284907	0.71172	0.862001	0.129855	0.333333	0	17.7957	13.704	0	0.0418318	0
300070	N77	N	0.100906	0.174244	1	0	36.6728	25.0851	22.8192	0.370083	0.20563	0.46789	0.768666	0.333333	0	19.0918	14.2249	0	0.0639002	0
300074	I65	I	0.045795	0.129391	1	1	36.889	14.8548	20.7735	0.046227	0.210928	0.25408	0.279724	0.375	0	16.3922	13.8235	0	0.047731	0
300075	I65	I	0.0263333	0.117964	1	0	25.9143	32.8177	20.954	0.158164	0.25578	0.340305	0.830626	0.333333	0	16.3662	14.1732	0	0.0305695	0
300078	C39	C	0.0261023	0.05194	1	1	39.9404	33.5821	20.9335	0.054152	0.319208	0.346456	0.271277	0.428571	1	18.4973	13.7879	0	0.020745	0
300079	C39	C	0.0255053	0.182487	1	1	20.4569	18.2075	21.7649	0.048274	0.412213	0.140108	-0.263459	0.375	1	17.9709	14.5725	0	0.0373312	0
300080	C30	C	0.0428605	0.033224	1	0	41.9012	19.4237	22.3435	0.361788	0.876662	0.477384	0.783194	0.4	0	13.5148	13.6116	1	0.0139213	0.033224
300082	C26	C	0.0311627	0.095067	0	0	12.2899	56.3243	22.0931	0.224919	0.789169	0.662104	0.200596	0.333333	1	0	14.4867	0	0.0116836	0
300083	C39	C	0.0264351	0.159661	1	1	12.2215	58.625	21.7224	0.477321	0.568134	1.3719	0.615278	0.428571	0	17.4829	14.8508	0	0.019513	0
300084	B11	B	0.0260239	0.006924	0	0	16.9725	23.043	20.6184	0.263378	0.426276	0.271559	0.349795	0.428571	1	17.3541	14.636	0	0.00117518	0
300085	I65	I	0.0695786	0.011484	1	0	51.8412	23.0026	20.098	0.024386	0.156911	0.207019	0.094966	0.428571	0	16.3902	13.1993	0	0.00595344	0
300086	C27	C	0.025	0.649665	0	0	7.6367	58.1897	21.3675	0.049547	0.671936	0.159735	-0.161189	0.428571	1	15.3109	13.8412	0	0.049613	0
300088	C39	C	0.02834	0.377949	1	1	33.639	24.4519	21.5372	0.264929	0.284773	0.543399	0.354179	0.363636	0	10.1266	14.5413	0	0.127138	0
300089	C30	C	0.0818285	0.051217	0	1	20.3303	38.25	20.7898	0.268842	0.61028	0.395691	0.118667	0.333333	1	18.0099	13.421	0	0.0104126	0
300090	C34	C	0.0815447	0.356678	1	1	27.5935	27.2617	22.2191	0.56472	0.350741	0.306985	0.378593	0.4	0	0	13.8155	0	0.0984199	0
300091	C34	C	0.100153	0	1	0	40.6954	22.1053	21.1978	0.497843	0.392189	0.476731	0.16129	0.333333	1	18.4287	12.969	0	0	0
300093	C30	C	0.0284948	0.321481	0	1	26.4578	26.9083	21.09	0.405969	0.700839	0.303706	0.118669	0.375	1	0	14.0343	0	0.0850568	0
300094	A04	A	0.025	0.205998	0	1	23.0749	45.258	21.6575	0.367781	0.697998	0.952183	0.523836	0.375	0	0	14.1686	0	0.0475338	0
300096	I65	I	0.0457558	0.039872	1	0	19.9578	26.7326	20.5112	0.178664	0.180196	0.383752	0.075526	0.428571	0	16.1467	14.2261	0	0.00795757	0
300097	C35	C	0.137127	0.009478	0	0	4.1464	50.0017	20.1754	0.23078	0.273723	0.393724	0.361952	0.428571	1	17.9189	13.7895	0	0.000392996	0
300098	C39	C	0.0267097	0.145655	0	1	15.7961	48.1034	20.9236	0.248925	0.387086	0.479934	0.77643	0.428571	0	12.7939	13.4069	0	0.0230078	0
300101	C39	C	0.0356229	0.081821	1	1	14.5074	38.3309	20.7181	0.246232	0.173206	0.271678	0.289228	0.333333	0	15.3822	13.1789	0	0.0118701	0
300103	C35	C	0.0270342	0.089154	0	1	30.8176	35.1331	20.6621	0.173911	0.340106	0.591064	1.20753	0.428571	1	18.1298	13.4763	0	0.0274751	0
300104	I64	I	0.0471477	0.092279	1	1	19.6331	46.5714	22.3368	0.585779	0.141345	0.596163	1.02281	0.4	1	19.8827	14.7075	0	0.0181172	0
300105	C34	C	0.025978	0.06366	1	1	56.3084	23.25	21.8107	0.311499	0.439181	0.504091	0.116253	0.333333	0	0	14.5235	1	0.0358459	0.06366
300106	A03	A	0.037428	0.650621	1	0	18.96	44.3215	20.9702	0.463592	0.465937	0.379331	-0.061489	0.375	0	12.9964	13.1616	1	0.123358	0.650621
300107	C26	C	0.0422389	0.014379	0	0	27.7279	40.3587	20.5635	0.029448	0.377208	0.495605	0.169462	0.333333	1	17.9426	13.1159	0	0.00398699	0
300110	C27	C	0.0451561	0.176913	0	1	13.5668	50.5296	21.5848	0.383437	0.494105	0.417743	0.542967	0.454545	0	15.5694	14.2565	0	0.0240014	0
300113	I64	I	0.126412	0.180512	1	1	24.9731	45.2049	20.9545	0.303441	0.176251	0.321529	0.267077	0.333333	1	17.9387	13.9921	0	0.0450794	0
300114	C39	C	0.0265645	0.1291	0	1	13.729	61.4792	20.8867	0.237626	0.424683	0.750259	0.46951	0.333333	0	0	13.8303	1	0.0177241	0.1291
300115	C39	C	0.10699	0.642528	1	0	18.8141	51.6133	21.5741	0.24888	0.22685	0.792663	0.412337	0.428571	1	16.5698	14.2751	0	0.120886	0
300117	E50	E	0.115439	0.427749	0	1	19.0696	39.6643	21.7635	0.551361	0.854135	0.543033	0.252836	0.428571	0	0	14.0204	0	0.08157	0
300118	C39	C	0.270657	0.172764	0	1	19.3338	42.8978	22.1342	0.499978	0.729155	0.532929	1.12985	0.333333	1	19.2971	13.9018	0	0.0334018	0
300119	C27	C	0.127189	0.09576	1	0	27.1116	43.0587	21.418	0.141224	0.384258	0.39769	0.150078	0.333333	1	18.4797	14.1376	0	0.0259621	0
300120	C38	C	0.0549515	0.115157	0	1	46.8821	19.1545	20.3418	0.095512	0.46262	0.620219	0.325342	0.333333	0	17.0414	13.426	0	0.053988	0
300121	C26	C	0.0883175	0.020217	0	0	23.5892	51.25	20.791	0.576518	0.447957	0.668182	0.628682	0.5	0	15.834	13.2343	0	0.00476903	0
300122	C27	C	0.068135	0.095486	1	0	32.9225	55.8	21.6741	0.076745	0.133405	0.30647	0.026109	0.333333	1	19.5107	13.8925	0	0.0314364	0
300123	C37	C	0.0452848	0.097512	1	1	21.0448	35.7636	21.0231	0.316491	0.474566	0.49671	0.172176	0.375	1	15.9461	13.9492	0	0.0205212	0
300124	C38	C	0.0836258	0.298054	0	0	32.1914	18.75	22.057	0.147996	0.162872	0.509955	0.446436	0.333333	1	18.0026	14.9436	0	0.0959478	0
300125	M74	M	0.0424162	0.02718	1	0	27.0794	30.1973	21.1191	0.247789	0.702577	0.282621	-0.131713	0.333333	0	16.8347	13.8389	0	0.00736018	0
300126	C34	C	0.0260373	0.076299	1	1	36.7752	35.6295	20.8617	0.135141	0.579584	0.530096	0.115863	0.333333	1	17.8045	13.5225	0	0.0280591	0
300128	C39	C	0.0283249	0.821249	1	0	25.1652	51.7216	21.377	0.274802	0.333189	1.04663	0.039112	0.333333	1	13.7321	14.4389	0	0.206669	0
300132	C26	C	0.0346092	0.058396	1	1	39.6163	32.0634	20.7917	0.477162	0.414195	0.614542	0.139779	0.4	0	17.5859	13.7772	0	0.0231343	0
300133	R86	R	0.0259404	0.4027	1	1	34.8832	35.3799	21.4677	0.135541	0.111881	0.475373	0.276808	0.428571	0	14.5123	14.3692	0	0.140475	0
300134	C39	C	0.0397601	0.688518	1	0	22.5452	51.0123	21.8125	0.250596	0.584975	0.611273	0.260192	0.4	0	0	15.532	0	0.155228	0
300135	C26	C	0.0327561	0.004312	0	0	28.7871	37.7596	21.55	0.503279	0.461346	1.11873	-0.035091	0.333333	0	15.0311	13.2703	0	0.0012413	0
300136	C39	C	0.112361	0.230936	1	1	23.6056	26.1675	20.4973	0.213517	0.289036	0.434212	0.6328	0.333333	0	14.752	14.1554	0	0.0545138	0
300137	C40	C	0.0768958	0.226373	1	1	27.3192	16.1428	20.8234	0.124261	0.297706	0.318553	0.59114	0.333333	1	17.6718	13.0433	0	0.0618433	0
300139	C39	C	0.0268868	0.331547	1	1	27.4931	28.7409	20.9759	0.069427	0.430037	0.231201	-0.004266	0.375	0	14.099	14.123	0	0.0911525	0
300140	C38	C	0.0491585	0.069405	1	1	37.2697	29.8525	20.7498	0.155075	0.312841	0.251827	0.159971	0.333333	0	14.4066	13.8209	1	0.025867	0.069405
300144	N78	N	0.0289002	0.224322	1	0	40.7574	34.702	21.9633	0.079132	0.314158	0.203983	0.157908	0.333333	0	14.0779	13.936	0	0.0914278	0
300145	C34	C	0.0744018	0.173445	1	0	27.1405	37.4698	21.2954	0.25022	0.300029	0.826842	0.281982	0.428571	0	16.1107	13.7488	0	0.0470738	0
300146	C14	C	0.0671033	0.083675	1	0	14.8326	57.4943	21.6215	0.090639	0.101728	0.650098	0.389569	0.428571	0	16.9204	14.528	0	0.0124112	0
300147	C27	C	0.028629	0.592183	1	0	33.0581	34.0565	21.9688	0.50787	0.383652	0.392642	0.574386	0.333333	1	14.2876	13.8547	0	0.195764	0
300148	R85	R	0.0821881	0.653534	0	0	2.7326	65.1733	20.2748	0.145368	0.162293	0.529212	0.17163	0.4	0	12.6129	13.8353	0	0.0178585	0
300149	C14	C	0.0620459	0.331388	1	1	42.8028	32.1239	20.3723	0.047867	0.200509	0.374341	0.075518	0.428571	0	14.7751	13.7025	0	0.141843	0
300150	I65	I	0.0357759	0.166949	1	0	28.919	21.1111	21.1685	0.116025	0.580958	0.156248	0.023289	0.333333	0	15.6972	14.2917	0	0.04828	0
300151	C35	C	0.0264723	0.0071	0	0	16.8746	49.9104	20.6728	0.226682	0.494678	0.696346	0.250759	0.571429	1	17.9567	14.2815	0	0.0011981	0
300152	C34	C	0.025815	0.446214	0	1	5.4328	36.6394	21.4346	0.237198	0.593784	0.306934	0.408607	0.428571	0	13.9653	14.0405	0	0.0242419	0
300154	C34	C	0.0368017	0.104554	0	1	30.2319	39.5228	21.2287	0.129873	0.542468	0.424006	-0.095584	0.333333	1	18.3072	14.3402	0	0.0316087	0
300155	C39	C	0.0373603	0.112736	1	1	36.6361	38.3978	20.9882	0.139793	0.341404	0.410722	0.437339	0.571429	0	17.7357	14.359	0	0.0413021	0
300156	C35	C	0.200431	0.017819	0	0	21.2241	28.3705	21.733	0.458522	0.58437	0.103478	-0.61732	0.5	0	16.9238	14.1024	0	0.00378192	0
300157	B11	B	0.0499241	0.180565	1	1	26.063	23.3149	21.7758	0.204324	0.28852	0.227909	0.307277	0.333333	0	17.7197	14.2799	0	0.0470607	0
300158	C27	C	0.103534	0.019797	1	0	15.4125	59.0831	21.7518	0.299845	0.583904	0.616463	0.195692	0.444444	0	14.0912	13.7589	0	0.00305121	0
300159	C35	C	0.0264577	0.062302	1	1	31.9184	16.3141	20.8826	0.121282	0.362407	0.519367	0.394182	0.5	1	17.9317	14.1369	0	0.0198858	0
300160	C30	C	0.161033	0.50451	0	1	33.2432	34.9772	21.1075	0.275864	0.724608	0.568163	-0.00106	0.333333	1	17.6843	14.044	0	0.167715	0
300164	B07	B	0.0454017	0.161969	1	1	30.8003	23.3036	21.1488	0.227944	0.35827	0.242332	0.079791	0.5	1	17.9493	14.374	0	0.0498869	0
300165	C40	C	0.0415439	0.033699	0	0	18.4704	42.5676	21.1648	0.065686	0.459782	0.210926	0.085289	0.333333	0	16.7445	14.2107	0	0.00622434	0
300166	I65	I	0.0268078	0.252136	1	1	47.1968	23.5188	20.8501	0.105197	0.297978	0.489149	0.495708	0.5	1	17.9235	14.4649	0	0.119	0
300168	I65	I	0.026787	0.629052	1	0	30.0009	26.2352	21.4548	0.287203	0.280411	0.673851	0.371096	0.428571	1	15.4782	14.8487	0	0.188721	0
300170	I65	I	0.025	0.530619	1	1	15.6529	34.2016	21.1134	0.085431	0.353622	0.622797	0.206093	0.6	0	14.8272	14.0992	0	0.0830573	0
300171	C35	C	0.0323249	0.127036	1	1	9.4833	64.125	22.0526	0.362728	0.446127	0.292164	0.242454	0.333333	0	18.7318	14.3513	0	0.0120472	0
300174	C26	C	0.19704	0.070034	0	1	25.5063	50.3129	20.1866	0.149108	0.424367	0.63988	0.098385	0.4	0	15.332	13.9226	0	0.0178631	0
300175	C13	C	0.0273923	0.026587	0	0	10.7324	39.8355	20.8363	0.345953	0.475402	0.608339	0.313955	0.333333	0	0	12.7631	0	0.00285342	0
300177	C39	C	0.0381747	0.031649	1	0	33.368	29.9204	20.8574	0.116968	0.206573	0.516464	0.411336	0.428571	0	17.246	13.9826	0	0.0105606	0
300178	L72	L	0.0260077	0.165335	1	1	27.6408	32.884	21.0577	0.179795	0.358716	0.273312	0.381795	0.333333	0	14.4463	14.8297	0	0.0456999	0
300179	C30	C	0.0314851	0.059898	1	1	35.3231	28.2584	20.5454	0.163288	0.464523	0.193132	0.149542	0.333333	1	18.245	13.9008	0	0.0211578	0
300181	C27	C	0.0428407	0.223297	1	1	25.7678	30.9375	20.6634	0.179829	0.232144	0.464447	0.220085	0.333333	0	15.2081	13.7747	0	0.0575387	0
300182	I65	I	0.0318734	0.117505	1	1	18.6994	54.6353	21.3747	0.250662	0.197309	0.586882	0.285996	0.333333	0	16.4065	13.8774	0	0.0219727	0
300183	I65	I	0.0298876	0.129214	0	1	51.7359	23.4971	21.3185	0.045906	0.262413	0.295233	0.139581	0.375	1	18.7589	14.479	0	0.06685	0
300184	F51	F	0.0326277	0.228202	0	1	25.358	31.7496	20.0079	0.112185	0.368663	0.683061	0.142028	0.428571	1	17.5199	14.4465	0	0.0578675	0
300187	N77	N	0.118011	0.628877	1	0	13.406	59.9373	21.0436	0.379845	0.218553	0.492672	0.12593	0.375	1	15.0711	13.9605	0	0.0843073	0
300188	I65	I	0.0263081	0.230647	1	1	47.2803	28.1318	20.7677	0.186065	0.260726	0.395837	0.115475	0.428571	0	15.4605	14.221	0	0.109051	0
300190	N77	N	0.0272665	0.678398	1	0	14.4234	57.7218	20.8883	0.172131	0.322407	0.24079	-0.214976	0.333333	1	14.2935	14.3646	0	0.0978481	0
300193	C34	C	0.0266961	0.155071	0	1	28.5409	24.0612	21.4797	0.102936	0.611492	0.27711	-0.024995	0.428571	0	17.3769	14.4198	0	0.0442587	0
300194	C27	C	0.0827218	0.028932	0	0	27.7955	46.1193	21.3457	0.07431	0.503546	0.195073	-0.148179	0.333333	0	16.6763	13.824	0	0.00804179	0
300195	C35	C	0.0286851	0.342587	1	1	32.8525	48.6817	21.1663	0.105904	0.312175	0.414296	0.070891	0.428571	1	18.0597	14.1196	0	0.112548	0
300196	C30	C	0.143971	0.211753	1	1	31.8058	39.375	21.0825	0.292448	0.385874	0.703284	0.527784	0.333333	0	17.6818	14.0901	0	0.0673497	0
300197	E48	E	0.0268349	0.245386	0	1	22.6226	51.6489	22.0055	0.499846	0.346368	0.492197	0.237188	0.428571	1	18.9914	14.3846	0	0.0555127	0
300198	C29	C	0.0542245	0.116522	1	1	46.3231	16.1369	21.002	0.170993	0.400224	0.535593	0.652406	0.333333	0	16.4894	13.5445	0	0.0539766	0
300199	C27	C	0.0273585	0.232478	1	1	37.7177	26.0556	20.9769	0.127632	0.149076	0.249905	0.333673	0.333333	0	9.90349	14.711	0	0.0876854	0
300200	C26	C	0.0828096	0.259249	0	1	28.9898	37.5281	20.5365	0.093904	0.379862	0.611133	0.169572	0.428571	0	15.9746	13.7934	0	0.0751558	0
300201	C35	C	0.0903505	0.36122	0	1	35.1065	24.85	20.7302	0.342955	0.438012	0.41845	0.303485	0.333333	1	14.6822	14.1412	0	0.126812	0
300202	C35	C	0.0262927	0.330647	1	0	43.3437	29.9943	20.9433	0.161338	0.103761	0.79252	0.714566	0.333333	0	18.5555	13.4003	0	0.143315	0
300203	C40	C	0.122431	0.336723	1	1	47.6359	25.5108	21.602	0.203861	0.310733	0.401908	0.126107	0.5	0	0	13.8838	0	0.160401	0
300204	C27	C	0.0309524	0.40161	0	1	37.4309	37.6462	21.174	0.162776	0.248866	0.594645	0.605118	0.375	0	13.017	14.13	0	0.150326	0
300205	C39	C	0.0470752	0.642707	1	0	39.1356	27.0461	21.2814	0.376803	0.223788	0.797799	0.672316	0.333333	0	15.0006	14.6301	1	0.251527	0.642707
300206	C35	C	0.15265	0.099571	1	1	50.834	20.8612	20.9641	0.072765	0.386665	0.358197	0.188645	0.428571	1	18.1351	15.0001	0	0.0506159	0
300207	C38	C	0.0272779	0.193189	1	1	37.1201	33.0975	21.755	0.540005	0.407861	0.893979	0.5607	0.428571	1	18.5691	14.3347	0	0.0717119	0
300208	C38	C	0.106923	0.18339	0	1	22.092	33.1321	20.8963	0.416348	0.568702	0.151058	-0.316263	0.428571	0	14.4033	13.0473	0	0.0405145	0
300209	I65	I	0.0469964	0.008921	0	0	48.4273	30	20.6434	0.061516	0.433998	0.16747	0.204855	0.428571	0	0	13.8785	0	0.0043202	0
300210	C35	C	0.0265366	0.105722	1	1	41.7583	39.4382	20.9166	0.372814	0.367464	0.416352	0.491481	0.428571	0	13.1983	12.7093	0	0.0441477	0
300211	C39	C	0.046234	0.01586	0	0	17.5122	48.4036	20.181	0.162849	0.373314	0.470906	0.221255	0.428571	1	17.4202	14.0261	0	0.00277743	0
300212	I65	I	0.0267718	0.207191	1	1	22.6892	35.1907	21.5061	0.580962	0.247649	0.452559	0.495132	0.375	0	17.2728	14.6614	1	0.04701	0.207191
300215	M74	M	0.0464524	0.06433	1	1	48.6091	31.1111	21.7078	0.499781	0.265951	0.19468	0.361456	0.333333	1	18.8907	14.6786	0	0.0312702	0
300217	C38	C	0.0263263	0.142125	1	1	54.269	22.4866	21.1784	0.28049	0.378066	0.558164	0.25196	0.428571	0	17.4789	13.3375	0	0.0771298	0
300218	C29	C	0.0532337	0.742702	1	0	54.0247	22.5	21.1683	0.422468	0.527725	0.792592	0.064861	0.333333	1	0	14.9903	0	0.401243	0
300219	C39	C	0.0268114	0.123942	1	1	36.9413	27.3504	20.7772	0.227913	0.463813	0.729557	0.387434	0.333333	0	14.228	14.3652	0	0.0457858	0
300221	C29	C	0.0286467	0.361035	1	1	32.3816	26.25	20.77	0.350615	0.654327	0.989211	0.079408	0.333333	0	0	13.9748	0	0.116909	0
300222	C38	C	0.0274984	0.372614	0	1	41.9473	28.5	20.4884	0.194031	0.420013	0.431589	0.263227	0.333333	1	17.4297	13.6721	0	0.156302	0
300223	C39	C	0.0523584	0.086815	0	1	35.8294	22.6158	20.81	0.011054	0.268716	0.086132	-0.113165	0.333333	1	17.4157	13.7902	0	0.0311053	0
300224	C30	C	0.0295544	0.001984	1	0	10.0624	68.865	21.3587	0.241118	0.468044	0.29365	-0.325993	0.333333	0	0	14.099	0	0.000199638	0
300226	I64	I	0.0481428	0.480136	1	1	29.7129	39.6875	20.526	0.47072	0.170104	2.12282	0.627262	0.333333	1	16.8797	14.3073	0	0.142662	0
300227	C39	C	0.0256671	0.212537	0	1	12.8766	48.8806	20.0111	0.263922	0.229452	0.383358	0.083373	0.428571	1	17.9976	14.0773	0	0.0273675	0
300228	C35	C	0.0262658	0.177834	1	1	45.0492	13.9374	21.8364	0.659586	0.239817	0.79657	0.647808	0.375	0	16.808	14.8877	0	0.0801128	0
300229	I65	I	0.0278969	0.14069	1	1	15.2131	56.4503	20.6827	0.102876	0.26406	0.212013	-0.07922	0.428571	0	11.6869	14.3363	0	0.0214033	0
300230	C29	C	0.133338	0.047839	1	1	23.5418	44.7212	20.3378	0.174314	0.452096	0.554539	0.184218	0.375	0	15.8439	13.7787	0	0.0112622	0
300232	C39	C	0.132551	0.21966	1	1	20.2355	45.6537	20.7408	0.404454	0.420495	0.801503	0.298079	0.375	1	17.6716	13.9117	0	0.0444493	0
300234	C30	C	0.0257837	0.079174	0	1	36.6737	37.5	20.262	0.314234	0.19337	0.578862	1.15254	0.428571	0	17.3188	13.8055	0	0.029036	0
300235	I65	I	0.0469998	0.092628	0	1	39.943	22.6485	19.6286	0.046732	0.220221	0.233866	-0.027265	0.428571	1	17.7582	14.2034	0	0.0369984	0
300236	C26	C	0.025	0.77466	0	0	56.6345	22.3831	20.6741	0.164421	0.197181	0.301541	0.456764	0.333333	0	0	14.2914	0	0.438725	0
300237	C36	C	0.026351	0.126789	0	1	31.3213	40.9919	20.7025	0.406113	0.390628	0.637645	0.362326	0.4	0	13.6549	12.8584	0	0.039712	0
300238	C35	C	0.0317477	0	1	0	14.2248	38.1149	20.1656	0.129884	0.154069	0.302379	0.146115	0.428571	0	12.5947	14.2502	0	0	0
300240	G59	G	0.0298638	0.529168	0	1	50.2251	17.0129	21.1232	0.221861	0.726572	1.62735	0.170779	0.333333	0	14.4053	14.5874	0	0.265775	0
300241	C39	C	0.0953923	0.203159	0	1	26.9327	38.3832	20.632	0.337546	0.335263	0.840226	0.363743	0.333333	1	18.3022	14.3005	0	0.0547162	0
300244	Q83	Q	0.0546691	0.287271	1	1	35.4534	38.0712	20.5144	0.273174	0.11213	1.33823	0.437496	0.333333	1	17.8006	14.352	0	0.101847	0
300246	C35	C	0.0328661	0.237412	1	1	36.9003	33.3563	19.9719	0.16501	0.169832	0.518841	0.288266	0.333333	1	17.7767	14.0723	0	0.0876057	0
300251	R86	R	0.0412089	0.063984	0	1	17.8746	54.0472	21.6752	0.143309	0.137117	0.380906	-0.125437	0.375	1	17.655	14.5119	0	0.0114369	0
300252	C38	C	0.0277747	0.055785	1	1	36.859	39.3457	21.13	0.525259	0.400455	0.541519	0.19232	0.428571	0	18.2094	14.0947	0	0.0205618	0
300253	I65	I	0.0427488	0.209041	1	1	44.4354	16.4069	20.4239	0.149991	0.093239	0.511488	0.312512	0.428571	0	16.7859	13.6681	0	0.0928882	0
300255	C27	C	0.0266032	0.215739	1	1	36.6405	31.8312	21.2212	0.21867	0.30726	0.459921	0.224103	0.444444	0	15.7724	14.084	0	0.0790478	0
300256	C39	C	0.110246	0.30157	0	1	55.2501	18.2665	21.5253	0.381393	0.630169	0.26069	-0.112322	0.333333	0	16.3219	14.1776	0	0.166618	0
300257	C34	C	0.0314918	0.122263	1	0	16.8055	55.9441	22.0762	0.165461	0.22545	0.537618	0.205393	0.428571	0	13.685	14.5297	0	0.0205469	0
300258	C36	C	0.0312305	0.646649	1	0	16.4677	50.625	21.0159	0.194828	0.520922	0.420633	0.21165	0.375	1	16.3294	14.0371	0	0.106488	0
300259	C40	C	0.0277174	0.111772	1	1	30.3214	43.6668	20.5532	0.146221	0.243449	0.4123	0.123848	0.333333	0	17.3844	13.2495	0	0.0338908	0
300261	C26	C	0.0305261	0.757376	0	0	25.5399	52.3943	20.6029	0.283071	0.289697	0.530499	0.363456	0.333333	1	18.1665	14.1374	0	0.193433	0
300262	E48	E	0.0260007	0.138173	0	1	5.8141	52.6792	20.8496	0.531411	0.246544	0.485873	0.24732	0.428571	1	18.7714	13.4823	0	0.00803352	0
300263	C34	C	0.0522992	0.121589	1	1	55.0306	13.1017	21.4427	0.302773	0.338844	0.447611	0.765626	0.333333	0	17.8407	13.5606	0	0.0669112	0
300264	I65	I	0.0508303	0.034101	0	0	15.7144	36.9353	20.2806	0.0394	0.427698	0.227233	-0.152801	0.333333	0	13.9408	13.6167	0	0.00535877	0
300265	C38	C	0.0755395	0.559034	0	0	20.4179	55.1852	20.8577	0.332871	0.539011	0.672208	-0.038682	0.5	0	0	13.7046	0	0.114143	0
300266	C34	C	0.0255907	0.597179	0	0	30.2406	44.9929	20.3944	0.241624	0.335394	0.446347	0.095023	0.333333	0	16.2606	13.653	0	0.180591	0
300267	C27	C	0.026355	0.186526	1	1	26.9529	49.2402	21.0928	0.078098	0.161866	0.753066	0.210789	0.333333	1	18.5927	13.92	0	0.0502742	0
300269	C39	C	0.0295455	0.086143	0	1	41.1015	25.4454	20.6374	0.379474	0.312326	0.638177	0.096307	0.333333	1	17.5493	14.4637	0	0.0354061	0
300270	C39	C	0.0266523	0.112912	0	1	7.0612	59.1713	20.0461	0.059685	0.275226	0.233484	-0.155198	0.428571	1	18.1386	14.0856	0	0.00797294	0
300271	I65	I	0.0267248	0.056581	1	0	23.1398	24.4949	20.9684	0.2268	0.281286	0.562686	0.227361	0.428571	1	17.6226	13.5901	0	0.0130927	0
300272	C38	C	0.0278203	0.231484	1	1	32.7921	38.451	20.1439	0.083728	0.233918	0.530787	0.292827	0.333333	0	16.2616	12.8466	0	0.0759085	0
300273	C35	C	0.0259649	0.126507	1	1	37.9771	22.3922	21.1727	0.32372	0.13162	0.536489	0.255481	0.333333	1	18.4861	13.9992	0	0.0480437	0
300274	C38	C	0.107418	0.259852	1	1	27.813	38.2838	22.0858	0.475646	0.315555	0.636729	0.95729	0.375	1	18.6953	14.4521	0	0.0722726	0
300277	I65	I	0.0725111	0.026029	0	0	45.7811	26.8916	20.3596	0.263949	0.394199	0.518883	0.197156	0.375	0	17.9032	14.1382	0	0.0119164	0
300280	C34	C	0.0849686	0.13882	0	1	17.0783	62.5	20.4189	0.151444	0.568689	0.411645	-0.167777	0.333333	0	0	14.1448	0	0.0237081	0
300281	C35	C	0.0271606	0.0839	0	1	25.7247	45.2175	20.6422	0.311849	0.550603	0.342777	0.04942	0.428571	0	0	12.9109	0	0.021583	0
300283	C38	C	0.0483452	0.048461	0	1	14.2226	63.5315	20.3477	0.218475	0.484741	0.905217	-0.060088	0.333333	1	17.8845	13.7352	0	0.00689241	0
300284	M74	M	0.0856688	0.017822	0	0	28.0275	22.083	21.8614	0.475774	0.499247	0.542017	0.380463	0.428571	0	17.7998	14.6316	0	0.00499506	0
300287	I65	I	0.0386949	0.145657	1	1	45.656	19.869	20.6721	0.415265	0.212352	0.638857	0.310791	0.375	0	17.5057	13.4674	0	0.0665012	0
300288	I63	I	0.0508992	0.083848	1	1	40.8833	38.2322	20.1614	0.027944	0.107735	0.285865	0.00749	0.428571	0	16.8271	14.2777	0	0.0342798	0
300289	C27	C	0.0271453	0.103922	1	1	36.5344	36.75	20.9416	0.315808	0.215868	0.289474	0.083071	0.333333	1	17.4286	15.5028	0	0.0379673	0
300290	I65	I	0.0281142	0.135889	0	1	36.692	28.8726	20.1534	0.301351	0.264845	0.700152	0.122042	0.333333	1	12.6576	14.2792	0	0.0498604	0
300291	R86	R	0.0383675	0.176393	1	1	35.4011	30	20.8592	0.086017	0.242865	0.338053	-0.03945	0.333333	0	16.8012	14.4642	1	0.0624451	0.176393
300293	C35	C	0.0547764	0.056184	0	1	35.3922	42.75	21.253	0.587461	0.355905	0.600971	0.730858	0.428571	1	0	13.7368	0	0.0198848	0
300295	I64	I	0.025	0.069281	0	1	37.0425	18.4986	20.5467	0.11243	0.197803	0.484251	0.261185	0.4	0	16.1175	14.8293	0	0.0256634	0
300296	C39	C	0.0278818	0.099996	1	1	22.6397	45.3	20.9393	0.407021	0.399395	0.708805	0.367638	0.333333	1	18.2437	13.6535	0	0.0226388	0
300297	I65	I	0.0332807	0.247814	1	1	40.4618	19.0721	20.8083	0.370925	0.30204	0.389235	0.145313	0.333333	0	17.4457	13.8121	0	0.10027	0
300298	C35	C	0.0343666	0.070021	1	1	47.3859	34.0909	20.7708	0.097936	0.114088	0.450181	0.324169	0.428571	1	18.3186	13.4989	0	0.0331801	0
300299	I65	I	0.103555	0.519984	0	1	30.505	32.2857	19.9512	0.120241	0.222878	0.402001	0.454063	0.333333	1	16.8735	13.7643	0	0.158621	0
300300	I65	I	0.0275562	0.229143	1	1	32.1119	43.1034	20.6905	0.33397	0.237946	0.546281	0.202893	0.375	0	13.8055	13.6571	0	0.0735822	0
300301	C39	C	0.0456032	0.005157	0	0	47.4384	25.573	20.9936	0.421998	0.390782	0.668617	0.420335	0.555556	1	18.9913	13.7365	0	0.0024464	0
300302	I65	I	0.0800395	0.13285	1	1	54.4817	18.6272	20.1161	0.115053	0.267531	0.408463	0.10029	0.428571	1	16.4878	13.9776	0	0.0723789	0
300303	C39	C	0.0287481	0.218315	1	1	38.3769	25.3825	20.9537	0.268973	0.268308	0.667224	0.521903	0.428571	1	17.9206	14.5543	0	0.0837825	0
300305	C29	C	0.104298	0.0125	0	0	30.3	25.005	20.9541	0.050482	0.543621	0.45984	0.205951	0.333333	0	16.0763	14.1156	0	0.0037875	0
300306	C40	C	0.0295496	0.261588	0	1	35.3198	33.3617	20.7619	0.061019	0.384812	0.19957	0.081322	0.428571	1	17.6467	13.9005	0	0.0923924	0
300307	C35	C	0.0764163	0.48687	0	1	38.5003	45.4782	22.2986	0.135233	0.520538	0.427173	-0.056	0.333333	0	20.1849	14.0318	0	0.187446	0
300310	I63	I	0.0886043	0.02059	0	0	54.4296	10.875	20.5263	0.224253	0.304443	0.900071	0.147776	0.333333	0	17.777	14.2911	0	0.0112071	0
300311	I65	I	0.0376614	0.190954	0	1	17.5507	53.4484	20.1197	0.237595	0.241809	0.453326	0.271601	0.428571	1	17.4745	13.7589	0	0.0335138	0
300312	I65	I	0.0559125	0.133107	0	1	30.3096	36.6404	20.9685	0.3895	0.445633	0.226667	-0.404777	0.428571	1	18.3736	13.5988	0	0.0403442	0
300313	A03	A	0.0514998	0.404491	0	1	39.0382	30.8437	20.0966	0.247551	0.296945	0.172282	0.007964	0.333333	1	14.1362	13.7524	0	0.157906	0
300314	C35	C	0.0273073	0.04237	0	1	46.8344	27.75	20.3295	0.068756	0.191981	0.328233	-0.150691	0.333333	1	17.5094	13.8876	0	0.0198437	0
300315	I65	I	0.0389105	0.331391	1	1	38.4285	25.9241	21.3794	0.209138	0.093454	0.26785	0.688405	0.333333	1	19.1741	14.3267	0	0.127349	0
300316	C35	C	0.0453158	0.605081	0	0	15.8869	56.201	21.3209	0.06646	0.401591	0.095451	-0.651744	0.333333	0	16.6127	14.8802	0	0.0961286	0
300317	C38	C	0.186857	0.411845	1	1	53.8327	20.3948	20.8416	0.444295	0.506568	0.596627	0.412249	0.333333	0	17.706	14.2138	0	0.221707	0
300318	C35	C	0.0257151	0.012989	0	0	42.6999	25.0266	20.4388	0.066243	0.321043	0.14704	-0.060567	0.333333	0	17.3918	13.9557	0	0.00554629	0
300319	C39	C	0.102271	0.514477	0	1	29.7636	37.5703	19.7306	0.178394	0.248577	0.457966	0.248448	0.333333	0	15.1516	13.4866	0	0.153127	0
300322	C39	C	0.0453691	0.152299	1	1	26.8961	33.8389	20.5517	0.318179	0.229177	0.679741	0.381177	0.333333	0	16.3199	13.6171	0	0.0409625	0
300324	I65	I	0.0385992	0.123563	1	1	27.2138	42.5987	20.2781	0.161314	0.204072	0.381065	-0.136666	0.428571	1	17.8313	14.218	0	0.0336262	0
300325	C29	C	0.0587279	0.657062	1	0	35.2467	32.8987	21.0947	0.491186	0.593757	0.840089	0.45384	0.333333	1	14.8611	13.4588	0	0.231593	0
300327	C39	C	0.0994867	0.74946	0	0	29.9589	30.9779	20.2687	0.093252	0.239397	0.538349	0.277716	0.428571	0	15.6851	14.0144	0	0.22453	0
300328	C33	C	0.0302549	0.190921	0	1	17.2007	59.0625	20.4151	0.21045	0.321422	0.632638	0.563761	0.333333	0	15.6561	14.3535	0	0.0328397	0
300329	C24	C	0.0268519	0.697521	0	0	39.0619	29.9866	20.3264	0.215544	0.489069	0.513565	0.116579	0.428571	1	17.6891	13.6933	0	0.272465	0
300330	I65	I	0.0453058	0.127143	0	1	25.0824	29.1298	20.2774	0.310339	0.334514	0.362348	-0.118704	0.333333	0	15.2126	14.5661	1	0.0318905	0.127143
300331	C39	C	0.0506692	0.256852	1	1	35.3246	27.0097	20.1953	0.187018	0.219142	0.488697	0.2382	0.375	0	14.8588	13.4452	0	0.0907319	0
300332	M74	M	0.0285562	0.444905	1	1	18.3387	25.7281	21.2287	0.226957	0.34001	0.20324	0.264718	0.333333	0	16.2316	13.8125	0	0.0815898	0
300334	C35	C	0.0365741	0.491108	1	1	50.727	24.5228	20.7669	0.241472	0.189081	0.397062	0.313454	0.428571	0	14.8307	14.0588	1	0.249124	0.491108
300335	D44	D	0.0390239	0.057614	1	1	47.8909	17.6198	20.5645	0.076781	0.22562	0.489453	0.011218	0.333333	0	17.4461	13.9127	0	0.0275919	0
300336	R86	R	0.0340291	0.347171	0	1	33.1093	31.25	20.8817	0.19839	0.224672	0.437354	0.247775	0.5	1	13.9333	14.221	0	0.114946	0
300337	C32	C	0.0443602	0.122404	1	1	33.15	42.3448	21.5428	0.254827	0.48935	0.739347	0.115764	0.428571	1	17.3161	13.5798	0	0.0405769	0
300339	I65	I	0.107457	0.431555	1	1	31.108	27.171	20.8127	0.321294	0.309784	0.490784	0.256268	0.333333	1	16.9127	14.0651	0	0.134248	0
300342	C38	C	0.0976441	0.68411	0	0	22.8612	50.0625	20.565	0.121392	0.22008	0.538799	0.235357	0.375	0	15.8713	13.5685	0	0.156396	0
300345	C33	C	0.0444293	0.265479	1	1	40.418	22.3922	20.5343	0.22387	0.485805	0.235303	-0.192946	0.5	1	17.2889	13.9885	0	0.107301	0
300347	M73	M	0.0409735	0.230517	1	1	36.0033	27.8819	20.5101	0.065427	0.118038	0.436797	0.323236	0.428571	1	17.6787	14.4749	0	0.0829937	0
300348	I65	I	0.0270342	0.05044	0	1	29.6587	26.4389	19.9069	0.047661	0.229364	0.405094	0.075035	0.333333	1	16.694	14.275	0	0.0149598	0
300349	C40	C	0.0260117	0.143109	1	1	43.8483	35.9425	20.756	0.229333	0.220555	0.540123	0.393111	0.333333	1	17.391	13.8523	0	0.0627509	0
300351	C39	C	0.0293103	0.208003	1	1	58.6885	17.9135	20.7311	0.101006	0.328839	0.230594	0.420588	0.428571	0	16.5891	13.653	0	0.122074	0
300352	I65	I	0.0472423	0.166557	0	1	20.8066	48.913	20.3745	0.082088	0.192371	0.340378	0.201343	0.444444	1	18.0122	13.809	0	0.0346548	0
300353	C39	C	0.044834	0.00826	1	0	22.8835	39.5335	19.9713	0.097926	0.234019	0.388992	0.058046	0.428571	1	17.4174	13.7932	0	0.00189018	0
300354	C40	C	0.0463601	0.097453	0	1	10.2601	57.9624	19.6517	0.032908	0.274712	0.248368	-0.133787	0.428571	0	12.9622	13.5394	0	0.00999878	0
300355	E48	E	0.0261848	0.067665	0	1	31.9632	29.1266	21.2956	0.471911	0.273845	0.482806	0.18958	0.333333	1	17.9258	14.3956	0	0.0216279	0
600004	G56	G	0.155847	0.050781	0	0	3.1182	61.9645	23.0208	0.193307	1.00342	0.511725	0.100143	0.363636	0	8.51719	14.8342	1	0.00158345	0.050781
600006	C36	C	0.163694	0.007872	0	0	1.367	60.1	23.7285	0.615854	1.10608	0.995284	0.090739	0.333333	0	0	14.1756	1	0.00010761	0.007872
600007	K70	K	0.119292	0.078223	1	0	7.0201	80.6487	22.9555	0.47858	0.615313	0.219367	0.035455	0.333333	0	0	15.9221	0	0.00549133	0
600008	D46	D	0.0360947	0.002739	0	0	2.8876	59.5133	23.9148	0.595489	0.828613	0.182822	0.250591	0.363636	0	0	14.976	1	7.90914e-05	0.002739
600009	G56	G	0.151402	0.092773	1	0	8.1998	53.2538	23.7639	0.175496	0.669063	0.258641	0.104804	0.333333	0	0	14.663	1	0.0076072	0.092773
600012	G54	G	0.161748	0.515273	0	0	53.4739	31.5901	23.2249	0.353133	1.1253	0.197994	0.048413	0.333333	0	0	13.7947	1	0.275537	0.515273
600018	G55	G	0.0395833	0.82959	0	0	49.5255	40.8017	25.2075	0.36974	0.579499	0.320546	-0.007707	0.333333	1	0	15.2371	1	0.410859	0.82959
600019	C31	C	0.0470049	0.010205	0	0	1.7508	79.7052	26.1468	0.470301	1.3029	0.847686	-0.007571	0.4	0	13.3573	15.4611	1	0.000178669	0.010205
600020	G54	G	0.248484	0.653413	0	0	21.0574	45.0888	24.2885	0.802327	1.05992	0.091904	-0.231689	0.363636	0	0	13.7085	1	0.137592	0.653413
600021	D44	D	0.196193	0.568075	0	0	31.0411	42.8392	24.2801	0.6722	1.04664	0.451825	0.005799	0.384615	0	0	14.5142	1	0.176337	0.568075
600023	D44	D	0.0644921	0.009358	0	0	13.0537	80.3367	25.2452	0.528289	0.835274	0.621884	0	0.333333	0	0	14.1028	1	0.00122157	0.009358
600026	G55	G	0.0280801	0.381986	0	0	38.7273	46.3643	24.7981	0.62252	1.10584	0.195231	0.021098	0.384615	0	0	14.5304	1	0.147933	0.381986
600028	B07	B	0.0372768	0.228534	0	0	22.6494	73.4892	27.9552	0.549315	1.07883	2.19751	0.033835	0.333333	0	9.4727	14.9073	1	0.0517616	0.228534
600031	C35	C	0.0360105	0.580066	0	0	7.6273	56.211	24.8801	0.608428	0.727781	0.581752	-0.202916	0.333333	0	18.5075	16.2368	0	0.0442434	0
600035	G54	G	0.172415	0.676114	0	0	28.1126	40.3656	23.2959	0.699043	1.09262	0.081163	0.059345	0.333333	0	0	13.7947	1	0.190073	0.676114
600037	I63	I	0.0365533	0.462121	0	1	3.373	44.9768	23.0571	0.439443	0.806427	0.216879	0.021581	0.333333	0	0	14.8055	1	0.0155873	0.462121
600038	C37	C	0.106579	0.138072	1	1	44.9555	28.6452	23.7549	0.715068	0.668107	0.597672	2.78935	0.333333	0	0	13.8126	1	0.062071	0.138072
600039	E48	E	0.0890664	0.189125	1	1	25.3071	46.041	24.5135	0.836099	0.959586	0.646952	0.019945	0.363636	0	0	13.9236	1	0.0478621	0.189125
600048	K70	K	0.18731	0.164191	1	0	9.4143	42.1395	26.4725	0.779725	1.0338	0.326859	0.340317	0.333333	0	15.3161	15.8824	1	0.0154574	0.164191
600050	I63	I	0.0354829	0.039471	0	0	3.0216	63.0935	26.9987	0.582911	1.40655	0.578681	0.185209	0.5	0	0	14.3126	1	0.00119266	0.039471
600052	K70	K	0.0359012	0.01025	0	0	21.6436	38.6619	23.042	0.819536	0.897157	0.195905	0.263494	0.333333	1	0	13.3863	0	0.00221847	0
600054	N78	N	0.144937	0.106488	0	1	9.4161	41.9498	21.9337	0.386919	0.588149	0.384303	-0.297228	0.333333	0	0	13.655	1	0.010027	0.106488
600055	C35	C	0.116103	0.047504	0	0	5.325	51.5135	20.857	0.410313	0.425644	0.644012	0.107677	0.333333	0	11.7647	14.7748	1	0.00252959	0.047504
600056	C27	C	0.0935045	0.042908	1	0	18.6981	48.2108	23.272	0.697187	0.676999	1.17103	0.497725	0.333333	0	9.80918	14.8283	1	0.00802298	0.042908
600057	L72	L	0.10075	0.007142	0	0	7.8929	64.4589	23.304	0.843495	0.777074	3.54787	0.205976	0.333333	0	10.1752	14.5826	1	0.000563711	0.007142
600059	C15	C	0.029215	0.110089	1	1	10.2532	40.5451	22.001	0.298532	0.505719	0.409173	0.032448	0.363636	1	10.3821	14.0335	1	0.0112876	0.110089
600060	C39	C	0.0934289	0.235325	1	1	14.6348	40.3705	23.7123	0.488154	0.801156	1.49428	0.127827	0.375	0	13.8062	15.2044	1	0.0344393	0.235325
600062	C27	C	0.025	0.166118	1	0	16.9763	49.1206	22.5921	0.176625	0.465131	1.05239	-0.022141	0.363636	0	10.352	15.3277	1	0.0282007	0.166118
600064	K70	K	0.0295372	0.356368	0	0	11.4443	34.6546	23.4681	0.653808	0.981005	0.219491	0.618708	0.428571	0	10.7403	14.5817	1	0.0407838	0.356368
600066	C36	C	0.0534738	0.191069	1	0	14.1626	31.4194	23.5081	0.459355	0.543419	1.44988	0.117913	0.333333	0	15.3107	15.0683	0	0.0270603	0
600067	K70	K	0.040456	0.485706	1	1	15.3983	29.3227	23.4781	0.612747	0.906763	0.53915	0.314758	0.333333	0	15.4734	14.3723	0	0.0747905	0
600068	E48	E	0.184125	0.109607	1	0	9.1645	40.8258	25.1756	0.792224	1.04917	0.733853	0.111898	0.555556	0	8.30375	14.4526	1	0.0100449	0.109607
600069	C22	C	0.132908	0.10508	0	0	17.4407	20.3192	22.5301	0.732193	0.777369	0.561727	0.036071	0.444444	0	11.2589	13.4287	1	0.0183267	0.10508
600072	C37	C	0.0767077	0.025375	0	0	9.4915	34	21.4873	0.439923	0.315933	0.403841	-0.115585	0.333333	0	0	13.5266	1	0.00240847	0.025375
600073	C14	C	0.166667	0.228656	1	1	20.3074	36.2676	22.4387	0.594477	0.528028	1.91865	0.321461	0.333333	0	0	14.982	1	0.0464341	0.228656
600075	C26	C	0.025	0.008135	0	0	2.3961	43.2657	22.2279	0.560492	0.843268	0.877177	-0.026897	0.333333	0	0	13.4623	1	0.000194923	0.008135
600076	C39	C	0.0576233	0.03189	0	0	6.9291	9.3394	20.1405	0.529987	0.280289	0.028702	1.04421	0.333333	0	7.58883	13.6707	1	0.00220969	0.03189
600077	K70	K	0.138074	0.171692	1	1	24.1801	51.926	23.1502	0.758883	0.847553	0.25356	-0.088582	0.428571	0	16.102	15.1184	0	0.0415153	0
600079	C27	C	0.0276455	0.277385	1	0	17.5129	17.0747	22.9961	0.476631	0.494814	0.684212	0.130357	0.333333	0	15.1102	14.2576	0	0.0485782	0
600080	C27	C	0.030829	0.278743	1	1	7.71	25.549	20.8931	0.157552	0.437541	0.408036	0.023698	0.428571	0	0	14.017	0	0.0214911	0
600081	C36	C	0.0366959	0.001424	0	0	3.0681	65	21.6928	0.582197	0.625411	1.37368	0.258848	0.333333	0	0	14.1802	1	4.36897e-05	0.001424
600086	C41	C	0.025	0.181664	1	1	13.9413	42.139	22.3672	0.827508	0.497044	1.17283	0.228106	0.4	0	8.86785	13.7512	0	0.0253263	0
600089	C38	C	0.0990879	0.135426	1	1	16.1752	11.7382	24.6484	0.685127	0.804617	0.62941	0.435399	0.363636	0	12.3814	14.5561	0	0.0219054	0
600093	C36	C	0.210232	0.096408	0	0	10.4579	23.5697	20.3682	0.395543	0.322125	0.558084	-0.090734	0.375	0	11.6387	12.8839	0	0.0100823	0
600094	K70	K	0.0846252	0.011987	0	0	23.5633	54.5062	23.4371	0.704569	0.849652	0.230834	0.753642	0.444444	1	0	14.9689	0	0.00282453	0
600095	C13	C	0.111684	0.012056	0	0	2.6841	17.5793	21.09	0.489778	0.591203	0.368941	0.708122	0.4	1	0	13.6638	0	0.000323595	0
600096	C26	C	0.144752	0.105169	1	0	17.9181	53.8318	24.9079	0.852476	0.994531	0.818564	4.65006	0.333333	0	0	13.0223	1	0.0188443	0.105169
600097	A04	A	0.0313042	0.018716	0	0	23.0677	43.0153	20.9856	0.344435	0.430619	0.622336	-0.005195	0.333333	0	0	14.2855	1	0.00431735	0.018716
600099	C37	C	0.0472759	0.003423	0	0	5.0938	42.1034	20.1108	0.118664	0.451075	0.524517	0.27675	0.375	0	10.0597	12.7237	1	0.000174361	0.003423
600100	C39	C	0.153791	0.301194	1	1	12.5891	21.6008	24.4744	0.679959	0.829831	0.56541	0.013761	0.428571	0	11.8821	15.0393	1	0.0379176	0.301194
600104	C36	C	0.137778	0.053872	0	0	10.3101	74.295	26.6466	0.567145	1.01585	1.63089	0.177482	0.333333	0	9.0336	15.5319	1	0.00555426	0.053872
600107	C18	C	0.0464342	0.057971	1	1	11.1865	20.3858	21.6429	0.722582	0.611472	0.217026	0.126593	0.333333	0	0	12.9141	1	0.00648493	0.057971
600110	C38	C	0.0766128	0.006474	1	0	14.4746	7.4513	22.5848	0.678205	0.565908	0.336657	0.287052	0.333333	0	0	13.0645	0	0.000937086	0
600111	C32	C	0.0508061	0.023831	0	0	12.228	38.9165	23.639	0.442654	0.297254	0.469193	-0.083298	0.416667	0	12.163	14.1662	1	0.00291405	0.023831
600112	C38	C	0.0478428	0.177317	1	1	21.4094	20.3059	21.8431	0.61297	0.364531	0.234579	-0.207548	0.428571	0	0	13.4588	0	0.0379625	0
600113	F51	F	0.203054	0.001883	0	0	2.715	48.9661	20.6412	0.294625	0.298635	0.405564	0.124464	0.4	0	0	13.7568	1	5.11234e-05	0.001883
600115	G56	G	0.207213	0.367013	0	0	47.8456	40.0254	25.6489	0.809178	0.939854	0.678437	0.028515	0.416667	0	11.4207	14.7333	1	0.1756	0.367013
600116	D44	D	0.112552	0.08619	0	1	27.8452	13.8233	21.9827	0.665137	0.690263	0.409626	0.448425	0.4	0	7.24993	13.9758	1	0.0239998	0.08619
600117	C31	C	0.025	0.00162	0	0	4.0125	49.8731	23.5799	0.793975	1.05325	0.435514	0.023437	0.333333	0	0	13.8168	1	6.50025e-05	0.00162
600118	C39	C	0.0639623	0.564373	1	0	9.9604	51.7147	22.792	0.422415	0.313387	0.709007	0.127353	0.363636	0	11.5471	14.4935	1	0.0562138	0.564373
600119	G54	G	0.113104	0.145741	0	1	14.327	38.6133	21.4044	0.49982	0.305487	0.860151	0.124603	0.333333	0	10.3951	13.9253	1	0.0208803	0.145741
600120	F51	F	0.0297809	0.020289	0	0	6.1171	45.1563	23.1843	0.563854	0.904748	1.00297	0.361139	0.333333	0	12.4141	15.93	1	0.0012411	0.020289
600121	B06	B	0.025	0.057143	1	0	11.913	63.8266	23.1221	0.566909	0.969269	1.97813	0.020435	0.4	0	0	14.0611	1	0.00680745	0.057143
600122	F52	F	0.0299751	0.107226	0	0	14.6404	21.7656	23.3974	0.58032	1.11506	1.13556	0.116997	0.363636	0	14.5015	13.5227	0	0.0156983	0
600123	B06	B	0.0258435	0.04381	1	0	3.431	45.1103	23.7429	0.488404	0.922937	0.321974	-0.134597	0.333333	0	10.588	14.7235	1	0.00150312	0.04381
600125	G53	G	0.0320299	0.133163	1	1	21.923	15.8982	22.4083	0.194036	0.636305	0.843794	0.040494	0.333333	0	11.7356	14.7592	1	0.0291933	0.133163
600128	F51	F	0.0309595	0.035031	0	0	5.5051	24.0234	21.7481	0.452517	0.836476	1.3699	0.139618	0.5	0	10.294	13.981	1	0.00192849	0.035031
600129	C27	C	0.0899335	0.011797	0	0	7.9669	38.813	22.9606	0.839991	0.811464	0.745968	0.000925	0.333333	0	0	13.6642	1	0.000939855	0.011797
600132	C15	C	0.0311767	0.186521	0	0	23.6422	42.5403	22.1908	0.585116	0.418204	0.752938	0.075439	0.5	0	10.5788	15.4697	0	0.0440977	0
600133	E48	E	0.025	0.106324	1	1	17.942	26.1342	23.0615	0.873144	0.820801	0.567259	0.354256	0.333333	0	0	14.2626	1	0.0190767	0.106324
600138	L72	L	0.0278377	0.216298	1	1	22.5399	16.5617	22.8347	0.509864	0.716383	1.16175	-0.093762	0.363636	0	10.2307	16.3137	1	0.0487534	0.216298
600139	B09	B	0.0472554	0.057579	0	0	5.1447	46.6701	21.5855	0.39901	0.406272	0.190499	-0.280176	0.5	1	0	13.7505	0	0.00296227	0
600141	C26	C	0.0330128	0.093772	1	1	22.5003	24.4132	23.4344	0.716011	0.928369	0.757513	0.137574	0.384615	0	12.0459	14.2819	1	0.021099	0.093772
600143	C29	C	0.153126	0.134714	0	0	29.5084	17.1319	23.311	0.395511	0.668091	1.11001	0.178579	0.363636	0	20.1756	14.604	0	0.0397519	0
600151	C39	C	0.137929	0.017063	1	0	17.2192	31.8635	22.7802	0.514219	0.531242	0.354166	1.19621	0.333333	0	11.3582	14.1878	1	0.00293811	0.017063
600153	F51	F	0.0893075	0.142599	1	0	14.2158	46.3793	25.1059	0.795682	1.00445	1.44647	0.11957	0.333333	0	12.3734	15.8671	1	0.0202716	0.142599
600157	B06	B	0.0268553	0.456248	0	1	15.5363	40.8843	24.5864	0.718149	1.08904	0.218294	0.27531	0.375	0	0	14.5087	0	0.0708841	0
600158	K70	K	0.0274837	0.004992	1	0	7.1854	22.0733	22.0121	0.496319	0.439537	0.276954	-0.061434	0.333333	1	0	14.9629	1	0.000358695	0.004992
600159	K70	K	0.0337719	0.017967	0	0	2.7291	47.6548	21.9307	0.401712	0.901767	0.205307	1.37171	0.333333	0	11.5502	13.4574	1	0.000490337	0.017967
600160	C26	C	0.053931	0.084642	1	0	9.021	54.865	22.9847	0.220653	0.810394	1.14007	0.235361	0.416667	0	0	13.734	1	0.00763555	0.084642
600161	C27	C	0.025	0.046539	1	1	9.5693	53.2963	22.4522	0.613753	0.390825	0.351801	0.22242	0.333333	0	10.3631	14.5747	1	0.00445346	0.046539
600162	K70	K	0.0349099	0.082366	1	1	7.3617	52.8925	23.3118	0.835821	0.865067	0.226279	0.085603	0.428571	0	0	15.2584	0	0.00606354	0
600165	C33	C	0.0849252	0.154181	0	1	25.7766	29.202	21.6638	0.575509	0.753954	0.691775	-0.042297	0.363636	0	8.68575	14.4414	0	0.0397426	0
600167	D44	D	0.0821744	0.120801	1	0	21.2504	46.9668	21.7206	0.679011	0.68002	0.23475	0.178753	0.428571	1	0	12.9794	0	0.0256707	0
600168	D46	D	0.0646929	0.004918	1	0	15.0981	55.1716	22.6956	0.4422	0.809773	0.144401	3.04458	0.333333	0	0	13.2255	1	0.000742525	0.004918
600169	C35	C	0.0449699	0.075186	0	0	14.2207	27.3376	23.8918	0.772512	0.924665	0.429624	0.020442	0.333333	0	9.34923	13.7048	1	0.010692	0.075186
600176	C30	C	0.245483	0.106443	1	0	39.1343	32.7854	23.6797	0.803001	0.872207	0.276062	0.020881	0.333333	0	9.81558	14.8088	1	0.0416557	0.106443
600177	C18	C	0.309952	0.087372	0	0	10.7319	31.4052	24.6017	0.705863	0.951221	0.307706	0.413172	0.416667	0	15.712	15.6734	0	0.00937668	0
600180	F51	F	0.025	0.005235	0	0	6.5579	70.8687	22.6148	0.736584	0.501756	1.49984	0.229011	0.333333	0	14.9469	13.431	0	0.000343306	0
600182	C29	C	0.0479008	0.013802	0	0	6.2654	44.4324	22.0615	0.485041	0.604841	1.20376	0.085727	0.333333	0	0	14.3972	0	0.000864751	0
600184	C35	C	0.025	0.070638	1	1	30.0148	48.8247	21.6491	0.628087	0.41607	0.632188	-0.076383	0.363636	0	0	14.2136	1	0.0212019	0.070638
600185	K70	K	0.489679	0.034572	1	0	12.5569	51.9396	23.4751	0.808436	0.895322	0.152263	0.332537	0.333333	1	0	15.4756	1	0.00434117	0.034572
600188	B06	B	0.0261261	0.401776	0	1	40.177	52.8627	25.5572	0.661438	0.991181	0.47658	-0.015869	0.363636	0	9.90349	14.4963	1	0.161422	0.401776
600189	C20	C	0.119536	0.005827	0	0	4.737	46.9994	21.9478	0.583	0.789594	0.413171	0.045733	0.363636	0	8.14613	14.3936	1	0.000276025	0.005827
600191	C13	C	0.248219	0.01193	0	0	26.5189	31.4927	21.5528	0.270637	0.680217	0.103498	0.263667	0.333333	0	8.66871	12.4296	0	0.0031637	0
600192	C38	C	0.026312	0.006375	1	0	23.0281	34.3458	22.0592	0.514228	0.7628	0.573238	0.049051	0.333333	0	9.23191	13.3212	1	0.00146804	0.006375
600195	C27	C	0.0315162	0.081013	1	0	8.9101	53.0479	22.0354	0.236191	0.486256	1.08274	0.170717	0.375	0	10.0982	14.7166	1	0.00721834	0.081013
600196	C27	C	0.129145	0.253395	1	0	20.98	41.0916	24.1068	0.400699	0.529165	0.363623	0.361763	0.363636	0	0	15.9901	0	0.0531623	0
600197	C15	C	0.0711653	0.073607	0	1	6.3698	50.5054	21.5559	0.353023	0.40892	0.688172	-0.005231	0.428571	0	0	13.6777	1	0.00468862	0.073607
600199	C15	C	0.0274655	0.099256	0	1	6.3889	32.0736	21.8802	0.316118	0.478869	0.676163	-0.09319	0.333333	0	9.94271	13.673	1	0.00634137	0.099256
600206	C39	C	0.0452695	0.40659	0	1	7.8334	53.548	21.0969	0.16287	0.25887	0.386448	0.200171	0.333333	0	0	13.5635	1	0.0318498	0.40659
600207	D45	D	0.0922431	0.357027	1	1	10.4315	58.9988	21.7803	0.609411	0.560451	0.661854	0.287635	0.428571	0	11.165	13.2177	1	0.0372433	0.357027
600208	K70	K	0.03375	0.06346	1	0	19.0346	57.4925	24.7936	0.758173	0.909029	0.175345	-0.070606	0.428571	0	16.3774	14.3041	0	0.0120794	0
600210	C29	C	0.0326923	0.050506	1	0	4.99	22.9948	23.0882	0.622632	0.942195	0.824558	0.070644	0.333333	0	11.9829	15.4179	0	0.00252025	0
600211	F51	F	0.192583	0.052919	1	0	37.4576	21.6225	20.8521	0.649039	0.342505	1.41452	0.148058	0.333333	0	11.9184	13.6412	0	0.0198222	0
600216	C27	C	0.0278708	0.431944	0	0	25.832	22.143	22.7457	0.142389	0.695909	0.675093	-0.062896	0.363636	0	10.2116	14.5907	0	0.11158	0
600217	C30	C	0.0923728	0.280539	0	1	12.7967	28.0539	21.5262	0.983234	0.41389	0.357472	0.049166	0.333333	0	0	13.203	0	0.0358997	0
600218	C34	C	0.126086	0.068326	0	1	5.8126	44.3869	21.648	0.554315	0.634914	1.28787	0.175259	0.363636	0	0	13.7835	1	0.00397152	0.068326
600219	C32	C	0.0345969	0.05062	0	0	2.7803	43.6968	24.1052	0.356754	1.43026	0.507263	-0.023207	0.333333	0	0	14.2621	1	0.00140739	0.05062
600221	G56	G	0.187508	0.051407	1	0	39.2577	28.1788	25.3607	0.752872	1.00942	0.308482	0.047243	0.428571	0	0	14.1905	1	0.0201812	0.051407
600223	K70	K	0.025	0.112659	0	0	22.3609	52.623	24.0301	0.925847	0.93655	0.216673	0.440745	0.4	0	6.21461	13.9495	1	0.0251916	0.112659
600225	K70	K	0.0371734	0.638255	0	0	14.2775	59.6669	23.2685	0.913644	0.7826	0.241779	0.054918	0.333333	1	0	13.9238	1	0.0911269	0.638255
600226	C26	C	0.0371951	0.019352	0	0	8.9924	34.2745	21.5673	0.393908	0.681986	0.707737	-0.027229	0.333333	1	13.3028	14.2284	0	0.00174021	0
600229	C26	C	0.176833	0.019228	0	0	6.5454	34.2577	21.7575	0.576537	0.701071	0.654089	-0.05364	0.444444	0	9.79116	13.2307	1	0.00125855	0.019228
600230	C26	C	0.025	0.049269	0	1	4.3617	55.9185	22.2498	0.6	0.800177	0.754694	0.040035	0.333333	0	0	12.4184	1	0.00214897	0.049269
600231	C31	C	0.144947	0.053034	0	0	3.2474	53.6657	23.3781	0.730934	1.09533	1.14559	0.191427	0.333333	0	6.74641	14.5136	1	0.00172223	0.053034
600232	C17	C	0.0870919	0.055205	1	0	7.8189	41.9371	21.3325	0.348907	0.773433	0.671247	0.160705	0.333333	0	0	12.7249	0	0.00431642	0
600233	C18	C	0.0303419	0.048994	1	1	11.9315	40.0788	21.027	0.08795	0.814467	0.594282	-0.055652	0.333333	0	12.6971	14.691	0	0.00584572	0
600235	C22	C	0.0520763	0.061574	1	1	24.1302	37.6854	21.5529	0.376194	0.761022	0.578582	-0.009352	0.333333	0	0	13.5417	1	0.0148579	0.061574
600237	C39	C	0.0706884	0.008037	1	0	24.996	16.7552	21.4357	0.23739	0.59639	0.361265	-0.006097	0.428571	0	13.9551	14.3395	0	0.00200893	0
600239	K70	K	0.0305866	0.157836	0	1	7.7709	32.862	23.9089	0.798217	1.01929	0.127636	7.35556	0.428571	0	0	14.5722	1	0.0122653	0.157836
600240	K70	K	0.318237	0.058048	1	1	29.0354	23.4435	23.3432	0.74895	0.854728	0.223504	0.784392	0.4	0	14.7172	15.0085	0	0.0168545	0
600243	C34	C	0.0525026	0.021	1	0	9.919	21.1104	21.537	0.64503	0.752185	0.507495	-0.039436	0.5	0	0	13.3847	1	0.00208299	0.021
600246	K70	K	0.025	0.017647	0	0	3.6116	51.1558	23.202	0.647301	1.05795	0.291042	-0.189478	0.363636	0	14.1753	15.4154	0	0.000637339	0
600248	E48	E	0.0281766	0.038743	0	0	9.0177	59.7154	22.1624	0.705723	0.666363	1.22774	0.112166	0.333333	0	0	13.673	1	0.00349373	0.038743
600249	C26	C	0.025	0.232257	0	0	12.6053	18.5246	21.9001	0.393632	0.861518	0.364757	-0.035895	0.375	0	11.5044	14.0519	1	0.0292767	0.232257
600250	F51	F	0.0384604	0.091248	0	0	18.1038	34.99	21.741	0.869295	0.720846	1.80206	0.159856	0.375	0	11.2049	14.2182	1	0.0165194	0.091248
600252	C27	C	0.0469941	0.136286	1	1	14.1514	22.5218	22.5246	0.391013	0.350968	0.745785	1.0541	0.333333	1	13.3903	15.1598	0	0.0192864	0
600255	C32	C	0.0486001	0.020211	1	0	32.0345	20.6567	21.9209	0.375862	0.582518	1.533	0.116734	0.333333	1	0	14.0665	0	0.00647449	0
600256	S90	S	0.0278604	0.244198	1	0	10.9054	43.8688	24.0892	0.648886	0.449498	0.184209	0.2934	0.416667	0	10.9369	14.9915	0	0.0266308	0
600258	L72	L	0.0302011	0.063233	0	0	9.3749	60.1158	21.4988	0.404414	0.515232	1.33921	-0.025069	0.333333	0	0	14.349	1	0.00592803	0.063233
600259	B09	B	0.0481246	0.556262	0	0	10.7807	45.0361	21.7457	0.739133	0.236718	0.60467	-0.32771	0.444444	0	0	14.5903	1	0.0599689	0.556262
600260	C29	C	0.130752	0.260702	0	1	6.1133	22.3218	22.4257	0.643601	0.726559	0.356186	-0.227117	0.333333	0	11.9804	13.7102	0	0.0159375	0
600261	C38	C	0.0303996	0.166705	1	1	26.1543	32.1393	22.1998	0.39572	0.409259	0.748387	0.222204	0.333333	0	15.3771	14.5773	0	0.0436005	0
600262	C35	C	0.0337596	0.002324	0	0	28.1432	35.4383	21.9411	0.676379	0.717303	0.634992	-0.145988	0.333333	0	0	14.4198	1	0.000654048	0.002324
600266	K70	K	0.0389463	0.175464	1	0	16.7916	50.4095	24.3139	0.739713	1.02342	0.232163	0.150845	0.363636	0	0	14.8154	1	0.0294632	0.175464
600267	C27	C	0.0287112	0.139076	1	0	19.1395	38.2018	23.3603	0.573564	0.682952	0.701214	0.48305	0.333333	1	9.33256	15.4661	1	0.0266185	0.139076
600268	C38	C	0.109148	0.095117	1	0	10.6453	51.086	23.0475	0.688277	0.996573	0.549748	0.252247	0.363636	0	9.68906	14.2143	1	0.0101255	0.095117
600269	G54	G	0.0832165	0.546404	0	0	2.7378	51.9762	24.0597	0.52603	1.30116	0.145603	0.099965	0.4	0	0	13.5976	1	0.0149594	0.546404
600271	C39	C	0.189859	0.086803	1	1	14.1694	40.1477	22.9531	0.242578	0.445297	1.89545	0.141626	0.333333	0	0	14.7669	1	0.0122995	0.086803
600272	F52	F	0.0300519	0.028171	0	0	6.6829	26.5061	20.7382	0.61761	0.380027	0.863702	0.050637	0.333333	0	0	13.7286	1	0.00188264	0.028171
600276	C27	C	0.0678862	0.565514	1	0	37.7582	24.4463	22.7002	0.078168	0.138251	0.946112	0.141306	0.333333	0	14.7887	14.5902	0	0.213528	0
600277	C26	C	0.0323635	0.004795	0	0	27.1339	62.541	23.8434	0.564207	0.792615	0.690042	0.302318	0.5	0	0	14.5324	0	0.00130107	0
600280	F52	F	0.0347504	0.131762	1	0	36.3009	41.5112	23.0397	0.871188	0.626118	0.777073	0.214141	0.4	0	10.7165	14.6397	0	0.0478308	0
600282	C31	C	0.025	0.001966	0	0	29.3096	56.5297	24.3263	0.774423	1.0223	0.756314	-0.162635	0.333333	0	0	14.1676	0	0.000576227	0
600283	D46	D	0.0275478	0.429182	0	1	24.9096	25.5534	22.0025	0.706516	0.752029	0.211807	0.081754	0.333333	0	0	14.1912	1	0.106908	0.429182
600284	E48	E	0.0825065	0.092006	1	1	29.7241	20.8954	23.4884	0.574744	0.965242	0.263359	2.16638	0.333333	0	0	13.9519	1	0.027348	0.092006
600285	C27	C	0.134011	0.114307	1	1	14.7543	14.9098	21.2229	0.402419	0.401967	0.466941	0.220853	0.333333	0	14.9141	14.0912	0	0.0168652	0
600287	F51	F	0.113327	0.032625	0	0	4.3148	50.3205	22.3031	0.715608	0.759491	1.2573	0.011427	0.4	0	11.0313	14.4885	1	0.0014077	0.032625
600290	C38	C	0.028881	0.060172	1	0	15.8951	34.9228	22.2408	0.568845	0.684079	0.368076	0.161568	0.333333	0	0	13.3739	0	0.0095644	0
600298	C14	C	0.18501	0.063969	1	1	17.096	39.3656	22.57	0.537558	0.696559	0.529382	0.149509	0.666667	1	0	14.4717	1	0.0109361	0.063969
600300	C15	C	0.0270921	0.263573	0	0	26.457	31.8718	22.673	0.53879	0.596606	0.67058	-0.128846	0.363636	0	0	15.0203	0	0.0697335	0
600302	C35	C	0.0871191	0	0	0	5.1966	47.1106	21.2789	0.26996	0.891595	0.514232	0.160284	0.428571	0	0	13.7706	1	0	0
600303	C36	C	0.204534	0.0162	1	0	8.0311	20.6521	22.749	0.695863	0.98242	0.617609	-0.133934	0.333333	0	12.6	13.7858	0	0.00130104	0
600305	C14	C	0.20399	0.176423	1	0	14.8828	51.9407	21.6224	0.758304	0.404215	0.42792	-0.03114	0.333333	0	0	13.1891	1	0.0262567	0.176423
600306	F52	F	0.0457282	0.121409	0	1	34.1932	17.481	21.9868	0.951032	0.741666	0.537195	0.162884	0.363636	0	0	13.9725	0	0.0415136	0
600307	C31	C	0.0486017	0.008492	1	0	34.4427	54.6977	24.7736	0.710867	1.00333	1.69122	0.484601	0.333333	0	0	13.6972	1	0.00292487	0.008492
600308	C22	C	0.0278269	0.019571	0	0	2.324	34.3871	23.5246	0.605539	1.24039	0.582271	0.018359	0.333333	0	10.2799	13.2534	0	0.00045483	0
600309	C26	C	0.0322464	0.147596	1	0	11.3718	50.4954	24.1619	0.621722	0.485686	0.753951	0.269465	0.363636	0	0	15.7592	1	0.0167843	0.147596
600310	D44	D	0.0761496	0.596079	0	0	7.9393	52.206	22.8295	0.552066	1.08173	0.284105	-0.468946	0.4	0	0	14.0114	1	0.0473245	0.596079
600313	F51	F	0.0311275	0.105451	0	1	21.0109	27.2539	21.2951	0.254612	0.513774	1.41624	-0.091471	0.5	0	0	14.2591	1	0.0221562	0.105451
600315	C26	C	0.244632	0.370803	1	0	19.6769	26.7815	22.2318	0.25548	0.152958	1.09174	-0.007908	0.333333	0	14.4245	14.4735	1	0.0729625	0.370803
600316	C37	C	0.0405861	0.073904	1	1	11.0654	43.6309	22.7295	0.358915	0.491343	0.418211	0.28118	0.333333	0	0	13.6445	1	0.00817777	0.073904
600317	G55	G	0.0264245	0.002594	0	0	0.9299	79.4746	23.5049	0.347445	1.22471	0.229066	0.071325	0.333333	0	0	14.4167	1	2.41216e-05	0.002594
600320	C35	C	0.0808433	0.48317	0	0	19.3469	28.8281	24.6182	0.700665	1.01323	0.483696	0.270959	0.416667	0	0	14.7398	1	0.0934784	0.48317
600323	D46	D	0.114355	0.031344	1	0	28.87	23.7861	22.4149	0.542454	0.597918	0.199022	0.131239	0.333333	0	11.8449	14.1746	1	0.00904901	0.031344
600325	K70	K	0.0317114	0.154683	1	0	10.4666	21.9149	24.5013	0.769879	1.10001	0.193063	0.54313	0.363636	0	10.1688	15.8185	1	0.0161901	0.154683
600327	F52	F	0.12353	0.10301	0	1	7.9189	43.156	22.2429	0.657899	0.813168	1.91648	0.186297	0.333333	0	11.3713	14.8946	0	0.00815726	0
600328	C26	C	0.0761303	0.0114	0	0	1.8551	44.8722	22.6954	0.786343	0.878992	0.288425	0.235591	0.375	0	0	13.9	1	0.000211481	0.0114
600331	C32	C	0.0733112	0.052629	1	0	7.1997	26.3953	22.7872	0.81094	0.743942	0.445282	-0.20918	0.333333	0	12.1702	14.771	0	0.00378913	0
600332	C27	C	0.0847074	0.049347	0	1	19.8046	45.242	23.2287	0.426715	0.299158	1.62712	1.13976	0.625	0	8.73874	14.7904	1	0.00977298	0.049347
600333	C25	C	0.0445226	0.022745	1	0	7.6151	52.566	22.0444	0.485431	0.616679	0.523579	0.013004	0.4	0	7.73105	14.2354	1	0.00173205	0.022745
600335	F51	F	0.0326982	0.116152	1	0	19.9965	62.1294	23.8037	0.827149	0.861082	3.66522	0.205463	0.333333	0	0	15.1356	1	0.0232263	0.116152
600337	C21	C	0.162922	0.419667	1	1	13.8242	41.3606	22.0516	0.282634	0.762463	0.709359	0.01676	0.333333	0	13.7102	13.7558	0	0.0580156	0
600338	C32	C	0.150045	0.073133	0	1	8.7059	29.4401	20.096	0.900279	0.265649	3.28193	0.173119	0.333333	1	0	13.9553	0	0.00636689	0
600339	C26	C	0.025	0.005043	0	0	19.0693	22.8555	22.0828	0.676056	0.757373	0.754426	-0.04138	0.363636	0	0	13.3722	1	0.000961665	0.005043
600340	K70	K	0.0447726	0.098709	1	0	10.8696	66.7	25.0286	0.86564	0.81511	0.359114	0.743799	0.375	1	0	15.7993	0	0.0107293	0
600343	C35	C	0.039486	0.05303	1	1	36.3297	28.7028	22.0556	0.309502	0.662904	0.418219	0.111668	0.333333	0	0	13.5778	1	0.0192656	0.05303
600345	C39	C	0.129019	0.292495	1	1	24.1624	28.6939	21.4064	0.364279	0.587466	0.535277	-0.012158	0.333333	0	0	14.3485	1	0.0706738	0.292495
600346	C35	C	0.0989842	0.405794	0	0	7.274	50.033	21.7833	0.767993	0.751451	0.426499	-0.082257	0.428571	0	0	14.2602	1	0.0295175	0.405794
600348	B06	B	0.025	0.033991	0	0	2.0502	58.3384	24.0241	0.481562	0.903107	0.892588	-0.634085	0.375	0	0	14.0418	1	0.000696883	0.033991
600350	G54	G	0.166086	0.159526	0	0	16.322	71.2068	24.3885	0.468741	1.1878	0.165778	0.116078	0.363636	0	0	13.939	1	0.0260378	0.159526
600351	C27	C	0.115614	0.258264	1	0	14.1887	21.5241	21.8871	0.47032	0.549832	0.533911	0.282897	0.444444	0	5.29832	15.0021	0	0.0366443	0
600352	C26	C	0.0439107	0.12695	1	0	27.3694	12.8525	23.6664	0.476021	0.652676	0.779776	0.84145	0.357143	1	18.9133	15.3531	0	0.0347455	0
600354	A01	A	0.0955011	0.021409	0	0	12.5942	15.2233	22.1395	0.604796	0.73126	0.432728	-0.050457	0.363636	0	0	13.4011	1	0.00269629	0.021409
600355	C39	C	0.0448321	0.011448	1	0	21.0883	18.4697	20.1702	0.28472	0.389899	0.564957	0.139104	0.5	1	17.632	13.766	0	0.00241419	0
600360	C39	C	0.0892837	0.025147	1	0	12.1114	23.5073	21.9681	0.4394	0.777966	0.378884	0.182736	0.444444	0	13.039	13.3544	0	0.00304565	0
600361	F52	F	0.0365207	0.305738	1	0	32.8257	29.167	23.148	0.729995	1.01448	1.191	0.034422	0.375	1	0	15.3531	1	0.100361	0.305738
600362	C32	C	0.0320522	0.399818	0	0	37.3706	40.4089	25.2093	0.485847	0.962465	2.10773	0.109324	0.363636	0	0	14.9046	1	0.149414	0.399818
600363	C39	C	0.0406211	0	1	0	21.3244	16.7409	21.7539	0.330265	0.647759	0.60584	0.266482	0.333333	0	0	14.16	0	0	0
600365	C15	C	0.0796766	0.204177	1	1	33.7474	5.0477	20.4373	0.091896	0.436518	0.154453	0.008962	0.428571	0	0	12.832	0	0.0689044	0
600366	C39	C	0.160942	0.049121	1	1	10.6149	33.9764	22.0947	0.217494	0.496578	0.535819	-0.26756	0.375	0	0	14.6784	0	0.00521415	0
600368	G54	G	0.0437949	0.491785	0	1	22.544	34.9523	23.3577	0.759365	0.966549	0.486731	0.145979	0.333333	0	10.0973	14.3202	1	0.110868	0.491785
600371	A01	A	0.0747676	0.003755	0	0	4.1407	51.2001	20.7363	0.617763	0.405581	0.403959	-0.374806	0.375	0	0	14.0244	0	0.000155483	0
600372	C37	C	0.0260478	0.027824	1	0	38.3616	43.2208	23.3063	0.613539	0.264243	0.479355	0.395109	0.444444	0	0	13.7083	1	0.0106737	0.027824
600373	R85	R	0.0864295	0.036919	1	0	16.5147	63.7221	23.2032	0.485247	0.679543	1.11931	0.138294	0.384615	0	12.3194	14.5048	1	0.00609706	0.036919
600376	K70	K	0.259511	0.131477	1	0	17.616	49.9477	25.2463	0.832137	1.0476	0.16568	0.065149	0.4	0	9.57838	15.6856	1	0.023161	0.131477
600378	C26	C	0.028861	0.027098	0	0	26.2387	23.1895	20.8334	0.386199	0.31807	0.630963	0.041618	0.333333	0	0	15.163	1	0.00711016	0.027098
600379	C38	C	0.0863363	0.299218	1	0	32.1291	19.588	20.2841	0.387908	0.309146	0.906339	-0.09324	0.428571	0	0	13.4	0	0.0961361	0
600380	C27	C	0.146367	0.496233	0	0	18.4129	48.0268	23.0977	0.439355	0.882795	0.606833	0.063235	0.428571	0	12.738	13.7382	0	0.0913709	0
600386	F52	F	0.0421149	0.017314	0	0	4.44	55	21.6298	0.330356	0.601479	1.27646	0.052022	0.333333	0	0	13.8145	1	0.000768742	0.017314
600387	F51	F	0.0437379	0.10864	1	1	16.5977	22.1053	22.6458	0.747744	0.530228	0.895376	1.35995	0.384615	0	13.4855	15.5658	0	0.0180317	0
600388	C35	C	0.0299224	0.361665	0	1	15.1782	17.1671	22.8674	0.664768	0.426588	0.696884	0.313198	0.333333	0	15.146	14.9685	0	0.0548942	0
600391	C37	C	0.0666513	0.189992	0	1	17.2464	36.0184	22.1645	0.53746	0.675507	0.464502	0.15386	0.333333	1	0	13.9181	1	0.0327668	0.189992
600393	K70	K	0.066405	0.019099	0	0	4.5306	48.8405	21.9308	0.679647	0.851949	0.139809	-0.08533	0.333333	0	0	14.562	0	0.000865299	0
600395	B06	B	0.0403782	0.061594	0	0	19.108	58.6719	23.3586	0.446728	0.764411	0.414418	-0.266243	0.333333	0	0	14.3922	1	0.0117694	0.061594
600396	D44	D	0.031812	0.126825	0	0	25.4096	16.9138	23.4268	0.85015	0.982734	0.297012	0.234564	0.333333	0	10.9725	14.1919	1	0.0322257	0.126825
600398	C18	C	0.292342	0.00264	1	0	17.2601	23.2876	21.9216	0.331159	0.583991	0.435896	-0.0019	0.333333	0	0	13.8155	1	0.000455667	0.00264
600405	C39	C	0.0514057	0	1	0	22.1952	11.2811	21.229	0.568867	0.458865	0.534528	0.026703	0.333333	1	17.29	14.203	0	0	0
600406	I65	I	0.03038	0.234689	1	0	9.8567	43.0117	23.309	0.538265	0.30681	0.796834	0.588545	0.333333	0	12.9393	14.7081	1	0.0231326	0.234689
600409	C26	C	0.0336022	0.153229	1	0	25.486	39.6709	23.6568	0.672096	0.885009	0.672003	0.124262	0.384615	0	0	13.7388	1	0.0390519	0.153229
600415	L72	L	0.0352215	0.046056	0	0	7.2964	55.8159	23.9042	0.622067	0.777736	0.172586	0.011857	0.333333	0	11.8168	14.4333	1	0.00336043	0.046056
600416	C34	C	0.0365781	0.020835	1	0	8.2075	34.8971	23.4764	0.856165	0.890821	0.45128	0.22158	0.363636	0	12.3767	14.2329	1	0.00171003	0.020835
600419	C22	C	0.164142	0.015328	0	0	8.5922	44.1515	19.9403	0.385063	0.278052	0.255767	-0.456392	0.333333	0	0	12.6894	1	0.00131701	0.015328
600420	C27	C	0.119006	0.512423	1	0	16.9842	41.6206	21.8693	0.578709	0.483377	0.802403	0.170839	0.428571	0	0	14.4414	1	0.0870309	0.512423
600422	C27	C	0.112481	0.292985	1	0	26.1197	18.8345	21.7831	0.348826	0.318739	1.42302	0.188418	0.444444	0	13.108	14.2538	0	0.0765268	0
600425	C30	C	0.0302083	0.326051	0	0	37.1968	26.209	23.1957	0.486007	1.07209	0.209949	0.054315	0.333333	0	0	14.7152	1	0.121281	0.326051
600426	C26	C	0.135222	0.189777	1	0	17.7145	32.3925	23.2392	0.52588	0.954696	0.69401	0.209377	0.363636	0	0	14.7586	1	0.033618	0.189777
600428	G55	G	0.027849	0.067125	1	0	7.4395	50.516	23.5867	0.625538	1.03714	0.405755	0.180314	0.333333	0	11.9576	14.2495	1	0.00499376	0.067125
600429	C14	C	0.109319	0.007279	0	0	29.7864	36.9255	21.9808	0.52508	0.387809	1.05768	0.066077	0.333333	0	0	14.3165	1	0.00216815	0.007279
600433	C22	C	0.0396816	0.371681	0	1	24.9975	28.1634	21.8149	0.437964	0.213269	0.364556	0.015615	0.363636	0	15.017	14.7935	1	0.092911	0.371681
600435	C39	C	0.0390195	0.004134	0	0	1.6229	51.7281	22.0369	0.337545	0.336003	0.286215	0.007998	0.5	0	0	14.2543	1	6.70907e-05	0.004134
600436	C27	C	0.0297715	0.089766	1	0	11.5318	57.9224	21.9048	0.204662	0.205763	0.508507	0.191875	0.333333	0	0	14.2408	1	0.0103516	0.089766
600438	C13	C	0.0361732	0.034895	1	0	7.8467	62.1845	22.3978	0.570985	0.51509	3.07563	0.125943	0.333333	0	11.4164	14.8026	0	0.00273811	0
600439	C19	C	0.0289841	0.060823	1	0	11.666	31.338	22.1207	0.442363	0.619908	0.513481	-0.051838	0.333333	0	14.5061	12.7513	0	0.00709561	0
600448	C17	C	0.025	0.152536	0	0	16.6696	20.8218	21.2576	0.753175	0.657213	1.43282	0.031594	0.333333	1	13.8958	13.4935	1	0.0254271	0.152536
600449	C30	C	0.0365533	0.043076	0	1	3.9965	47.5443	22.8023	0.436607	1.10798	0.536082	0.33642	0.375	0	0	13.5261	1	0.00172153	0.043076
600452	D44	D	0.334965	0.009654	0	0	4.553	51.6438	20.4162	0.416949	0.466413	1.6065	0.114433	0.333333	0	0	13.9561	1	0.000439547	0.009654
600456	C32	C	0.0507602	0.033904	1	0	4.0033	54.9775	22.6086	0.402807	0.813746	0.368256	0.015558	0.4	0	0	13.5308	1	0.00135728	0.033904
600458	C29	C	0.187363	0.122121	0	1	19.7162	22.8474	22.4492	0.442962	0.617595	0.845293	0.119723	0.333333	0	8.22094	14.394	1	0.0240776	0.122121
600459	C32	C	0.0274789	0.040628	0	1	5.255	41.6806	21.5964	0.263224	0.511696	2.50546	0.284117	0.428571	0	0	13.8294	1	0.002135	0.040628
600460	C39	C	0.0270833	0	1	0	12.2464	42.7241	22.1425	0.449746	0.542834	0.4377	0.214162	0.454545	0	16.3331	14.5589	0	0	0
600461	D46	D	0.149052	0.121638	1	1	18.3287	34.72	22.2563	0.611498	0.825529	0.26583	0.14034	0.333333	0	0	13.8125	1	0.0222947	0.121638
600466	C27	C	0.325269	0.010706	0	0	3.5381	13.9749	20.3184	0.121971	0.311662	0.575545	0.032661	0.333333	0	0	13.6305	0	0.000378789	0
600467	A04	A	0.0932464	0.147824	1	1	6.5524	41.5397	22.1544	0.296956	0.786581	0.241245	-0.057695	0.333333	0	12.5017	13.8215	0	0.00968602	0
600468	C38	C	0.0351917	0.069168	1	0	7.8283	60.5016	20.9871	0.471115	0.261244	0.603698	0.082844	0.428571	0	0	14.3578	1	0.00541468	0.069168
600469	C29	C	0.0342593	0.058642	0	0	8.019	42.5778	22.7006	0.657735	0.927481	1.20883	-0.041324	0.5	1	0	14.1749	1	0.0047025	0.058642
600470	C26	C	0.0995089	0.048174	1	1	7.487	25.493	22.5838	0.620435	0.871116	0.8855	-0.038447	0.375	0	0	13.483	1	0.00360679	0.048174
600475	C34	C	0.142603	0.009843	1	0	8.0494	44.5533	22.2564	0.689164	0.732599	0.641134	-0.016633	0.428571	1	0	13.9465	1	0.000792302	0.009843
600476	I65	I	0.0444185	0.042615	0	0	23.5414	32.9847	19.6807	0.366537	0.222619	0.589399	-0.339826	0.333333	0	0	12.8892	1	0.0100322	0.042615
600478	C38	C	0.0533857	0.037256	0	0	17.6647	20.0679	21.3687	0.368835	0.214971	0.518049	-0.327617	0.375	0	13.5811	14.6423	0	0.00658116	0
600479	C27	C	0.0329428	0.474118	1	1	27.5882	20.214	21.3589	0.362184	0.417621	1.11665	0.245943	0.333333	0	13.4792	13.5326	1	0.130801	0.474118
600480	C36	C	0.0335714	0.077353	1	0	8.0823	34.1116	22.62	0.590291	1.03067	0.889813	0.153639	0.333333	0	0	13.5986	1	0.0062519	0.077353
600481	C26	C	0.0531766	0.104622	0	0	28.378	34.015	22.7109	0.638025	0.525071	0.928117	0.126365	0.333333	0	8.89426	13.3375	0	0.0296896	0
600482	C38	C	0.101493	0.041123	1	1	13.6667	30.8116	22.1431	0.526817	0.542795	1.38199	0.104986	0.333333	1	13.2758	14.6045	1	0.00562016	0.041123
600483	C17	C	0.158965	0.010261	0	0	21.7996	23.3942	20.8496	0.322579	0.504982	1.01142	-0.110769	0.363636	0	7.29166	13.5979	0	0.00223686	0
600485	C39	C	0.0640107	0.232314	1	1	25.1438	9.4454	20.2122	0.23055	0.201254	0.388242	-0.060485	0.333333	1	13.964	14.2538	0	0.0584126	0
600486	C26	C	0.027858	0.176141	1	1	23.7355	36.1682	22.0156	0.352644	0.498233	0.880269	0.354231	0.333333	0	0	14.4626	1	0.0418079	0.176141
600487	C38	C	0.0269877	0.016574	0	0	11.4302	40.7118	23.0231	0.686828	0.888419	0.898497	0.100234	0.333333	0	0	14.6345	0	0.00189444	0
600488	C27	C	0.0283175	0.003319	1	0	10.4129	46.8026	21.8584	0.252489	0.642832	0.500299	-0.098624	0.333333	0	0	13.8925	1	0.000345604	0.003319
600489	B09	B	0.0342381	0.069471	1	0	5.9426	50.0093	23.877	0.497434	0.636225	1.35762	-0.154241	0.333333	0	7.84581	14.3011	1	0.00412838	0.069471
600490	C26	C	0.0345876	0.038778	1	0	42.348	15.0862	22.2	0.312591	0.377482	0.518953	0.517821	0.444444	0	0	13.767	0	0.0164217	0
600491	E48	E	0.0292373	0.07738	0	0	14.7705	33.6716	23.5914	0.820735	0.988845	0.967119	0.095382	0.428571	0	17.162	13.9495	0	0.0114294	0
600495	C37	C	0.0274715	0.024036	1	0	25.1374	31.0496	22.0878	0.213449	0.616149	0.880939	0.034634	0.363636	0	0	13.7373	1	0.00604203	0.024036
600496	E50	E	0.0278571	0.174768	1	0	12.727	33.4047	22.8499	0.723986	0.824014	0.952459	0.226411	0.333333	0	13.7515	14.6657	0	0.0222427	0
600497	B09	B	0.0587483	0.043372	1	0	6.0581	49.7436	24.1144	0.607643	0.882027	0.644641	0.490275	0.333333	0	0	14.0225	1	0.00262752	0.043372
600498	C39	C	0.0754365	0.079809	0	1	4.3852	50.3049	23.3876	0.549912	0.630636	0.677467	0.113223	0.363636	0	12.8546	14.5948	1	0.00349978	0.079809
600500	C26	C	0.121024	0.034837	1	0	16.4575	55.352	24.0884	0.511133	0.945014	1.56814	-0.140276	0.444444	0	12.8866	15.1238	1	0.0057333	0.034837
600502	E48	E	0.054465	0.045322	1	1	14.6248	12.0483	22.9657	0.790679	0.810264	0.775037	0.049619	0.333333	0	0	14.335	1	0.00662825	0.045322
600503	K70	K	0.047861	0.05189	0	1	9.3721	10.0099	21.8474	0.359816	0.525414	0.195455	-0.341424	0.333333	0	14.8802	14.2905	0	0.00486318	0
600505	D44	D	0.0349909	0.331905	1	0	32.5151	15.1611	21.3518	0.48312	0.440493	0.348849	0.051862	0.384615	0	10.6354	14.1504	1	0.107919	0.331905
600506	A01	A	0.0597791	0.270595	0	1	6.4036	25.2228	19.531	0.049622	0.215137	0.362895	0.894682	0.428571	0	0	12.5872	1	0.0173278	0.270595
600507	C31	C	0.242634	0.005415	0	0	24.0163	46.1909	23.0234	0.722208	0.830261	1.28972	-0.010516	0.444444	0	14.8469	17.1668	0	0.00130048	0
600508	B06	B	0.0476906	0.645925	0	0	2.3939	62.4298	23.2972	0.362292	1.10096	0.693088	-0.129793	0.4	0	0	14.5143	1	0.0154628	0.645925
600509	D44	D	0.0315834	0.031083	1	0	22.3925	37.1758	23.1454	0.604664	0.7618	0.305149	0.064815	0.363636	0	0	13.6967	1	0.00696026	0.031083
600510	K70	K	0.0320033	0.134281	0	0	18.1837	55.8181	23.3964	0.668908	0.996644	0.351653	0.239372	0.444444	0	9.54967	14.6718	1	0.0244173	0.134281
600511	F51	F	0.070076	0.21337	1	0	13.8867	44.0062	22.3484	0.567695	0.426167	2.09192	0.173406	0.333333	0	0	14.3781	1	0.0296301	0.21337
600513	C27	C	0.0609002	0.022857	0	0	4.1898	40.4423	20.2917	0.380866	0.337007	0.994346	0.915739	0.444444	0	0	13.487	1	0.000957663	0.022857
600515	F52	F	0.115845	0.007903	0	0	17.9657	30.0903	21.7578	0.719544	0.534636	0.359845	0.216491	0.5	0	10.7308	13.4225	1	0.00141983	0.007903
600516	C30	C	0.025	0.025658	1	0	12.2514	46.2273	23.0507	0.431469	0.585625	0.365087	-0.146115	0.333333	0	9.54681	14.2985	0	0.00314346	0
600517	C38	C	0.103261	0.235199	1	0	32.7927	25.4309	22.2128	0.490251	0.357456	0.99069	1.11454	0.363636	0	0	14.4436	1	0.0771281	0.235199
600518	C27	C	0.0338889	0.256822	1	0	13.7384	30.4212	23.8257	0.459342	0.446834	0.664453	0.196466	0.333333	1	17.667	14.447	0	0.0352832	0
600519	C15	C	0.0420354	0.10067	1	0	7.2255	61.9944	24.7388	0.204224	0.383483	0.615651	0.16883	0.363636	0	0	15.017	1	0.00727391	0.10067
600520	C38	C	0.0801582	0.027265	1	0	16.9511	23.9502	20.2717	0.572793	0.451424	0.507357	0.161732	0.333333	0	0	13.4	0	0.00462172	0
600521	C27	C	0.157999	0.113871	1	1	26.5465	26.638	22.2198	0.323955	0.369476	0.597811	0.140001	0.333333	0	19.188	15.3423	0	0.0302288	0
600522	C38	C	0.183741	0.084977	0	1	3.0382	24.5893	22.9189	0.385845	0.805124	0.803277	0.165019	0.333333	0	11.9184	14.834	0	0.00258177	0
600523	C36	C	0.108568	0.114347	1	1	13.6301	46.281	21.8939	0.417151	0.665801	0.899669	0.041233	0.375	1	0	14.1282	1	0.0155856	0.114347
600525	C39	C	0.0623492	0.44449	1	0	24.3248	19.9465	22.2854	0.436282	0.490509	0.623837	0.169188	0.333333	0	15.0491	15.2411	0	0.108121	0
600526	C35	C	0.0656222	0.043777	1	1	31.6502	23.7478	21.9646	0.623522	0.548395	0.701959	0.169319	0.333333	0	8.51719	13.3245	1	0.0138555	0.043777
600527	C28	C	0.0581439	0.147997	1	1	23.0305	15.7694	21.3797	0.051771	0.33834	0.890421	0.073082	0.333333	1	18.6929	13.4551	0	0.0340844	0
600528	E48	E	0.0308594	0.028867	0	0	4.0509	49.4614	24.658	0.868132	0.985995	1.67062	0.1945	0.555556	0	0	14.5746	1	0.00116937	0.028867
600529	C30	C	0.115129	0.108618	1	0	12.52	18.471	21.7185	0.249673	0.832634	0.580917	0.052076	0.333333	0	10.3492	13.2375	1	0.013599	0.108618
600531	C32	C	0.0412761	0.01797	0	0	6.8624	42.4567	22.8103	0.823966	0.859199	1.46321	-0.096471	0.333333	0	0	13.4102	1	0.00123317	0.01797
600532	B08	B	0.0316225	0.07608	1	1	12.8319	59.9368	21.3885	0.454963	0.501743	0.38144	0.219496	0.333333	0	0	13.8231	0	0.00976251	0
600533	K70	K	0.250458	0.166784	0	0	19.1647	34.3439	23.3644	0.724167	1.02575	0.164793	-0.185797	0.428571	1	8.41183	15.0818	1	0.0319637	0.166784
600535	C27	C	0.0295465	0.202647	1	0	9.0998	47.2677	23.0468	0.594261	0.202755	1.20944	0.193292	0.375	0	0	15.591	0	0.0184405	0
600536	I65	I	0.0839113	0.050835	1	1	15.0745	51.5126	22.2321	0.489657	0.392189	0.744051	0.111945	0.375	0	14.4614	14.9224	1	0.00766312	0.050835
600537	C38	C	0.149306	0.00295	1	0	25.2754	39.5645	22.2989	0.735912	0.546586	0.555126	0.370077	0.333333	1	19.0742	14.6506	0	0.000745624	0
600546	F51	F	0.025	0.174274	1	0	9.5992	57.4304	24.5529	0.765025	1.02236	1.7799	-0.147567	0.363636	0	0	13.386	1	0.0167289	0.174274
600549	C32	C	0.0291597	0.130837	0	0	24.3576	34.5518	23.4608	0.607521	0.599267	0.678479	0.117525	0.375	0	0	15.1344	1	0.0318688	0.130837
600550	C38	C	0.071615	0.065534	0	0	29.7075	25.6579	23.0185	0.971741	0.591389	0.335976	0.273319	0.416667	0	0	14.1158	1	0.0194685	0.065534
600551	R85	R	0.0321122	0.131545	0	1	15.0546	57.7364	22.4221	0.360795	0.534834	0.850848	0.377309	0.333333	0	0	14.0559	1	0.0198036	0.131545
600552	C30	C	0.0436176	0.121887	1	0	31.8307	24.8195	21.4803	0.235246	0.425513	0.614745	0.012058	0.428571	0	0	14.2768	1	0.0387975	0.121887
600557	C27	C	0.075349	0.166168	1	1	17.9581	27.1591	21.9565	0.436353	0.242702	0.680276	0.171763	0.428571	1	16.2843	14.6063	0	0.0298406	0
600558	C33	C	0.0285562	0.003587	0	0	4.9519	37.2094	21.5405	0.441947	0.921266	1.02716	-0.057526	0.333333	1	0	13.706	1	0.000177625	0.003587
600559	C15	C	0.041665	0.207874	1	1	21.8814	36.1058	21.3424	0.663786	0.381476	1.01623	0.08188	0.333333	0	0	12.4021	1	0.0454857	0.207874
600560	C35	C	0.039277	0.501834	0	0	7.4706	44.0702	21.3841	0.628433	0.618838	0.501542	-0.192304	0.333333	0	0	13.7963	1	0.03749	0.501834
600561	G54	G	0.0337558	0.137749	1	0	32.747	27.7043	22.1678	0.620334	0.814994	0.631323	0.132532	0.375	0	12.8203	14.4202	1	0.0451087	0.137749
600562	C39	C	0.0870938	0.343124	0	0	34.0392	27.394	20.9832	0.402047	0.205306	0.628212	2.30918	0.333333	0	10.4631	14.1318	1	0.116797	0.343124
600563	C39	C	0.0875827	0.081382	1	1	25.9411	37.3333	21.3567	0.12341	0.352664	0.742527	0.076973	0.333333	0	0	14.8067	0	0.0211114	0
600565	K70	K	0.0293988	0.009384	0	0	4.7015	38.0157	23.1921	0.83823	0.955888	0.291659	-0.010115	0.4	0	0	14.581	0	0.000441189	0
600566	C34	C	0.173693	0.317476	0	1	19.5278	68.9907	21.4236	0.427928	0.127517	1.3664	14.2954	0.363636	0	0	13.2747	0	0.0619961	0
600567	C22	C	0.162864	0.05517	1	1	24.0898	33.8204	23.6219	0.673446	0.899795	0.485409	0.587582	0.363636	0	16.7892	13.8875	0	0.0132903	0
600568	C27	C	0.124212	0.047693	1	1	8.4081	47.2167	21.6944	0.553614	0.577253	0.323066	0.2592	0.333333	1	13.4649	13.5035	0	0.00401008	0
600571	I65	I	0.043067	0.15976	1	1	25.9637	21.2411	20.688	0.343494	0.271912	0.988216	0.2976	0.357143	0	14.691	13.5411	0	0.0414796	0
600573	C15	C	0.0283727	0.588193	0	0	11.6392	50.0271	20.8641	0.070958	0.736023	0.697106	0.153074	0.375	0	10.8723	13.8403	1	0.068461	0.588193
600575	G55	G	0.13786	0.075255	1	0	34.389	41.5595	23.9091	0.818312	0.873711	1.28809	0.061115	0.363636	0	0	14.603	1	0.0258794	0.075255
600577	C38	C	0.037987	0.24185	1	0	28.8336	15.2206	22.3266	0.607158	0.864387	2.08777	0.157744	0.333333	0	11.5129	13.1616	0	0.0697341	0
600578	D44	D	0.0525482	0.062639	1	0	23.3558	62.1391	24.1537	0.46707	0.99045	0.338554	-0.001065	0.333333	0	11.5009	13.2729	1	0.0146298	0.062639
600580	C38	C	0.0298154	0.043811	1	1	23.1206	38.0719	22.9081	0.563304	0.745349	0.707718	1.28448	0.333333	0	14.7572	14.0702	0	0.0101294	0
600581	C31	C	0.025	0.062161	0	0	4.9387	53.1222	23.8368	0.837984	1.0218	1.0585	-0.127523	0.333333	0	0	14.0616	1	0.00306995	0.062161
600582	C35	C	0.0321124	0.092182	0	0	6.1708	61.8959	23.6639	0.47764	1.07699	0.6959	-0.128018	0.333333	0	12.3926	14.5613	1	0.00568837	0.092182
600583	B07	B	0.0398196	0.054357	1	0	10.6815	51.3443	24.0592	0.409589	0.613349	0.83922	0.642507	0.428571	0	13.2508	14.3357	1	0.00580614	0.054357
600584	C39	C	0.0257812	0.008562	1	0	11.0148	16.2844	22.7491	0.651845	0.728901	0.699252	0.150107	0.333333	0	9.21034	14.7852	0	0.000943087	0
600585	C30	C	0.0441627	0.374563	1	0	34.5886	36.1997	25.2569	0.368758	0.74952	0.611918	0.207478	0.428571	0	13.7615	14.8736	1	0.129556	0.374563
600586	C30	C	0.0783242	0.097325	0	1	9.8974	32.1665	22.8505	0.49878	0.966624	0.422353	0.159847	0.333333	0	0	13.4386	0	0.00963264	0
600587	C35	C	0.0255793	0.308124	1	0	20.182	29.4173	22.408	0.494923	0.325447	0.956478	0.381545	0.333333	0	11.5014	14.3502	1	0.0621856	0.308124
600588	I65	I	0.0358382	0.357367	1	1	35.7358	29.9164	22.7015	0.534857	0.421738	0.651824	0.0301	0.5	1	15.2942	15.5033	0	0.127708	0
600589	C26	C	0.0405078	0.042866	0	0	17.4222	22.5826	21.9555	0.410884	0.77302	0.362647	-0.014047	0.428571	1	0	13.3535	0	0.0074682	0
600592	C34	C	0.0797505	0.082467	1	1	21.2019	37.8507	21.7539	0.316971	0.7282	0.283729	-0.02933	0.375	0	11.4721	14.1443	1	0.0174846	0.082467
600593	N78	N	0.105018	0.368028	1	0	42.2497	24.0261	20.4188	0.527862	0.461486	0.349245	0.207063	0.333333	0	0	13.782	1	0.155491	0.368028
600594	C27	C	0.0268394	0.304393	1	0	23.5716	24.0899	21.8867	0.396271	0.245616	1.0168	0.236318	0.333333	1	18.3487	13.4036	0	0.0717503	0
600595	C32	C	0.025	0.002335	0	0	2.172	57.9728	24.0051	0.76682	0.993809	0.406133	-0.033862	0.333333	0	12.3482	13.5278	0	5.07162e-05	0
600596	C26	C	0.0510863	0.211762	1	1	16.3905	14.9776	22.7027	0.341681	0.748911	0.934348	0.107072	0.375	0	16.7853	14.9257	0	0.0347089	0
600597	C14	C	0.0313063	0.115059	1	0	34.4649	29.9306	23.1715	0.565719	0.34298	1.55093	0.182637	0.571429	0	14.3868	15.4037	1	0.039655	0.115059
600600	C15	C	0.0295965	0.34862	1	0	54.4668	30.4519	24.0325	0.493019	0.343685	1.10888	0.097335	0.363636	0	12.8812	15.6592	1	0.189882	0.34862
600601	C39	C	0.0271583	0.009252	0	0	2.259	11.6458	22.5752	0.319808	0.782863	0.811571	-0.057829	0.333333	0	0	14.2221	1	0.000209003	0.009252
600602	C39	C	0.11862	0.007179	0	0	4.5665	30.0733	21.7693	0.108955	0.464383	0.406179	-0.055855	0.333333	0	8.29405	14.7812	1	0.000327829	0.007179
600604	K70	K	0.145387	0.009401	0	0	2.0876	41.6668	21.495	0.39825	0.43788	0.227966	0.391983	0.428571	0	0	13.7169	1	0.000196255	0.009401
600605	F51	F	0.0730544	0.07831	0	1	20.5953	32.8305	20.5358	0.421502	0.518968	2.59182	0.163388	0.428571	0	0	13.415	0	0.0161282	0
600611	G54	G	0.104247	0.314196	1	0	10.1627	20.759	23.0431	0.395346	0.805892	0.302314	0.029328	0.428571	1	13.7145	14.7157	0	0.0319308	0
600612	C41	C	0.157329	0.128453	1	0	14.7863	42.0884	22.9573	0.585711	0.585879	3.62022	0.290813	0.333333	0	9.28573	15.4606	1	0.0189934	0.128453
600613	C27	C	0.0273862	0.424489	1	1	53.525	24.585	21.4141	0.091921	0.335053	0.691666	5.03369	0.333333	0	0	13.571	0	0.227208	0
600614	C27	C	0.04104	0.073027	0	1	8.9073	36.0658	21.7172	0.606321	0.399295	0.472833	0.209329	0.428571	0	0	13.866	0	0.00650473	0
600616	C15	C	0.0504224	0.040373	1	1	9.5475	34.8826	21.1879	0.166935	0.393659	0.633153	0.078508	0.333333	0	6.90776	14.4253	1	0.00385461	0.040373
600618	C26	C	0.0915028	0.01708	0	0	1.8889	50.2934	22.5138	0.509124	0.647863	1.13101	0.09988	0.333333	0	9.54681	14.6196	1	0.000322624	0.01708
600619	C34	C	0.0320621	0.015584	0	0	7.5139	37.2525	22.8183	0.622699	0.926517	0.845863	-0.022346	0.333333	0	13.1425	14.3004	1	0.00117097	0.015584
600623	C29	C	0.0328125	0.008729	0	0	2.0117	65.6575	23.1513	0.635938	0.782752	1.29809	0.184323	0.428571	0	10.2471	14.7749	1	0.000175601	0.008729
600626	F51	F	0.0821818	0.321979	0	1	2.679	31.0728	22.0556	0.387868	0.484217	1.8751	0.019605	0.333333	0	12.1576	14.6117	1	0.00862582	0.321979
600628	F52	F	0.0338548	0.321066	0	1	4.8581	25.2115	22.377	0.5315	0.717722	0.661934	-0.027482	0.333333	0	12.1487	14.3824	1	0.0155977	0.321066
600633	R85	R	0.115114	0.060972	1	1	26.1928	49.7638	22.6046	0.360705	0.321499	0.51008	0.638261	0.444444	0	0	14.8939	1	0.0159703	0.060972
600636	C26	C	0.0344903	0.054992	0	1	2.4119	31.5286	21.9247	0.370237	0.596093	0.94404	-0.000503	0.333333	0	0	14.3215	1	0.00132635	0.054992
600637	I63	I	0.146569	0.12754	1	1	12.9269	41.9206	22.3621	0.246668	0.121316	0.583992	0.30063	0.444444	0	0	15.1961	1	0.016487	0.12754
600638	K70	K	0.12538	0.398264	0	0	31.559	14.319	22.9685	0.609455	0.74803	0.092788	-0.198339	0.333333	0	9.04864	14.5856	0	0.125688	0
600639	K70	K	0.0309524	0.098787	1	1	9.1073	43.82	23.0561	0.516481	0.695348	0.145225	0.273049	0.444444	0	7.39879	14.3981	1	0.00899683	0.098787
600640	L72	L	0.0405785	0.024818	1	0	32.6799	37.5006	22.0044	0.179319	0.352934	0.523124	-0.037886	0.375	0	0	14.2676	1	0.0081105	0.024818
600645	M73	M	0.161399	0.280481	1	1	12.0598	25.6542	21.1187	0.555498	0.161516	0.265827	0.202991	0.333333	1	11.8693	14.5621	0	0.0338254	0
600647	K70	K	0.0597148	0.44303	0	0	8.0802	40.6821	19.9597	0.424594	0.291938	0.560147	0.008574	0.333333	0	0	14.8203	1	0.0357977	0.44303
600648	F51	F	0.0279476	0	0	0	7.1585	59.5705	23.9422	0.769373	0.521078	0.285196	-0.033366	0.333333	0	7.78322	14.0931	1	0	0
600649	K70	K	0.288019	0.612141	1	0	6.0062	55.6146	24.2613	0.55266	0.783614	0.109745	-0.302091	0.625	0	0	14.5879	1	0.0367664	0.612141
600650	G54	G	0.0374502	0.014366	0	0	5.9727	38.5393	21.9242	0.247905	0.589788	0.650411	0.031141	0.333333	1	9.70784	14.1156	1	0.000858038	0.014366
600651	C38	C	0.261562	0.017591	0	0	5.3162	18.7903	21.6138	0.478511	0.452376	0.907355	0.06374	0.333333	0	7.5632	14.7318	1	0.000935173	0.017591
600652	B06	B	0.0862772	0	0	0	5.0343	9.0866	21.8927	0.466199	0.854564	0.581663	-0.127626	0.333333	0	0	13.7444	0	0	0
600657	K70	K	0.1068	0.723357	0	0	17.3238	54.7491	23.9183	0.688228	1.1237	0.203732	0.11785	0.333333	0	0	14.9942	1	0.125313	0.723357
600658	K70	K	0.0797627	0.03587	0	0	6.6851	69.985	22.0945	0.318298	0.488586	0.369779	0.050984	0.428571	0	0	14.2386	1	0.00239795	0.03587
600660	C30	C	0.0702352	0.220618	1	0	24.2678	19.4998	23.4034	0.462144	0.624819	0.832573	0.122355	0.333333	0	11.363	15.6595	0	0.0535391	0
600661	P82	P	0.025	0.39474	1	1	16.8064	38.4457	20.7098	0.563599	0.372706	0.56634	0.132659	0.333333	0	9.29789	13.8599	1	0.0663416	0.39474
600662	G54	G	0.035989	0.006844	0	0	2.2908	47.8771	22.5642	0.513799	0.784754	0.652897	0.063272	0.333333	0	10.2736	14.2109	1	0.000156782	0.006844
600663	K70	K	0.139877	0.099153	0	0	10.3245	57.6413	24.3749	0.605942	0.749138	0.13011	0.291405	0.444444	0	10.6262	15.015	1	0.0102371	0.099153
600664	C27	C	0.212732	0.182355	1	0	17.1321	45.064	23.5239	0.466852	0.846626	1.12643	0.024287	0.375	1	5.07517	14.4574	1	0.0312412	0.182355
600665	K70	K	0.0412037	0.054568	0	0	2.2771	56.5151	23.1713	0.793506	0.965636	0.262592	0.187601	0.363636	0	0	14.8643	1	0.00124257	0.054568
600666	C27	C	0.386192	0.421425	0	1	9.9779	32.3907	21.4072	0.784049	0.555507	0.736088	0.101114	0.333333	0	9.07096	13.6721	0	0.0420494	0
600667	C39	C	0.112477	0.023366	0	0	5.3241	32.8796	22.4641	0.619362	0.747373	0.715306	-0.044179	0.363636	0	0	13.8773	1	0.00124403	0.023366
600668	C27	C	0.0378866	0.217718	0	1	6.5444	16.1484	21.8879	0.408455	0.68972	0.719137	0.304593	0.333333	0	9.83156	14.3434	1	0.0142483	0.217718
600671	C27	C	0.0480107	0.367237	1	0	38.2164	8.1982	19.5981	0.697534	0.203942	0.90722	0.228698	0.454545	0	0	13.5965	0	0.140345	0
600673	C33	C	0.0281447	0.145057	1	0	28.2965	43.3766	23.0365	0.668445	0.689891	0.510344	0.099554	0.333333	0	13.8685	13.9322	0	0.0410461	0
600674	D44	D	0.0384409	0.626805	1	0	16.7767	52.7894	23.5693	0.370299	0.586402	0.069746	0.009645	0.363636	0	0	13.7831	1	0.105157	0.626805
600675	K70	K	0.025	0.023411	0	0	4.4567	36.3574	24.3174	0.780729	0.929182	0.190312	0.885904	0.363636	0	12.1928	14.4642	1	0.00104336	0.023411
600677	F51	F	0.083816	0	1	0	16.1982	18.6092	22.804	0.708561	0.763951	1.15255	-0.056136	0.375	0	0	14.4869	1	0	0
600678	C30	C	0.0646149	0.004569	0	0	9.0698	27.7953	19.5903	0.813871	0.142172	0.126327	1.67678	0.428571	1	0	13.4301	0	0.000414399	0
600682	F52	F	0.0294014	0.118511	0	0	39.1301	21.9771	22.2092	0.680543	0.624362	0.821464	0.176563	0.333333	0	10.5555	14.4235	0	0.0463735	0
600683	K70	K	0.382283	0.569101	0	0	28.6071	29.8065	23.9017	0.905801	0.960388	0.051088	-0.112237	0.375	0	0	15.0479	1	0.162803	0.569101
600684	K70	K	0.162383	0.067897	0	1	9.754	29.9383	22.384	0.631963	0.779786	0.527992	0.3004	0.363636	0	0	14.8761	1	0.00662267	0.067897
600685	C37	C	0.0389066	0.307892	1	0	35.5571	35.7103	23.257	0.689207	0.644232	0.349079	-0.351492	0.363636	0	0	14.5453	1	0.109477	0.307892
600687	F51	F	0.0276408	0.003979	1	0	39.81	33.8829	21.4326	0.319359	0.412054	0.93437	-0.044647	0.428571	0	0	12.6287	0	0.00158404	0
600688	C25	C	0.0660791	0.326985	0	1	32.9403	50.5556	24.3319	0.509949	0.713141	3.13449	0.241399	0.333333	1	0	14.5201	1	0.10771	0.326985
600689	C17	C	0.025	0.074389	0	1	10.1226	25.9508	20.6021	0.624257	0.411737	1.60202	-0.368313	0.333333	0	9.50182	13.9248	1	0.0075301	0.074389
600690	C38	C	0.0376154	0.141042	1	0	30.4162	23.1305	24.8344	0.672312	0.648567	1.5625	0.083038	0.333333	1	15.288	14.5057	0	0.0428996	0
600693	F52	F	0.0403139	0.304261	1	0	32.8036	29.2019	21.9183	0.650694	0.752385	0.725109	-0.015369	0.444444	0	0	14.7173	0	0.0998086	0
600697	F52	F	0.196986	0.335979	1	0	24.5739	22.8263	22.9722	0.797805	0.899107	1.21488	0.200733	0.363636	0	12.638	15.0012	1	0.0825631	0.335979
600699	C36	C	0.0799577	0.082884	1	1	15.2961	62.9181	22.4718	0.592886	0.434981	1.11804	0.139101	0.333333	1	0	13.8142	0	0.012678	0
600703	C39	C	0.0710299	0.159407	1	0	26.8723	35.0246	23.3145	0.475279	0.316707	0.298694	0.109691	0.428571	0	14.0484	14.1871	0	0.0428363	0
600706	N78	N	0.122752	0.125364	1	1	14.5386	51.3489	21.3947	0.611941	0.590548	0.699245	0.138293	0.333333	0	0	13.6948	1	0.0182262	0.125364
600708	G54	G	0.0317024	0.057798	0	1	7.0763	35.8106	22.0948	0.557227	0.65649	0.649629	0.201254	0.333333	0	10.1578	14.3944	1	0.00408996	0.057798
600712	F52	F	0.100891	0.311931	1	0	25.5693	18.2338	21.5068	0.510663	0.667392	1.34949	0.096012	0.375	0	11.5427	13.5792	1	0.0797586	0.311931
600713	F52	F	0.111695	0.143592	1	1	11.2824	21.0008	23.0127	0.864374	0.80944	1.96241	0.03959	0.428571	0	13.1476	14.0767	1	0.0162006	0.143592
600715	C36	C	0.0766705	0.261143	0	0	4.7098	24.8944	19.2588	0.953326	0.166471	0.21837	-0.555942	0.428571	0	0	14.0528	1	0.0122993	0.261143
600716	K70	K	0.0318493	0.032396	1	0	10.2539	61.51	22.78	0.723885	0.706618	0.220819	-0.073705	0.428571	0	13.9644	14.0298	1	0.00332185	0.032396
600717	G55	G	0.0371053	0.580111	0	0	1.6236	56.8145	24.1207	0.42983	1.10016	0.600121	0.232167	0.333333	0	0	14.2865	1	0.00941868	0.580111
600719	D44	D	0.0477559	0.00824	0	0	15.7325	32.9051	21.0563	0.485659	0.62928	0.469161	0.006155	0.333333	1	7.17012	13.8384	1	0.00129636	0.00824
600720	C30	C	0.0414425	0.138855	0	1	16.5114	13.239	23.115	0.572044	0.955032	0.551988	0.368342	0.375	0	10.1469	14.1074	1	0.0229269	0.138855
600722	C26	C	0.0973672	0.034294	0	0	4.7363	56.0846	21.8064	0.619801	0.580399	0.669279	0.307111	0.428571	0	0	13.8672	1	0.00162427	0.034294
600723	F52	F	0.0372699	0.042447	0	1	25.5001	37.7896	22.5876	0.504719	0.854617	1.91314	-0.012953	0.333333	0	8.29405	15.4792	1	0.010824	0.042447
600724	K70	K	0.0369332	0.837723	0	0	6.1839	76.9525	23.7146	0.760831	0.939015	0.246078	-0.019582	0.428571	0	7.81319	14.4678	1	0.051804	0.837723
600726	D44	D	0.025	0.00625	0	0	2.7342	44.8028	23.8823	0.847989	0.960212	0.438422	-0.046556	0.333333	0	10.252	14.1338	1	0.000170887	0.00625
600728	I65	I	0.106978	0.029928	1	0	38.5837	16.9479	21.5139	0.498899	0.246438	0.983309	1.92341	0.333333	0	16.7144	14.7385	0	0.0115473	0
600729	F52	F	0.0333792	0.156992	1	1	27.648	49.9394	23.1622	0.615592	0.72038	2.68769	0.073739	0.333333	0	9.63115	14.9598	1	0.0434051	0.156992
600731	C26	C	0.0625166	0.092479	1	0	23.1236	22.9055	21.2897	0.521179	0.530576	0.692732	-0.071794	0.333333	0	0	13.7379	1	0.0213845	0.092479
600736	K70	K	0.0310644	0.030922	0	0	4.4656	40.5655	23.7229	0.791486	0.995675	0.177444	0.224499	0.333333	0	0	14.3205	1	0.00138085	0.030922
600737	C13	C	0.0948398	0.02873	1	0	26.5489	55	23.1843	0.483199	0.705932	0.931551	1.95745	0.333333	0	10.1151	14.2809	1	0.0076275	0.02873
600739	F51	F	0.0307013	0.100823	1	1	10.7168	12.4487	23.6076	0.337788	0.59676	0.609937	0.003884	0.333333	0	15.1368	15.0034	1	0.010805	0.100823
600740	C25	C	0.0447906	0.124797	1	1	38.1799	14.218	22.8731	0.670946	0.829053	0.67113	0.026663	0.333333	0	11.3228	12.9669	1	0.0476474	0.124797
600741	C36	C	0.187489	0.685381	1	0	9.2142	60.0979	24.7173	0.569721	0.950237	1.35263	0.197623	0.333333	0	0	15.107	1	0.0631524	0.685381
600743	K70	K	0.210214	0.237119	0	0	32.961	46.0687	23.5786	0.788918	0.947327	0.310366	0.535747	0.333333	0	0	16.4871	1	0.0781568	0.237119
600745	K70	K	0.042389	0	1	0	25.4149	49.0269	22.5696	0.697862	0.650659	0.409946	0.749938	0.4	0	0	14.6085	0	0	0
600748	K70	K	0.029702	0.0712	0	0	6.5299	63.65	23.7465	0.653515	0.951108	0.194859	0.064896	0.428571	0	0	14.2899	1	0.00464929	0.0712
600750	C27	C	0.174684	0.145388	1	1	6.7316	42.1452	21.8193	0.28711	0.516466	0.893022	-0.1297	0.333333	1	0	13.7161	1	0.00978694	0.145388
600753	F51	F	0.192835	0.05076	1	1	39.4357	21.0359	19.2399	0.465053	0.152877	0.047276	-0.235561	0.333333	0	0	12.7657	0	0.0200176	0
600754	H61	H	0.143519	0.102382	1	0	10.7926	50.3172	22.681	0.38151	0.622554	0.429669	0.149152	0.333333	0	12.6098	14.6805	1	0.0110497	0.102382
600755	F51	F	0.115227	0.00906	0	0	2.1974	30.2835	24.0684	0.770768	0.975104	1.87007	0.172901	0.333333	0	8.58747	15.0374	1	0.000199084	0.00906
600756	I65	I	0.11023	0.079879	1	1	9.7242	22.1997	21.0692	0.452281	0.328521	0.630136	0.222735	0.5	0	0	13.9262	1	0.00776759	0.079879
600758	D44	D	0.0419751	0.058456	0	1	6.1491	43.864	20.4227	0.549052	0.409912	0.392694	0.101322	0.333333	0	0	13.58	1	0.00359452	0.058456
600761	C35	C	0.0374069	0.115369	1	0	11.6279	37.9673	22.3471	0.296258	0.657321	1.34604	0.096663	0.333333	0	9.86469	14.0424	1	0.013415	0.115369
600763	Q83	Q	0.025	0.146047	1	0	19.2008	33.755	20.2844	0.125751	0.123648	0.804179	0.22187	0.6	0	0	14.4231	0	0.0280422	0
600765	C34	C	0.0336129	0.019215	1	0	20.8921	29.4818	23.2188	0.647847	0.689199	0.557986	0.188725	0.363636	0	0	14.4826	1	0.00401442	0.019215
600766	B09	B	0.0507569	0	0	0	9.6346	29.7957	19.519	0.915574	0.12199	0.043431	-0.881204	0.333333	0	0	12.0436	0	0	0
600771	C27	C	0.0455962	0.031223	0	0	16.4587	22.1683	20.0811	0.860006	0.077888	0.429893	0.028611	0.363636	0	0	14.254	0	0.0051389	0
600775	C39	C	0.0286996	0.369898	0	0	52.7562	36.6274	22.1435	0.243069	0.451888	0.683589	0.020346	0.333333	0	7.40184	14.1434	1	0.195144	0.369898
600776	C39	C	0.0298701	0.031157	1	0	4.6903	48.1349	21.9587	0.159915	0.470107	1.00256	0.042121	0.333333	0	11.1214	14.6441	1	0.00146136	0.031157
600779	C15	C	0.0933437	0.056833	1	1	5.5661	39.709	21.436	0.213613	0.376736	0.207059	-0.703123	0.333333	0	12.4954	14.5304	0	0.00316338	0
600780	D44	D	0.0396484	0.071808	0	0	3.6255	60.4599	22.8144	0.517715	0.804532	0.827766	0.058602	0.571429	0	0	14.2272	1	0.0026034	0.071808
600781	C27	C	0.107357	0.05476	0	0	6.128	27.0844	20.6258	0.63068	0.283435	0.442759	0.124085	0.333333	0	0	13.1938	0	0.00335569	0
600782	C31	C	0.025	0.049052	1	0	7.5885	78.891	24.1863	0.745379	1.13542	1.08391	-0.05351	0.363636	0	9.20623	14.1223	1	0.00372231	0.049052
600785	F52	F	0.025	0.063121	1	1	17.2079	29.2703	22.1007	0.57325	0.840291	1.78576	0.100858	0.333333	0	12.428	14.4779	0	0.0108618	0
600787	G59	G	0.0264591	0.117461	0	1	8.0497	51.3251	23.3535	0.592267	0.780552	2.16556	0.039509	0.5	0	8.66561	14.1871	1	0.00945526	0.117461
600792	C25	C	0.0451435	0.001196	1	0	29.2892	59.1859	22.542	0.484869	0.843241	1.06314	-0.015815	0.444444	0	0	13.9767	1	0.000350299	0.001196
600794	G59	G	0.0315703	0.286301	0	1	28.8188	29.9654	21.7519	0.637081	0.518783	0.159321	0.055948	0.333333	0	0	14.1156	1	0.0825085	0.286301
600795	D44	D	0.0569149	0.0593	0	0	11.1562	52.4304	26.2067	0.756074	1.08189	0.287741	0.190779	0.363636	0	13.6171	14.7365	1	0.00661563	0.0593
600796	C26	C	0.085808	0.338238	0	1	3.3538	33.3039	20.8552	0.515972	0.504528	0.389891	0.08113	0.333333	1	14.6224	13.9259	1	0.0113438	0.338238
600797	I65	I	0.0725086	0.015486	0	0	3.2741	15.3163	22.3285	0.604958	0.65056	1.0568	0.044197	0.363636	0	15.2234	14.3343	1	0.000507027	0.015486
600800	C39	C	0.0435717	0.027952	0	0	7.3387	28.8235	20.3709	0.9137	0.17637	0.232468	0.265809	0.333333	0	0	13.0471	1	0.00205131	0.027952
600801	C30	C	0.0320016	0.478243	0	1	27.9645	39.8814	23.9746	0.615907	0.980812	0.650881	0.276652	0.333333	0	12.9463	15.6327	0	0.133738	0
600802	C30	C	0.0283563	0.094629	0	1	16.7742	28.7826	22.2692	0.61721	0.917412	0.399293	0.124021	0.333333	0	0	13.6391	1	0.0158733	0.094629
600803	C26	C	0.0314464	0.241761	1	1	52.2714	30.9663	22.8723	0.511935	0.515894	0.558185	1.60917	0.333333	0	9.4572	14.5582	0	0.126372	0
600804	I64	I	0.122286	0.1586	0	1	19.448	6.482	23.2337	0.647282	0.449252	0.554784	1.2726	0.333333	0	16.0681	15.4872	0	0.0308445	0
600808	C31	C	0.025	0.008125	0	0	24.0065	50.4686	24.9904	0.639652	1.21795	1.00251	-0.007466	0.428571	0	0	14.3985	1	0.00195053	0.008125
600809	C15	C	0.127767	0.066734	1	0	6.4689	69.974	22.484	0.333612	0.311864	1.02059	-0.060438	0.333333	0	10.8198	14.7219	1	0.00431696	0.066734
600810	C28	C	0.025	0.019381	1	0	5.2804	52.9466	22.6144	0.64941	0.932947	1.81411	-0.140591	0.333333	0	0	14.0855	1	0.00102339	0.019381
600811	F51	F	0.0273847	0.043726	0	0	4.7943	27.9784	23.5529	0.467894	0.920112	0.518003	0.270634	0.571429	0	0	14.074	0	0.00209636	0
600812	C27	C	0.077564	0.081653	1	0	27.0697	25.3885	23.4015	0.715258	0.840609	0.885246	0.117964	0.454545	0	8.35303	14.3484	1	0.0221032	0.081653
600814	F52	F	0.0324363	0.005204	0	0	10.803	29.2414	20.9746	0.363143	0.483672	1.55966	-0.021864	0.333333	0	12.0047	14.591	1	0.000562188	0.005204
600818	C37	C	0.112369	0.02067	1	0	11.5564	36.0185	20.409	0.444406	0.196067	0.897881	0.232496	0.4	0	0	13.4585	0	0.00238871	0
600820	E48	E	0.0750919	0.022135	0	0	12.6857	52.61	24.7673	0.780782	1.01293	0.441694	0.068769	0.363636	0	0	14.3859	1	0.00280798	0.022135
600821	F52	F	0.0441269	0.113183	0	1	17.7811	15.1009	21.3971	0.700204	0.574732	0.467331	0.14665	0.333333	0	0	13.3378	1	0.0201252	0.113183
600822	F51	F	0.0365004	0	0	0	1.3377	48.1026	23.0721	0.887745	0.78333	8.71931	0.023422	0.333333	0	0	14.5329	1	0	0
600823	K70	K	0.0344655	0.129995	0	0	31.159	47.6681	24.637	0.676055	1.12876	0.232952	0.496242	0.444444	0	0	15.5852	0	0.0405051	0
600824	F52	F	0.0306757	0.400953	0	0	8.592	39.0404	21.5956	0.299293	0.427927	1.25378	0.144055	0.375	0	11.7263	14.1873	1	0.0344499	0.400953
600825	R85	R	0.0457542	0.00335	0	0	30.6138	30.5807	22.5483	0.596467	0.477181	0.303015	0.028954	0.333333	0	11.4442	14.3362	1	0.00102556	0.00335
600826	F51	F	0.0373698	0.050391	0	0	5.8789	51.4682	21.8416	0.246448	0.424068	0.423748	-0.065762	0.333333	0	0	13.5974	1	0.00296244	0.050391
600827	F52	F	0.0376646	0.067548	1	0	12.3766	43.5023	24.4329	0.609161	0.980784	1.30097	0.054059	0.384615	0	0	14.3552	1	0.00836015	0.067548
600828	F52	F	0.0297081	0.041141	0	0	6.1819	68.0476	21.5609	0.504803	0.550791	0.973864	0.030614	0.333333	0	0	14.6544	0	0.0025433	0
600830	F52	F	0.131056	0.13244	0	1	24.4331	12.0422	21.5685	0.150109	0.491889	0.462263	-0.156595	0.333333	0	12.9525	15.4531	1	0.0323592	0.13244
600831	I63	I	0.0270107	0.023467	0	0	5.2717	36.073	22.2275	0.62107	0.64309	0.478008	0.178539	0.333333	0	0	14.418	1	0.00123711	0.023467
600834	G54	G	0.030117	0.058733	0	0	4.3255	58.432	21.3371	0.297327	0.484343	0.396091	-0.003676	0.333333	0	7.44073	13.7663	1	0.0025405	0.058733
600835	C34	C	0.261885	0.507867	1	0	12.8906	47.3454	24.0236	0.702555	0.76264	0.753141	0.121952	0.428571	0	0	14.5334	1	0.0654671	0.507867
600839	C39	C	0.025	0.03994	0	0	6.9098	23.1977	24.798	0.668545	1.10247	1.03852	0.124988	0.545455	0	0	13.9384	1	0.00275977	0.03994
600841	C34	C	0.0272948	0.520956	0	0	8.8392	48.0509	22.423	0.393054	0.562967	0.571154	-0.016206	0.333333	0	11.6263	14.5338	1	0.0460483	0.520956
600843	C35	C	0.025	0.278315	0	1	4.6879	23.4793	21.4401	0.545981	0.502934	0.987296	0.204371	0.333333	0	11.3304	14.0387	1	0.0130471	0.278315
600844	C26	C	0.0402653	0.106874	0	0	10.6648	18.8537	21.9978	0.566205	0.505778	0.203189	-0.325176	0.333333	0	0	13.7936	1	0.0113979	0.106874
600845	I65	I	0.0304	0.575816	0	0	5.4162	55.504	22.1285	0.572336	0.43714	0.979471	-0.015718	0.333333	0	12.8777	14.8501	1	0.0311873	0.575816
600847	C38	C	0.0490937	0.504439	1	0	37.9265	27.1948	20.546	0.159026	0.325258	0.244927	-0.031208	0.333333	1	0	12.6411	0	0.191316	0
600848	C40	C	0.0662415	0.202162	0	0	19.4034	26.8609	21.3024	0.891139	0.440717	0.622125	0.033765	0.333333	0	7.47022	13.8358	1	0.0392263	0.202162
600850	I65	I	0.111628	0.266021	1	0	29.2832	46.0507	22.0263	0.63887	0.404948	1.58871	0.081668	0.333333	0	16.4925	14.5757	1	0.0778995	0.266021
600854	C38	C	0.0533869	0.176879	0	0	22.0927	25.34	21.6849	0.269315	0.899851	0.358679	0.293259	0.333333	0	0	13.2215	0	0.0390773	0
600855	C35	C	0.0432728	0.112896	1	1	12.6818	29.0734	21.1685	0.434192	0.263933	0.670891	0.116111	0.333333	0	8.24276	14.1661	1	0.0143172	0.112896
600856	F52	F	0.302262	0.129776	0	0	19.1706	11.0718	19.9616	0.71931	0.251345	0.881213	0.036048	0.333333	0	0	12.7426	0	0.0248788	0
600858	F52	F	0.0322751	0.202216	1	0	27.8673	24.485	23.2458	0.747605	0.940612	1.17488	0.050371	0.4	0	0	13.9605	1	0.0563521	0.202216
600859	F52	F	0.0600015	0.10744	1	0	13.3749	49.2671	23.3652	0.553541	0.86798	1.38571	0.083522	0.363636	0	10.2036	15.2118	1	0.01437	0.10744
600860	C35	C	0.0459097	0.243282	0	0	25.7523	47.7773	21.7633	0.588728	0.551496	0.852856	2.77972	0.363636	0	0	14.3934	1	0.0626507	0.243282
600861	F52	F	0.0390271	0.021556	1	0	12.5784	33.487	21.9862	0.354385	0.940634	0.720394	0.093695	0.428571	1	11.8269	13.9836	1	0.0027114	0.021556
600862	K70	K	0.101534	0.191999	0	0	20.8226	18.8472	22.5107	0.775561	0.898488	0.194732	-0.268799	0.428571	0	12.463	13.6483	1	0.0399792	0.191999
600863	D44	D	0.051393	0.134805	1	1	12.1763	55.8497	24.2957	0.610681	1.01885	0.339057	0.098712	0.333333	0	0	14.1591	1	0.0164143	0.134805
600866	C14	C	0.025	0.070177	0	0	8.5364	17.5179	21.6802	0.437189	0.721338	0.304161	-0.17265	0.333333	0	11.5175	14.246	1	0.00599059	0.070177
600867	C27	C	0.135282	0.158852	1	0	11.1422	36.0608	21.7145	0.251713	0.180366	0.474617	0.21453	0.333333	0	11.527	13.5019	0	0.0176996	0
600869	C38	C	0.0618485	0.070113	0	1	8.5274	75.2535	23.0214	0.688303	0.714632	1.2084	0.171459	0.333333	0	0	15.244	0	0.00597882	0
600872	C14	C	0.0298373	0.069492	1	1	15.4987	10.7233	22.0306	0.354778	0.356457	0.644729	0.321405	0.444444	0	0	14.0779	1	0.0107704	0.069492
600873	C14	C	0.0330128	0.084005	1	0	40.1156	27.4788	23.6525	0.571055	0.62209	0.434514	0.041596	0.375	0	18.8157	14.3461	0	0.0336991	0
600874	D46	D	0.0716003	0.752232	0	0	24.4576	51.583	23.1278	0.626636	0.595374	0.163686	0.068735	0.333333	0	0	14.5839	1	0.183978	0.752232
600875	C34	C	0.02858	0.193092	0	0	19.6366	50.0263	25.0779	0.761123	0.921888	0.542902	0.113227	0.333333	0	8.53307	14.5397	1	0.0379167	0.193092
600879	C35	C	0.0715619	0.120813	1	1	15.9582	20.8717	22.8732	0.402369	0.651133	0.505405	0.10567	0.333333	0	11.7744	14.123	1	0.0192796	0.120813
600880	R85	R	0.0279446	0.068229	1	1	17.2776	23.3223	22.2996	0.187388	0.386698	0.380805	0.124682	0.333333	0	15.6526	14.9686	1	0.0117883	0.068229
600881	C30	C	0.025	0.213956	0	0	9.8768	15.5742	24.6118	0.753343	1.10446	0.292069	0.15681	0.357143	1	15.3189	14.9636	1	0.021132	0.213956
600882	B08	B	0.025	0.159721	0	1	48.0949	13.7134	21.2969	0.176905	0.492458	0.55204	-0.250689	0.333333	0	0	15.309	0	0.0768177	0
600883	C30	C	0.0772638	0.347189	1	0	31.0008	17.1546	20.4187	0.071536	0.541982	0.047245	-0.540893	0.428571	0	0	13.5863	0	0.107631	0
600884	C38	C	0.286099	0.041926	0	1	6.3591	32.502	22.7315	0.527607	0.828476	0.537075	0.077753	0.333333	1	0	14.3455	0	0.00266612	0
600885	C38	C	0.104139	0.024716	1	0	37.6247	38.306	22.1994	0.327891	0.425619	0.933585	0.138608	0.333333	1	0	14.7508	0	0.00929932	0
600886	D44	D	0.0617252	0.738672	1	0	11.9064	51.2592	25.7957	0.788581	1.04633	0.185553	0.187371	0.333333	0	11.4468	14.6012	1	0.0879492	0.738672
600888	C39	C	0.112151	0.49544	0	0	24.6216	28.1391	22.8128	0.537863	0.992449	0.48562	0.654219	0.375	0	0	14.1023	0	0.121985	0
600889	C28	C	0.538292	0.09883	0	1	3.8012	40.8403	21.9789	0.684809	0.874054	0.581227	0.350855	0.333333	0	0	13.7872	1	0.00375673	0.09883
600891	F52	F	0.225728	0.116231	0	1	17.0444	19.6566	20.9228	0.314916	0.515771	0.317072	0.008307	0.333333	0	0	12.4474	0	0.0198109	0
600893	C37	C	0.067259	0.050541	1	1	5.2251	53.2557	22.9145	0.487223	0.354972	0.908883	0.115918	0.272727	0	0	13.6731	1	0.00264082	0.050541
600894	C34	C	0.402462	0.081677	1	0	13.3079	61.1345	22.4239	0.43802	0.461179	0.85526	-0.124409	0.363636	0	8.51719	14.7472	1	0.0108695	0.081677
600897	G56	G	0.0407401	0.06642	1	0	6.0155	67.9964	21.8449	0.103813	0.644252	0.435435	0.120831	0.363636	0	0	14.1255	1	0.0039955	0.06642
600898	F52	F	0.027	0.082226	0	1	20.3184	10.6921	20.2537	0.492873	0.398054	1.34243	0.097308	0.428571	0	0	13.7443	0	0.016707	0
600900	D44	D	0.0549921	0.040212	0	0	7.298	73.3305	25.7313	0.477423	0.851463	0.148915	-0.119631	0.454545	0	11.4076	14.3787	1	0.00293467	0.040212
600960	C36	C	0.0268963	0.520825	0	0	4.0451	49.6738	21.4626	0.52927	0.752652	0.618068	-0.095045	0.428571	0	0	13.6658	1	0.0210679	0.520825
600963	C22	C	0.0470476	0.060128	0	1	4.6883	37.344	23.5756	0.690025	1.13061	0.389645	0.010253	0.363636	0	11.6128	13.3677	1	0.00281898	0.060128
600965	A03	A	0.130687	0.305293	0	1	35.7844	19.029	20.8735	0.236192	0.388981	0.912532	0.795446	0.428571	0	16.4243	13.8925	0	0.109247	0
600966	C22	C	0.025	0.005675	0	0	4.4787	33.7676	23.4413	0.787769	1.05156	0.44438	0.143172	0.333333	1	0	13.4379	0	0.000254166	0
600967	C37	C	0.0257246	0.131926	1	1	23.2808	23.6185	21.9891	0.322014	0.392808	0.917136	0.044608	0.416667	0	0	14.3362	1	0.0307134	0.131926
600969	D44	D	0.0300449	0.074401	1	1	40.6728	17.8803	22.3995	0.661315	0.874739	0.433406	0.047689	0.444444	1	0	14.0506	1	0.030261	0.074401
600970	C35	C	0.274869	0.239867	1	0	23.6834	42.4645	23.8877	0.813261	0.835731	0.918657	-0.023818	0.375	0	12.3203	14.648	1	0.0568087	0.239867
600971	B06	B	0.0453621	0.046077	1	0	6.361	59.9613	23.316	0.465022	1.00154	0.607043	-0.109328	0.363636	0	0	14.0838	1	0.00293096	0.046077
600973	C38	C	0.135413	0.141163	1	0	13.0916	35.6639	22.6381	0.696461	0.874229	1.54313	0.144512	0.375	1	0	14.2408	1	0.0184805	0.141163
600975	A03	A	0.0800582	0.016541	0	0	3.5507	37.5352	20.9081	0.483102	0.598299	1.06429	0.088775	0.333333	0	0	14.1124	1	0.000587321	0.016541
600976	F52	F	0.0329365	0.107139	1	1	15.7799	22.0683	21.0916	0.349334	0.34601	1.47237	0.293975	0.333333	0	12.3691	14.1871	0	0.0169064	0
600978	C21	C	0.123649	0.10013	1	0	9.2104	23.5942	22.878	0.458375	0.816912	0.492772	0.222031	0.333333	0	14.7787	13.697	0	0.00922237	0
600979	D44	D	0.0841358	0.232668	1	1	41.3368	21.1656	22.1953	0.585823	0.715331	0.313196	0.13536	0.363636	0	0	13.6412	1	0.0961775	0.232668
600981	F51	F	0.352372	0.003871	0	0	3.2738	53.1386	22.1837	0.763641	0.819596	2.13295	0.255663	0.333333	0	11.9754	14.4286	1	0.000126729	0.003871
600983	C38	C	0.102705	0.054256	1	1	36.4937	33.5688	22.4582	0.660809	0.482272	1.09154	0.326107	0.333333	0	10.2785	14.3856	1	0.0198	0.054256
600985	C26	C	0.0316354	0.013067	0	0	10.1439	34.8552	20.9998	0.189929	0.528438	0.746396	0.408327	0.333333	0	0	13.836	1	0.0013255	0.013067
600987	C17	C	0.12863	0.006855	0	0	26.8711	31.5534	21.9626	0.318488	0.73642	0.935021	0.150271	0.333333	0	0	14.1687	0	0.00184201	0
600988	B09	B	0.025	0.002212	0	0	33.6489	37.4392	21.1004	0.590574	0.328681	0.592143	0.01331	0.428571	0	0	14.4033	0	0.000744314	0
600990	C39	C	0.120601	0.57794	1	0	16.8755	42.0013	21.4585	0.592097	0.409605	0.66055	0.113291	0.363636	0	0	13.7158	1	0.0975303	0.57794
600992	C33	C	0.038659	0.022047	1	0	38.5733	26.5709	21.3726	0.309572	0.847342	1.13963	0.235194	0.333333	0	0	13.5884	1	0.00850426	0.022047
600997	C25	C	0.0272442	0.064797	0	0	4.2953	56.7279	23.7448	0.570941	1.1037	0.826399	-0.100313	0.333333	0	0	13.4039	1	0.00278323	0.064797
600998	F51	F	0.0950619	0.116802	1	0	53.7609	30.491	23.6462	0.712883	0.538233	2.00227	0.133199	0.363636	0	15.5415	14.2207	0	0.0627938	0
601000	G55	G	0.025	0.27187	0	0	28.2631	47.1004	23.2759	0.451821	1.06875	0.379642	0.151576	0.333333	0	0	14.561	1	0.0768389	0.27187
601001	B06	B	0.0273356	0.01126	1	0	6.6169	57.4358	23.7287	0.460553	1.06433	0.519869	-0.372474	0.333333	0	0	13.9026	1	0.000745063	0.01126
601002	C34	C	0.0308275	0.601692	0	0	4.4896	61.1315	22.2035	0.433898	0.50459	0.639612	0.052529	0.333333	0	0	14.3921	0	0.0270136	0
601003	C31	C	0.0322115	0.018736	0	0	0.6722	82.505	23.8909	0.76382	1.01189	1.59205	-0.011468	0.533333	0	0	14.4568	1	0.000125943	0.018736
601005	C31	C	0.0447556	0.327222	0	0	27.927	63.0516	24.5954	0.793192	0.978314	0.443788	-0.048504	0.375	0	0	13.5557	1	0.0913833	0.327222
601006	G53	G	0.0574763	0.091108	1	0	10.0995	61.6952	25.3672	0.256717	0.761283	0.502073	0.117059	0.363636	0	0	13.8814	1	0.00920145	0.091108
601007	H61	H	0.072708	0.100067	0	0	11.8445	44.4025	21.8236	0.332355	0.851121	0.195545	-0.118548	0.4	0	0	14.4411	1	0.0118524	0.100067
601008	G55	G	0.0296296	0.06238	0	0	9.4227	72.2619	22.5699	0.487343	1.02947	0.255294	-0.045155	0.333333	0	0	13.8971	1	0.00587788	0.06238
601012	C30	C	0.029218	0.092641	1	1	44.0114	18.0431	22.2682	0.361636	0.469058	0.48439	0.33491	0.333333	0	15.5562	14.5628	0	0.0407726	0
601018	G55	G	0.0422131	0.032714	0	0	10.0094	75.4581	24.4519	0.269502	0.980537	0.293314	0.460555	0.416667	0	0	14.4943	1	0.00327448	0.032714
601028	C33	C	0.032874	0.004745	1	0	51.132	26.8649	21.8701	0.353417	0.607996	0.905366	0.101521	0.444444	0	18.7126	14.0306	0	0.00242621	0
601038	C35	C	0.0277128	0.407113	0	1	40.6582	44.5738	23.1801	0.551924	0.738432	0.967964	-0.023212	0.333333	1	0	14.7073	1	0.165525	0.407113
601058	C29	C	0.0328459	0.087987	1	1	40.9781	8.7726	22.8415	0.657422	0.772398	1.03137	0.133868	0.454545	0	14.9108	14.1346	0	0.0360554	0
601088	B06	B	0.0483881	0.195453	0	0	18.645	73.0122	26.9531	0.350889	1.0302	0.581761	0.134009	0.333333	0	0	15.3577	1	0.0364422	0.195453
601098	R85	R	0.138195	0.054565	1	1	14.351	61.4582	23.2892	0.27148	0.559184	0.646217	0.159109	0.333333	0	0	14.7774	1	0.00783062	0.054565
601100	C35	C	0.0399721	0.088582	1	1	41.437	42	22.0724	0.099188	0.481821	0.320713	0.17662	0.428571	0	0	14.2408	0	0.0367057	0
601101	B06	B	0.0281761	0.035614	0	0	5.124	62.2971	23.2688	0.343624	0.978305	0.597786	0.049182	0.333333	0	0	15.1094	1	0.00182486	0.035614
601106	C35	C	0.0491276	0.071597	1	0	7.4515	62.1104	24.2984	0.525901	1.1005	0.232839	0.006039	0.555556	0	0	14.0669	1	0.00533505	0.071597
601107	G54	G	0.038986	0.539506	0	0	51.2657	31.8849	23.9	0.518946	1.13144	0.329495	0.694761	0.333333	0	0	13.8798	1	0.276582	0.539506
601111	G56	G	0.264755	0.1545	0	0	47.012	41.4799	26.048	0.717849	1.03143	0.499658	-0.022158	0.428571	0	0	14.9705	1	0.0726335	0.1545
601113	C28	C	0.0701482	0.000647	0	0	26.0038	52.5	21.8474	0.427662	0.782356	0.602874	-0.042528	0.333333	1	0	0	0	0.000168245	0
601117	E48	E	0.0315625	0.07872	1	0	7.2986	66.7051	24.9923	0.684386	0.808588	0.945709	0.14064	0.571429	0	0	14.612	1	0.00574546	0.07872
601118	A01	A	0.0492684	0.016631	0	0	3.4587	72.9811	23.2096	0.233712	0.375343	1.01074	0.001764	0.333333	0	0	14.2077	1	0.000575216	0.016631
601126	C38	C	0.0314935	0.114304	1	0	16.1376	61.0196	22.2728	0.321083	0.504266	0.679883	0.299676	0.333333	0	13.1303	13.9643	0	0.0184459	0
601139	D45	D	0.0340392	0.754637	0	0	37.1438	51	23.2149	0.564785	0.537195	0.788099	-0.04386	0.333333	0	0	14.9279	1	0.280301	0.754637
601158	D46	D	0.102801	0.771509	0	0	15.1755	75.1042	23.7131	0.344234	0.566181	0.211513	0.00777	0.375	0	0	14.0639	1	0.11708	0.771509
601168	B09	B	0.0296382	0.049383	0	0	8.037	28.2123	24.062	0.574294	0.970829	0.930281	0.274459	0.444444	0	0	14.5067	1	0.00396891	0.049383
601177	C34	C	0.0465796	0.238621	1	0	28.2347	45.0073	22.0484	0.508684	0.810483	0.526286	0.100632	0.333333	0	15.5369	13.8324	1	0.0673739	0.238621
601179	C38	C	0.15871	0.11601	0	0	24.689	51.1002	24.2044	0.433042	1.05395	0.422841	0.045743	0.375	0	0	14.1292	1	0.0286417	0.11601
601186	E48	E	0.0822041	0.193369	1	0	20.6978	61.327	27.0387	0.848423	1.04926	1.13532	0.211592	0.444444	0	0	14.7926	1	0.0400231	0.193369
601188	G54	G	0.0399573	0.18069	0	0	18.8271	53.157	22.1143	0.191363	1.04433	0.113111	0.076916	0.333333	0	0	14.23	1	0.0340187	0.18069
601199	D46	D	0.0330084	0.078535	1	1	38.6952	34.9619	21.8288	0.390666	0.665751	0.210745	0.119259	0.333333	0	12.3558	13.9982	1	0.0303893	0.078535
601208	C26	C	0.0321942	0.087386	0	1	27.3413	37.7481	21.6149	0.137622	0.528484	0.451152	0.051026	0.428571	1	18.0881	13.7902	0	0.0238925	0
601216	C26	C	0.0267153	0.042731	0	1	41.0431	36.5625	22.9941	0.391686	0.517533	0.393563	-0.051403	0.333333	0	17.0667	13.9681	0	0.0175381	0
601218	C35	C	0.122399	0.027763	0	0	29.6178	44.8581	22.0662	0.41011	0.70686	0.370666	0.126579	0.5	0	13.9396	13.981	0	0.00822279	0
601222	C40	C	0.0915107	0.042658	1	1	18.3313	57.4357	21.9054	0.199117	0.406319	0.609878	0.040602	0.428571	1	16.2438	14.9812	0	0.00781977	0
601231	C39	C	0.0296081	0.039303	1	0	4.2932	88.5493	22.8608	0.55168	0.326417	1.71807	0.070269	0.333333	0	0	0	0	0.00168736	0
601233	C28	C	0.0279118	0.29468	1	0	40.1585	37.6178	23.4583	0.541945	1.0896	1.55475	0.201802	0.363636	0	0	14.0202	0	0.118339	0
601238	C36	C	0.16582	0.346204	0	1	39.3578	57.5776	24.7801	0.410575	0.752947	0.351291	0.462186	0.357143	0	13.2105	15.608	1	0.136258	0.346204
601258	F52	F	0.039821	0.090047	0	1	40.8116	25.9947	24.8986	0.860081	0.941673	1.00015	0.107075	0.357143	1	20.7088	14.2616	0	0.0367496	0
601311	C38	C	0.0295872	0.13163	1	1	36.6833	28.238	22.3873	0.322823	0.480516	0.910901	0.162817	0.333333	0	18.5213	13.8015	0	0.0482862	0
601333	G53	G	0.174783	0.2586	0	0	23.6188	37.1206	24.2268	0.196727	1.26354	0.47809	0.046965	0.333333	0	0	13.7267	1	0.0610782	0.2586
601369	C38	C	0.043797	0.027307	0	0	12.8713	61.5736	23.4055	0.570112	0.760074	0.42797	0.040846	0.333333	0	15.9594	14.9198	1	0.00351477	0.027307
601390	E48	E	0.0395522	0.205815	0	0	22.4376	56.1036	27.1661	0.845909	1.06749	0.947893	0.15768	0.5	0	13.2349	15.1069	1	0.0461799	0.205815
601515	C23	C	0.03448	0.055403	0	1	36.3434	54.3975	21.8938	0.241314	0.213083	0.599464	0.020639	0.333333	0	15.6482	14.1177	0	0.0201353	0
601566	C18	C	0.159525	0.053626	0	1	21.5172	58.3443	22.3745	0.133134	0.647007	0.484652	-0.038076	0.333333	0	13.9666	14.5262	0	0.0115388	0
601567	C40	C	0.0301177	0.005066	0	0	30.934	44.9438	22.0419	0.401088	0.690717	0.60779	-0.122989	0.333333	0	14.691	14.9037	0	0.00156712	0
601588	K70	K	0.0942994	0.282327	1	0	30.5951	34.4815	24.1922	0.668247	1.05221	0.178771	-0.040257	0.333333	0	0	14.5979	1	0.0863782	0.282327
601600	C32	C	0.163433	0.403146	1	0	45.7713	38.5553	26.0191	0.730826	1.04025	0.924043	0.157609	0.333333	0	8.18869	14.5266	1	0.184525	0.403146
601607	F52	F	0.117341	0.384096	0	0	47.2434	27.8276	24.7542	0.48499	0.839474	1.45693	0.149016	0.444444	0	12.6275	15.4394	1	0.18146	0.384096
601608	C35	C	0.0346439	0.014285	0	0	16.4309	63.8662	23.5904	0.553278	0.927349	0.298724	-0.297506	0.428571	0	0	14.2508	1	0.00234715	0.014285
601616	C38	C	0.0517468	0.053339	0	0	21.5201	27.9068	21.9062	0.213053	0.746953	0.339445	0.210193	0.363636	0	17.3559	14.6657	0	0.0114786	0
601618	E48	E	0.154242	0.165577	0	0	16.2349	64.1816	26.5006	0.829458	1.07177	0.624516	-0.083346	0.555556	0	13.3047	14.1698	1	0.0268813	0.165577
601633	C36	C	0.0347158	0.378587	0	0	35.8861	56.0409	24.6861	0.467577	0.351042	1.19327	0.315671	0.363636	0	0	15.7789	0	0.13586	0
601636	C30	C	0.025	0.014708	0	0	25.8334	48.4712	22.7807	0.600123	0.765018	0.480684	0.313432	0.333333	0	15.1918	14.6057	0	0.00379958	0
601666	B06	B	0.0274715	0.032287	1	0	5.8172	56.1175	24.0006	0.54465	0.986921	0.808689	-0.136106	0.333333	0	0	14.2792	1	0.0018782	0.032287
601668	E48	E	0.172796	0.098975	1	0	10.5121	55.575	27.3874	0.79005	1.09862	0.948855	0.191652	0.666667	0	15.0185	14.8646	1	0.0104044	0.098975
601669	E48	E	0.0412866	0.045688	1	1	6.8256	66.7688	26.1677	0.821536	1.05389	0.696585	0.140121	0.555556	0	0	13.8766	1	0.00311848	0.045688
601699	B06	B	0.0266401	0.048427	0	0	5.8299	62.6659	24.5432	0.620102	0.86317	0.450629	-0.043126	0.352941	0	0	14.3872	1	0.00282325	0.048427
601700	C33	C	0.0484322	0.014172	0	0	34.5136	29.2298	21.9415	0.184754	0.52128	0.559321	0.107879	0.428571	1	18.7592	14.1718	0	0.00489127	0
601717	C35	C	0.02804	0.12792	0	1	22.6053	32.1437	23.2597	0.233675	0.965621	0.628592	-0.211258	0.444444	0	17.027	14.6059	1	0.0289167	0.12792
601718	C18	C	0.0333032	0.023978	1	0	5.4604	66.3328	23.6521	0.403799	1.02569	1.50159	0.008743	0.333333	0	12.5289	14.3097	1	0.00130929	0.023978
601727	C34	C	0.0329365	0.320097	0	0	36.3545	57.7808	25.5853	0.669675	0.964644	0.63885	0.027741	0.333333	0	8.00503	14.8941	1	0.11637	0.320097
601766	C37	C	0.0985612	0.194146	1	0	21.2872	56.4828	25.5201	0.618964	0.840431	0.864924	0.08214	0.625	0	12.3458	14.7817	1	0.0413282	0.194146
601777	C36	C	0.0406006	0.011719	0	0	11.5366	61.3074	23.5899	0.666635	0.966115	0.636982	0.16068	0.363636	0	16.5499	14.5669	0	0.00135197	0
601789	E48	E	0.0322376	0.015458	0	0	21.3562	39.0394	22.8822	0.754946	0.818307	1.64786	0.424459	0.363636	0	15.895	14.2536	0	0.00330124	0
601799	C36	C	0.118553	0.06985	0	1	31.3778	43.3346	21.7687	0.333631	0.614284	0.631087	0.238318	0.428571	1	18.4631	14.4494	0	0.0219174	0
601801	R85	R	0.104746	0.010929	0	0	8.4835	75.7345	22.5557	0.252747	0.483422	0.79189	0.261491	0.375	0	0	14.1856	1	0.000927162	0.010929
601808	B07	B	0.0357527	0.367962	0	0	37.054	53.6217	25.096	0.529918	0.55686	0.363157	0.235518	0.428571	0	10.8198	14.6521	1	0.136345	0.367962
601857	B07	B	0.0312263	0.115157	0	0	11.8166	86.3473	28.482	0.457769	0.943144	1.0012	0.028619	0.454545	0	0	14.9417	1	0.0136076	0.115157
601866	G55	G	0.025	0.332088	0	0	34.4635	45.8939	24.6515	0.523425	0.916344	0.673207	0.054011	0.416667	0	10.5321	14.5097	1	0.114449	0.332088
601872	G55	G	0.403086	0.044065	1	0	31.5972	40.9344	23.5505	0.40968	0.921046	0.140221	-0.105488	0.333333	0	0	14.8088	1	0.0139233	0.044065
601877	C38	C	0.0310289	0.063895	1	0	15.267	65.1774	23.1218	0.487662	0.361499	1.1438	0.1171	0.363636	1	17.8802	14.9521	0	0.00975485	0
601880	G55	G	0.0325188	0.329789	0	1	28.3393	54.4226	24.0274	0.461499	1.11867	0.253637	0.50326	0.333333	0	0	14.7767	1	0.0934599	0.329789
601886	E50	E	0.030102	0.295098	0	1	43.9449	28.1826	23.4428	0.690174	0.788114	0.861969	0.324038	0.333333	0	13.827	14.9057	0	0.129681	0
601888	L72	L	0.0383223	0.091128	1	0	19.2835	55.2986	23.2852	0.251164	0.347248	1.59405	0.08146	0.571429	0	0	14.622	1	0.0175727	0.091128
601898	B06	B	0.0275157	0.311428	0	0	32.5685	57.3603	26.0936	0.522329	1.22464	0.412801	-0.056995	0.444444	0	0	14.8847	1	0.101427	0.311428
601908	C35	C	0.0280488	0.017261	0	0	11.5482	66.7634	22.234	0.188642	0.573077	0.103587	-0.18058	0.333333	1	14.9086	13.8957	0	0.00199333	0
601918	B06	B	0.025	0.458623	0	0	29.3238	42.3563	24.0163	0.675919	0.944417	0.30039	-0.117477	0.375	0	0	14.5902	1	0.134486	0.458623
601928	R85	R	0.0302301	0.029676	1	0	5.4877	72.105	23.3972	0.305937	0.503981	0.526747	0.090976	0.4	0	0	14.3785	1	0.00162853	0.029676
601929	I63	I	0.0279797	0.012856	0	0	23.0091	39.9623	22.5663	0.322332	0.440093	0.324161	0.089401	0.363636	0	0	14.8905	1	0.00295805	0.012856
601933	F52	F	0.029515	0.081794	1	0	40.919	24.6837	23.2861	0.544024	0.452278	2.55806	0.237337	0.333333	0	19.7739	14.8437	0	0.0334693	0
601958	B09	B	0.0461864	0.032392	0	0	5.6967	74.0947	23.4638	0.137884	0.606966	0.569155	0.004914	0.363636	0	0	13.8683	1	0.00184528	0.032392
601991	D44	D	0.195154	0.558645	0	0	60.5366	31.0967	26.4045	0.780795	1.02755	0.266525	-0.030551	0.357143	0	0	14.7524	1	0.338185	0.558645
601992	C30	C	0.0286765	0.334084	0	1	41.6264	43.0664	25.3168	0.696222	1.00915	0.492191	0.315253	0.363636	0	0	14.6326	1	0.139067	0.334084
601996	C20	C	0.0291379	0.045388	0	1	10.3348	53.9372	21.401	0.137401	0.536596	0.492242	0.053447	0.375	0	0	14.3465	0	0.00469076	0
601999	R85	R	0.0611932	0.031436	0	0	3.3931	67.9861	21.6835	0.328599	0.580525	0.522668	0.047168	0.363636	0	0	13.9639	1	0.00106665	0.031436
603000	I64	I	0.0390832	0.050311	1	1	23.8013	48.4349	21.7486	0.126648	0.127276	0.392861	0.451797	0.333333	0	0	14.5385	1	0.0119747	0.050311
603001	C19	C	0.189064	0.054925	1	1	30.3937	50.933	22.2874	0.221602	0.680965	0.566378	-0.190703	0.444444	0	16.8087	13.5798	0	0.0166937	0
603002	C26	C	0.0286879	0	1	0	9.6729	52.5	21.0185	0.335311	0.443904	0.886999	-0.018773	0.333333	1	0	14.9382	0	0	0
603003	F51	F	0.0455087	0.002514	1	0	15.1393	57.5472	20.92	0.355645	0.49025	3.10507	-0.420816	0.428571	0	15.1204	14.3778	0	0.000380602	0
603008	C21	C	0.192674	0.049079	1	1	23.795	35.7143	21.1349	0.273159	0.400332	0.741119	0.139088	0.428571	0	14.2518	14.0073	0	0.0116783	0
603077	C26	C	0.0275	0.010447	0	0	15.6767	59.72	22.4429	0.41062	0.649705	0.301568	-0.077747	0.333333	0	0	13.9128	0	0.00163774	0
603123	F52	F	0.0340192	0	0	0	20.4744	55.0574	21.9137	0.48283	0.761274	1.39578	-0.052955	0.333333	0	0	14.3861	0	0	0
603167	G55	G	0.033982	0.015089	0	0	38.0822	36.6982	21.7756	0.095849	0.667029	0.415923	0.104267	0.357143	0	15.5383	15.3519	1	0.00574622	0.015089
603333	C38	C	0.0692543	0.018469	0	0	5.8733	62.5956	21.4282	0.234882	0.659179	0.443229	-0.144993	0.333333	0	16.5355	13.7881	0	0.00108474	0
603366	C38	C	0.0344213	0.012051	1	0	12.5991	57.7501	22.2448	0.231182	0.680773	0.67535	-0.082232	0.333333	0	15.2995	14.9141	0	0.00151832	0
603766	C37	C	0.168655	0.007304	1	0	26.2751	50.922	22.4361	0.338401	0.589583	1.19667	0.009413	0.333333	1	16.6113	14.1156	0	0.00191913	0
603993	B09	B	0.0388675	0.253975	0	1	60.423	34.9987	23.8097	0.411271	0.522019	0.294114	-0.030542	0.4	0	0	13.9759	0	0.153459	0
000004	C27	C	0.0506254	0.361327	1	1	9.6576	26.0961	19.6394	0.534754	0.227277	0.277753	0.107499	0.333333	0	0	13.637	0	0.0348955	0
000005	K70	K	0.0590724	0.210276	0	1	6.7183	20.1502	21.0356	0.509964	0.307411	0.041308	0.013739	0.333333	0	0	13.7494	0	0.014127	0
000006	K70	K	0.212564	0.36569	0	0	19.9557	21.9283	23.1874	0.64142	0.689087	0.213432	-0.494946	0.333333	0	16.2442	14.9136	1	0.072976	0.36569
000007	H61	H	0.0566702	0.23368	1	0	34.3991	13.4246	20.339	0.474294	0.18428	0.296014	-0.075814	0.5	0	0	13.862	0	0.0803838	0
000008	H61	H	0.0753089	0.062603	0	1	15.1157	51.4804	20.3288	0.112276	0.099381	0.472349	0.008977	0.428571	0	0	13.2569	0	0.00946288	0
000010	C35	C	0.025	0.482657	0	1	19.2557	29.9896	20.5054	0.314128	0.174665	0.251418	-0.364488	0.4	0	0	14.3907	0	0.092939	0
000011	K70	K	0.396734	0.640337	0	0	11.1473	54.3301	22.0799	0.465632	0.522526	0.327066	-0.216632	0.333333	0	0	14.6966	1	0.0713803	0.640337
000016	C39	C	0.0801626	0.141111	1	1	15.2719	21.7508	23.5434	0.743884	0.915593	1.19443	-0.029153	0.428571	0	0	14.9572	1	0.0215503	0.141111
000018	C17	C	0.025	0.510817	0	1	31.7921	25.5058	19.0327	0.297661	0.058535	0.062072	-0.592007	0.333333	1	0	13.5411	0	0.162399	0
000019	C15	C	0.144837	0.481414	1	0	30.9524	19.0893	20.867	0.139418	0.479728	0.322709	-0.160151	0.333333	0	0	14.3497	1	0.149009	0.481414
000021	C39	C	0.0284819	0.497183	1	0	12.5868	44.5088	23.394	0.649905	0.724149	1.16721	0.093396	0.333333	0	12.4275	16.0448	1	0.0625794	0.497183
000025	F51	F	0.104367	0.018922	0	0	3.4374	66.22	20.508	0.749071	0.299993	0.616488	-0.044669	0.333333	0	0	14.4311	1	0.000650425	0.018922
000026	F52	F	0.0449805	0.060608	0	0	5.9948	41.4946	22.0201	0.552603	0.639681	0.908515	0.056274	0.333333	0	11.1021	15.3877	1	0.00363333	0.060608
000027	D44	D	0.0339606	0.751383	0	0	26.806	47.8246	24.3724	0.470503	0.807887	0.348189	0.012571	0.333333	0	0	14.7949	1	0.201416	0.751383
000028	F51	F	0.0281427	0.225348	1	0	12.3707	51	23.275	0.621854	0.529513	2.00565	0.12995	0.333333	0	0	15.4129	1	0.0278771	0.225348
000029	K70	K	0.025	0.666525	0	0	4.4739	63.5475	22.1992	0.535301	0.495678	0.496452	0.007479	0.333333	0	0	14.6104	1	0.0298197	0.666525
000030	C36	C	0.171872	0.495574	0	1	49.3178	24.3099	22.7072	0.345046	0.545162	0.696732	-0.04166	0.375	0	15.2387	14.3096	1	0.244406	0.495574
000032	C39	C	0.041163	0.058727	0	0	10.3646	42.0201	21.741	0.460739	0.72124	1.43889	0.889225	0.3	0	0	14.7043	1	0.00608682	0.058727
000034	S90	S	0.0419821	0.193863	1	1	20.6664	21.8751	19.9504	0.641221	0.168211	1.21221	-0.045029	0.428571	1	8.39004	14.8487	0	0.0400645	0
000035	N77	N	0.0304844	0.597775	0	0	44.3487	21.2916	21.9088	0.504266	0.345258	0.20762	12.4619	0.428571	0	0	13.1022	0	0.265105	0
000038	K70	K	0.0564462	0.14463	0	1	30.0324	44.7906	20.3424	0.785173	0.313149	0.312552	0.265726	0.428571	1	0	13.011	0	0.0434359	0
000042	K70	K	0.0315255	0.305674	0	0	41.1919	28.8317	23.5081	0.796201	0.800314	0.250702	0.370459	0.333333	1	11.2262	15.1759	0	0.125913	0
000043	K70	K	0.0277964	0.06533	1	0	37.071	22.3533	23.7224	0.79297	0.917359	0.329549	0.000268	0.333333	0	0	15.6504	1	0.0242185	0.06533
000045	F51	F	0.025	0.525871	0	1	8.1858	46.2111	21.761	0.221956	0.545777	0.426802	0.070599	0.375	0	11.4404	14.5207	1	0.0430467	0.525871
000046	K70	K	0.180552	0.071225	0	0	10.7348	73.6654	24.9844	0.823456	0.685277	0.097208	0.021046	0.333333	0	14.8733	15.634	0	0.00764586	0
000049	C38	C	0.13158	0.028517	0	0	3.7254	45.2277	22.2656	0.803558	0.470427	1.58813	0.451357	0.333333	0	0	16.0759	1	0.00106237	0.028517
000055	C33	C	0.241746	0.11269	0	0	19.8824	9.0862	22.0215	0.644927	0.459831	0.619048	0.109122	0.428571	1	13.8538	15.0568	0	0.0224055	0
000056	K70	K	0.025	0.251463	0	1	18.543	13.7003	22.7866	0.628363	1.01701	0.012624	1.80336	0.375	0	0	15.4352	0	0.0466288	0
000058	L72	L	0.0965953	0.017198	0	0	4.8587	30.2446	21.7015	0.437772	0.482063	0.28421	0.140595	0.333333	0	10.4797	14.6762	1	0.000835599	0.017198
000059	C25	C	0.359563	0.079492	1	1	8.2363	50.8551	24.2671	0.725987	0.846488	1.39416	0.057444	0.333333	0	8.43555	14.1181	1	0.0065472	0.079492
000061	L72	L	0.118225	0.68155	1	0	42.4268	24.7625	23.3483	0.554065	0.462033	0.126649	-0.239961	0.384615	0	14.2981	14.554	1	0.28916	0.68155
000062	L72	L	0.028296	0.005397	0	0	3.2035	74.9648	22.121	0.411927	0.343349	0.598297	0.285407	0.333333	1	0	14.8783	0	0.000172893	0
000065	E48	E	0.0272063	0.050785	1	0	11.5191	54.4132	22.3162	0.75983	0.590323	0.679535	0.022258	0.333333	0	0	14.7131	1	0.00584997	0.050785
000066	C39	C	0.0577744	0.57304	0	0	3.6239	53.9174	24.4258	0.791154	1.02231	1.93552	-0.00839	0.333333	0	10.3634	14.959	1	0.0207664	0.57304
000068	C39	C	0.025	0.416064	0	0	27.0843	22.4547	19.8575	0.723252	0.05168	0.132752	-0.906901	0.333333	0	0	14.3265	0	0.112688	0
000069	N78	N	0.0292424	0.174255	1	1	6.6559	56.8951	25.2758	0.660105	0.773759	0.33617	0.090985	0.625	0	16.4515	15.1863	1	0.0115982	0.174255
000078	F52	F	0.025	0.019058	0	0	2.8706	24.662	22.9883	0.814926	0.642201	1.11069	0.2263	0.363636	0	12.7544	14.6699	0	0.000547079	0
000088	G54	G	0.0262652	0.019301	0	0	2.7408	67.3695	22.644	0.188218	0.333401	0.048473	-0.022245	0.333333	0	0	14.2587	1	0.000529002	0.019301
000089	G56	G	0.0466537	0.036754	1	0	4.299	61.2995	23.2647	0.376038	0.870461	0.241845	0.167635	0.333333	0	11.4609	14.5574	1	0.00158005	0.036754
000090	E48	E	0.139219	0.545707	1	0	14.9509	36.3494	23.1236	0.664769	0.737339	0.509032	0.173864	0.428571	0	0	14.85	1	0.0815881	0.545707
000096	F51	F	0.0514998	0.630504	1	0	8.2125	57.6082	21.4328	0.070359	0.470093	0.493887	0.160775	0.363636	0	0	14.9705	1	0.0517801	0.630504
000099	G56	G	0.0277273	0.028865	0	0	8.8443	39.5288	22.2172	0.388661	0.442579	0.321425	0.127961	0.333333	0	0	15.442	1	0.00255291	0.028865
000150	K70	K	0.369151	0.185757	1	1	13.658	48.4832	21.6506	0.673085	0.344121	0.060136	-0.783791	0.428571	0	0	13.487	0	0.0253707	0
000151	F51	F	0.0355652	0.048293	0	1	4.6807	47.7235	21.7947	0.656582	0.388256	0.938325	0.632005	0.333333	0	0	14.8811	1	0.00226045	0.048293
000153	C27	C	0.0576877	0.290226	1	1	29.1892	11.4827	21.5286	0.487414	0.452434	0.790999	0.110496	0.333333	0	0	14.0723	0	0.0847146	0
000156	R86	R	0.0257056	0.319052	0	1	37.4051	52.3086	22.4385	0.602917	0.174847	0.453196	0.338905	0.333333	1	0	15.1362	1	0.119342	0.319052
000158	C17	C	0.0382119	0.052925	0	0	4.8479	48.0641	22.4376	0.554528	0.556805	1.15986	0.121406	0.333333	0	0	12.978	1	0.00256575	0.052925
000159	F51	F	0.0552724	0.322411	0	1	3.095	30.4693	21.8112	0.264477	0.522744	0.395413	0.101195	0.333333	0	0	15.3554	0	0.00997862	0
000301	D44	D	0.0298924	0.005142	0	0	1.9063	36.6935	22.1063	0.215455	0.562789	0.205258	-0.235171	0.428571	1	0	14.2916	1	9.80219e-05	0.005142
000333	C38	C	0.0468659	0.227336	1	0	20.2584	35.4914	25.5132	0.61983	0.63231	1.30427	0.171053	0.384615	1	19.3608	16.6575	0	0.0460546	0
000338	C36	C	0.135698	0.5663	0	0	32.5716	24.2218	25.5142	0.660711	0.897801	0.800641	0.365715	0.333333	1	17.2629	15.4062	1	0.184453	0.5663
000400	C38	C	0.191465	0.087092	1	1	5.6542	41.0249	23.1021	0.422345	0.431221	0.789387	0.168362	0.333333	0	11.2933	14.4524	1	0.00492436	0.087092
000401	C30	C	0.025	0.421877	1	0	36.6629	38.628	24.5087	0.694987	0.913434	0.359495	-0.002928	0.333333	0	0	14.5403	1	0.154672	0.421877
000403	C27	C	0.025	0.048116	1	1	18.1239	22.6068	20.9004	0.615809	0.213674	0.411175	0.024659	0.333333	1	9.79813	15.0415	0	0.0087205	0
000408	F51	F	0.0556825	0.214411	0	0	5.7736	19.6907	19.939	0.69855	0.152881	0.109648	-0.705903	0.375	0	0	12.8542	0	0.0123792	0
000410	C34	C	0.025	0.015461	0	0	3.0436	30.0901	23.7263	0.863882	0.746284	0.427996	0.05907	0.333333	0	6.62007	14.2021	1	0.000470571	0.015461
000415	L71	L	0.0755084	0.307483	1	1	31.1921	44.32	24.9387	0.81397	0.853149	0.109766	0.074565	0.333333	0	11.2957	15.7319	1	0.0959104	0.307483
000417	F52	F	0.0322376	0.372047	1	0	26.176	22.1381	22.7964	0.532677	0.742973	1.28944	0.006273	0.363636	0	11.1312	13.9887	1	0.097387	0.372047
000418	C38	C	0.173627	0.657174	1	0	29.6822	37.7791	23.1548	0.54779	0.81746	1.04899	0.237886	0.333333	0	0	15.8041	0	0.195064	0
000419	F52	F	0.025	0.019362	0	0	7.6641	45.113	22.0529	0.487812	0.685593	1.13116	0.00736	0.333333	1	12.7071	13.9288	1	0.00148392	0.019362
000420	C28	C	0.0844715	0.05978	0	1	47.2152	11.2194	21.9198	0.692103	0.55324	0.283833	-0.256614	0.4	0	8.67778	12.3014	1	0.0282252	0.05978
000421	S90	S	0.229515	0.098016	0	1	13.6005	30.0641	21.5601	0.387614	0.681427	0.665657	-0.056509	0.375	1	9.7456	13.736	1	0.0133307	0.098016
000423	C27	C	0.129264	0.186092	1	0	10.4684	23.1417	22.7328	0.192	0.288985	0.596594	-0.001816	0.333333	0	12.2383	14.8835	1	0.0194809	0.186092
000425	C35	C	0.040783	0.144836	1	0	9.559	46.9317	24.612	0.581602	0.794209	0.46471	-0.136636	0.444444	1	10.7282	15.3877	1	0.0138449	0.144836
000426	B09	B	0.0427193	0.033572	0	0	30.8442	30.5054	22.0927	0.299452	0.473209	0.268202	0.402081	0.333333	0	11.2802	13.5798	0	0.010355	0
000428	H61	H	0.025	0.020689	0	0	3.4763	46.0282	22.9458	0.80305	0.795967	0.174287	-0.149701	0.5	0	10.76	13.3792	1	0.000719212	0.020689
000429	G54	G	0.199699	0.04454	0	0	7.6821	40.836	23.2501	0.530826	1.0355	0.115444	0.096082	0.363636	0	10.3734	14.2045	1	0.00342161	0.04454
000430	N78	N	0.025	0.350049	1	1	24.0702	30.021	20.3446	0.272118	0.245578	0.751849	-0.0326	0.333333	0	0	13.717	1	0.0842575	0.350049
000488	C22	C	0.179232	0.222878	0	0	19.906	18.1075	24.7632	0.747491	1.07065	0.366129	-0.063133	0.333333	1	15.8984	16.1306	1	0.0443661	0.222878
000501	F52	F	0.101407	0.293124	0	0	38.6538	25.1285	23.4738	0.759467	0.786041	1.21341	0.018928	0.4	0	9.90349	15.4559	1	0.113304	0.293124
000502	K70	K	0.0476914	0.170907	1	1	18.0284	22.6515	19.4166	0.167579	0.151228	0.210755	1.10772	0.333333	0	0	13.8738	0	0.0308118	0
000503	I64	I	0.0464724	0.103559	1	0	7.6928	27.5577	21.0844	0.074383	0.050845	0.136272	-0.052622	0.428571	0	0	14.3227	0	0.00796659	0
000507	G55	G	0.0503945	0.029296	0	0	4.2625	25.8282	22.4023	0.50672	0.548384	0.454469	0.656754	0.375	0	10.011	14.2436	1	0.00124874	0.029296
000509	C29	C	0.025	0.109669	0	1	13.6237	24.132	20.2558	0.980329	0.13593	0.333261	-0.167142	0.333333	0	0	13.6095	0	0.014941	0
000513	C27	C	0.0798696	0.812233	1	0	38.7798	37.8709	22.7115	0.440964	0.409323	0.799537	0.200394	0.454545	0	0	14.8262	0	0.314982	0
000516	F52	F	0.0270475	0.118873	1	1	18.632	20.8625	21.9798	0.545332	0.330605	1.09008	0.089092	0.363636	0	0	14.221	0	0.0221484	0
000517	K70	K	0.0479401	0.082447	0	0	9.0745	78.017	22.5155	0.387116	0.578963	0.48638	-0.254577	0.333333	0	12.4292	14.3944	0	0.00748165	0
000519	C30	C	0.0332852	0.147347	0	1	28.2191	36.0396	24.6168	0.018772	4.56511	0.075395	-0.021418	0.333333	0	0	14.5708	1	0.04158	0.147347
000521	C38	C	0.174134	0.313036	1	1	20.3287	21.5818	22.9215	0.61834	0.887186	1.22808	0.021432	0.333333	0	14.9365	15.8164	1	0.0636361	0.313036
000523	C26	C	0.0399944	0.005883	0	0	8.1254	35.2208	21.8257	0.642641	0.472819	1.96424	0.323422	0.428571	0	12.4984	14.596	1	0.000478017	0.005883
000524	H61	H	0.0264895	0.084995	1	0	22.392	37.1937	20.4761	0.29115	0.218362	0.379627	-0.046958	0.333333	0	0	13.9311	1	0.0190321	0.084995
000525	C26	C	0.10524	0.028831	0	0	20.9998	44.753	23.093	0.631668	0.722332	0.648761	-0.059219	0.333333	0	0	14.2434	0	0.00605445	0
000526	K70	K	0.025	0.329028	1	0	17.7361	28.5238	19.1178	0.214994	0.106561	0.094322	0.849454	0.5	0	0	13.2544	0	0.0583567	0
000528	C35	C	0.0676949	0.106462	1	1	5.6806	34.9758	23.7583	0.561288	0.805295	0.474671	-0.182069	0.333333	0	11.5617	14.7101	1	0.00604768	0.106462
000529	C13	C	0.0526981	0.051834	0	0	8.4517	51.2615	21.1105	0.270361	0.259785	1.35099	0.016476	0.375	0	0	14.5301	1	0.00438085	0.051834
000530	C34	C	0.029344	0.36785	0	1	15.4313	21.9578	21.8397	0.324261	0.704206	0.473556	-0.071623	0.333333	0	0	14.3051	1	0.056764	0.36785
000534	K70	K	0.0560714	0.024546	0	0	5.8336	56.167	21.973	0.532798	0.632874	0.14025	-0.53077	0.333333	0	14.9539	13.5411	0	0.00143192	0
000536	C39	C	0.0469174	0.681736	0	0	9.732	63.6329	23.0686	0.617403	0.556745	0.696611	0.26594	0.428571	1	0	14.0635	0	0.0663465	0
000537	K70	K	0.051913	0.009738	0	0	5.3766	20.8247	22.2949	0.480995	0.713158	0.286242	-0.137333	0.333333	0	0	14.4357	1	0.000523573	0.009738
000538	C27	C	0.0410548	0.169818	1	0	25.4277	41.5236	23.517	0.308801	0.230775	1.28767	0.189669	0.363636	0	10.6493	14.8661	1	0.0431808	0.169818
000539	D44	D	0.0396684	0.057849	0	0	6.869	67.3869	24.9586	0.597825	0.938605	0.424027	-0.05787	0.333333	0	6.90776	14.4289	1	0.00397365	0.057849
000540	K70	K	0.104333	0.219014	1	0	19.0262	39.6338	24.4936	0.824051	0.775069	0.285324	0.5035	0.333333	0	15.2005	15.1114	0	0.04167	0
000543	D44	D	0.177796	0.100666	0	0	14.7885	42.6904	23.858	0.455475	0.957954	0.574235	0.023751	0.375	0	0	14.2635	1	0.014887	0.100666
000545	C26	C	0.0364384	0.249732	1	1	25.9263	37.2951	21.4721	0.231992	0.372336	0.447056	-0.127292	0.4	0	0	13.8255	0	0.0647463	0
000546	C30	C	0.0544778	0.049349	0	1	36.7323	41.0504	22.1317	0.581223	0.589021	0.34451	14.3528	0.428571	0	17.4948	13.5013	0	0.018127	0
000547	C39	C	0.0518022	0.147448	1	1	18.5955	19.0453	21.9711	0.300708	0.252785	0.270881	0.596533	0.428571	1	10.6091	13.5367	0	0.0274187	0
000548	G54	G	0.135614	0.019868	0	0	6.0873	30.312	21.3872	0.219023	0.456553	0.105897	-0.071085	0.375	0	0	14.4723	1	0.00120942	0.019868
000550	C36	C	0.0419967	0.081422	0	0	38.4589	41.0299	23.6935	0.456394	0.591589	1.41948	0.222482	0.333333	0	7.17012	15.7576	1	0.031314	0.081422
000552	B06	B	0.0269802	0.007085	0	0	1.081	73.8294	22.5641	0.570138	0.58062	0.548897	-0.11299	0.285714	0	0	13.8443	1	7.65888e-05	0.007085
000553	C26	C	0.0259158	0.148049	0	1	14.4182	20.152	21.7997	0.315886	0.388407	1.10984	0.017125	0.375	0	10.2577	13.7747	1	0.021346	0.148049
000554	F51	F	0.0508161	0.285461	0	1	7.5892	24.5719	20.8137	0.160959	0.255628	3.52122	0.022744	0.333333	0	8.44441	13.6564	1	0.0216642	0.285461
000559	C36	C	0.11234	0.04777	0	1	4.5511	51.5291	23.2001	0.633816	0.393638	0.908153	0.061186	0.333333	0	0	14.0466	0	0.00217406	0
000560	F52	F	0.0471137	0.028064	0	0	27.265	24.6275	22.2235	0.716329	0.735399	0.352829	-0.084272	0.428571	0	15.1137	14.5154	0	0.00765165	0
000561	C39	C	0.0797293	0.042934	0	0	18.1761	42.3073	21.3682	0.45517	0.31403	0.518414	0.170112	0.333333	0	9.74097	14.217	1	0.00780373	0.042934
000564	F52	F	0.0427508	0.008203	0	0	3.8733	39.2912	22.7336	0.765431	0.875659	0.563588	0.027574	0.428571	0	0	13.359	1	0.000317727	0.008203
000565	C26	C	0.132591	0.031866	0	0	5.6566	40.5384	20.6754	0.331116	0.365434	0.574095	0.004083	0.333333	1	0	13.7532	1	0.00180253	0.031866
000566	C27	C	0.0500879	0.475569	1	0	21.6022	22.4786	22.0244	0.529454	0.387418	0.375973	0.318839	0.333333	0	13.7346	13.7365	0	0.102733	0
000568	C15	C	0.198359	0.395021	1	0	33.4014	25.7211	23.3013	0.256437	0.411801	0.395416	-0.486782	0.4	0	14.5952	14.821	1	0.131943	0.395021
000570	C34	C	0.026331	0.33937	0	0	4.8356	30.0152	21.876	0.38324	0.589822	0.796845	-0.149543	0.333333	0	0	14.5359	1	0.0164106	0.33937
000572	C36	C	0.0546642	0.555809	0	0	32.1272	28.7966	23.5026	0.39661	1.06993	0.818119	0.20681	0.375	1	0	13.8899	0	0.178566	0
000573	K70	K	0.025	0.017256	0	0	7.056	16.5163	21.9239	0.513962	0.695345	0.278625	-0.152368	0.4	0	7.89952	14.0065	0	0.00121758	0
000576	C22	C	0.025	0.04496	1	0	15.6059	41.548	21.0991	0.294006	0.251843	0.324649	0.055392	0.428571	0	10.5815	14.0144	0	0.00701641	0
000581	C36	C	0.0910346	0.178672	1	0	24.2296	20.0019	23.3966	0.222622	0.48976	0.461091	0.136899	0.363636	0	8.90191	14.4787	1	0.0432915	0.178672
000582	G55	G	0.0863256	0.012769	0	0	29.4658	62.0113	22.8746	0.585073	0.417319	0.493787	0.138702	0.333333	0	8.00637	14.134	1	0.00376249	0.012769
000587	C41	C	0.149032	0.050227	0	1	14.3729	29.95	21.774	0.508606	0.376017	4.07208	0.169978	0.375	0	0	13.817	0	0.00721908	0
000589	C29	C	0.0836603	0.514468	1	0	33.9849	25.2036	22.9985	0.612106	0.872552	0.643106	-0.141129	0.4	0	10.4944	13.9998	1	0.174841	0.514468
000590	C27	C	0.0556608	0.303845	1	0	31.0223	18.61	20.1902	0.686265	0.14834	0.356547	-0.206557	0.428571	0	0	13.6603	1	0.0942597	0.303845
000591	F52	F	0.0517013	0.420896	0	0	18.4028	25.3206	21.9245	0.856287	0.490765	1.46217	0.02448	0.285714	0	0	13.3725	1	0.0774566	0.420896
000592	A02	A	0.0465544	0.012907	0	0	7.9858	35.8814	21.4866	0.333412	0.142436	0.435397	0.008036	0.4	0	0	13.8571	0	0.00103073	0
000593	F52	F	0.025	0.431451	0	1	6.6076	38.6799	20.4602	0.13501	0.349758	0.528942	-0.037129	0.333333	0	9.53025	13.7267	0	0.0285086	0
000595	C34	C	0.0768135	0.005168	0	0	4.7541	29.9703	20.7683	0.720412	0.378325	0.423466	0.369751	0.363636	0	10.023	13.1461	0	0.000245692	0
000596	C15	C	0.0786333	0.184936	1	0	12.5868	53.8828	22.5817	0.348088	0.343677	0.760537	0.015343	0.333333	0	7.09008	14.8305	1	0.0232775	0.184936
000597	C27	C	0.0861885	0.199825	1	1	34.5228	23.013	22.8719	0.677917	0.79098	0.537384	0.11955	0.333333	1	9.76698	13.8873	1	0.0689852	0.199825
000598	D46	D	0.027716	0.04461	0	1	3.4525	42.05	23.2207	0.383473	0.44227	0.241576	0.127286	0.333333	1	0	14.3808	1	0.00154016	0.04461
000599	C29	C	0.0610336	0.146733	1	0	19.5997	22.7061	22.3429	0.504491	0.778589	0.799376	-0.245417	0.333333	0	10.3006	14.0217	1	0.0287592	0.146733
000600	D44	D	0.0471675	0.752274	1	0	12.504	67.2063	23.9527	0.566119	0.777694	0.466399	0.251603	0.333333	0	0	14.3086	1	0.0940643	0.752274
000601	D44	D	0.170244	0.368899	1	1	18.6183	14.4324	22.8764	0.535824	0.784399	0.347891	0.286304	0.333333	0	13.2292	13.705	1	0.0686827	0.368899
000603	B09	B	0.025	0.067562	0	1	26.9827	45.0302	20.8411	0.279382	0.172934	0.777747	-0.120739	0.363636	0	0	13.3375	0	0.0182301	0
000605	D46	D	0.170994	0.37392	0	0	46.2913	29.0124	21.5909	0.544648	0.516138	0.30791	9.19255	0.333333	0	0	13.8074	1	0.173092	0.37392
000607	C40	C	0.249532	0.001677	0	0	16.585	48.1255	21.3926	0.321592	0.174817	0.879661	-0.340174	0.454545	0	0	14.158	1	0.00027813	0.001677
000608	K70	K	0.0722227	0.354144	1	0	13.9144	29.1234	23.1426	0.612349	1.05265	0.125886	0.969408	0.428571	0	0	15.1856	0	0.049277	0
000610	N78	N	0.0395754	0.099078	1	1	14.4676	32.2341	20.1727	0.242374	0.259349	1.14624	0.041474	0.333333	0	0	13.8171	1	0.0143342	0.099078
000613	H61	H	0.0528451	0.304894	0	1	21.5747	16.8059	18.5524	0.26004	0.048848	0.177179	-0.146176	0.5	1	0	13.4627	0	0.06578	0
000619	C29	C	0.0836851	0.120988	0	0	13.748	32.0682	22.1245	0.353838	0.807844	0.928872	-0.036689	0.375	0	0	14.3884	1	0.0166334	0.120988
000620	K70	K	0.149015	0.068676	0	1	13.6888	65.9798	23.9299	0.848133	0.754706	0.16299	0.345939	0.333333	0	0	15.1665	0	0.00940092	0
000622	C35	C	0.0605956	0.323141	1	1	31.9316	17.9896	19.7396	0.405503	0.144951	0.136161	-0.701052	0.333333	0	0	13.8765	0	0.103184	0
000623	C27	C	0.0293091	0.108599	1	1	7.5736	24.0949	23.3457	0.080649	0.427016	0.173142	0.144741	0.428571	0	13.154	14.4813	0	0.00822485	0
000625	C36	C	0.0444766	0.208856	1	0	7.8976	39.1087	24.9673	0.63472	0.587986	0.851385	0.37502	0.384615	0	10.783	14.8535	1	0.0164946	0.208856
000628	E47	E	0.025	0.335412	1	1	10.0984	22.4538	22.0266	0.959318	0.677158	0.555796	-0.060431	0.333333	0	0	14.0613	1	0.0338712	0.335412
000629	B08	B	0.025	0.044189	0	1	31.0822	30.627	24.6811	0.767554	0.737103	0.380936	0.075467	0.363636	0	0	13.9422	1	0.0137349	0.044189
000630	C32	C	0.072675	0.293047	1	0	24.4268	39.5451	24.5719	0.666115	0.771085	1.97298	0.166137	0.4	0	10.8532	14.0691	1	0.071582	0.293047
000631	K70	K	0.124934	0.039967	0	0	6.198	68.8655	23.2045	0.704834	0.796878	0.388936	0.747427	0.333333	0	0	13.7953	0	0.00247715	0
000635	C26	C	0.172591	0.009571	0	0	6.6758	51.2468	21.8537	0.106284	0.751035	0.581346	-0.294642	0.333333	0	0	13.8707	1	0.000638941	0.009571
000636	C39	C	0.0922836	0.365047	1	0	16.0939	22.2093	22.3492	0.258933	0.600196	0.502213	0.007719	0.444444	0	0	14.522	1	0.0587503	0.365047
000637	C25	C	0.0464366	0.01481	0	0	21.4986	29.5	20.9158	0.261497	0.335547	3.56293	0.237383	0.333333	1	9.15736	14.5702	0	0.00318394	0
000639	C13	C	0.046937	0.182058	1	1	19.7755	41.9627	21.3436	0.344343	0.503798	1.13492	-0.229473	0.333333	0	0	13.2824	0	0.0360029	0
000650	C27	C	0.172137	0.020071	0	0	23.6228	25.1096	21.6777	0.167517	0.321303	0.914858	0.252219	0.333333	0	0	13.8557	0	0.00474133	0
000652	F51	F	0.0256849	0.070097	1	0	7.6909	33.786	23.8794	0.852878	0.76239	0.294035	-0.364769	0.333333	0	10.9974	14.1016	1	0.00539109	0.070097
000656	K70	K	0.0266129	0.302471	1	1	38.5785	18.3408	25.1308	0.839565	0.909145	0.239837	0.078029	0.375	0	15.8784	16.3691	0	0.116689	0
000657	C32	C	0.0491047	0.12747	1	1	15.9384	60.9371	22.7797	0.498505	0.541427	0.96116	-0.254288	0.333333	0	0	13.8547	1	0.0203167	0.12747
000659	C29	C	0.025	0.24405	0	0	3.8877	24.0592	22.0371	0.696732	0.531324	0.573053	-0.151957	0.333333	0	0	15.3875	0	0.00948793	0
000661	C27	C	0.159327	0.516569	1	0	17.4309	22.2806	21.8702	0.350592	0.252079	0.759429	0.104268	0.333333	0	8.23403	15.2464	1	0.0900426	0.516569
000663	A02	A	0.025	0.023453	0	0	16.8707	32.0006	21.0387	0.741733	0.366947	0.337548	0.002341	0.428571	0	7.70436	12.7677	1	0.00395669	0.023453
000665	R86	R	0.0285894	0.107315	0	0	57.1972	14.3051	22.7402	0.331647	0.705956	0.294315	0.544198	0.363636	1	0	14.0407	1	0.0613812	0.107315
000666	C35	C	0.048068	0.271449	0	1	32.6749	31.1299	23.7827	0.436092	0.970193	0.254748	-0.098288	0.375	0	12.688	14.8525	1	0.0886957	0.271449
000667	K70	K	0.0597553	0.363242	0	1	22.1599	15.5817	23.4907	0.645221	0.865831	0.135837	-0.392437	0.428571	1	0	14.9284	0	0.0804941	0
000668	K70	K	0.0466093	0.518737	1	0	14.8309	39.2808	21.2463	0.585729	0.632361	0.006747	-0.90855	0.428571	0	0	13.8775	0	0.0769334	0
000669	D45	D	0.0582326	0.689541	1	0	49.6928	25.6516	22.9846	0.544689	0.562135	0.353181	0.616551	0.333333	0	0	14.2686	0	0.342652	0
000671	K70	K	0.119311	0.328988	1	0	49.7483	21.5186	24.5569	0.846881	0.811567	0.352017	0.86644	0.428571	0	16.2115	16.1858	0	0.163666	0
000672	C30	C	0.0266593	0.128772	0	1	51.2445	31.1902	22.0714	0.538752	0.408331	0.764282	0.075839	0.333333	1	0	14.4143	0	0.0659886	0
000673	R87	R	0.025	0.468556	1	1	15.6532	29.9885	18.6108	0.904748	0.037267	0.221013	0.334004	0.333333	0	0	13.9148	0	0.073344	0
000677	C28	C	0.0383144	0.107404	1	1	11.7468	29.7668	21.8261	0.811452	0.372574	0.568825	-0.235592	0.333333	0	0	12.7533	1	0.0126165	0.107404
000678	C34	C	0.0721447	0.028714	0	0	24.5061	29.8313	21.5306	0.509652	0.565924	0.576336	0.378343	0.333333	1	0	13.7494	1	0.00703668	0.028714
000679	F52	F	0.404243	0.087283	0	0	10.3261	29.927	22.9095	0.765699	0.941293	0.391661	-0.009646	0.5	0	11.2491	14.6484	0	0.00901293	0
000680	C35	C	0.0862608	0.021617	0	0	2.771	27.6248	23.1401	0.597773	0.697645	0.610029	-0.282764	0.333333	0	10.9567	14.3163	1	0.000599007	0.021617
000681	C18	C	0.052667	0.05005	1	1	59.3478	14.6141	21.1444	0.092627	0.107322	0.427063	2.70753	0.333333	0	17.7228	14.4835	0	0.0297036	0
000682	C38	C	0.046914	0.008319	0	0	1.9858	19.7371	21.8566	0.435378	0.505421	0.636365	0.105267	0.333333	0	12.0591	14.0488	1	0.000165199	0.008319
000683	C26	C	0.0803277	0.119624	0	0	13.8234	42.4833	23.6952	0.562241	1.09242	0.386435	1.11797	0.333333	0	7.93737	13.6138	0	0.0165361	0
000685	D46	D	0.0317476	0.535247	0	0	18.5192	49.2561	23.0214	0.232986	0.507163	0.124751	0.331318	0.333333	0	0	14.8915	1	0.0991235	0.535247
000688	B09	B	0.025	0.348151	0	1	36.7552	40.9865	21.2196	0.265747	0.189698	0.701337	0.473701	0.333333	0	11.2976	14.0591	0	0.127964	0
000690	D44	D	0.0408228	0.041813	0	0	4.8476	30.244	22.9804	0.475295	0.618327	0.483444	-0.169473	0.333333	0	15.5996	0	0	0.00202693	0
000691	K70	K	0.0505058	0.192279	0	1	19.0467	9.967	19.6734	0.769477	0.165723	0.041317	-0.594593	0.375	1	0	12.6072	0	0.0366228	0
000692	D44	D	0.025	0.008283	0	0	4.2555	35.1048	22.0565	0.658962	0.758062	0.421078	0.00963	0.333333	0	10.9295	13.8869	1	0.000352483	0.008283
000695	D44	D	0.0495745	0.420746	1	1	9.5562	37.2955	20.8306	0.712942	0.306844	0.579856	-0.097384	0.333333	1	0	13.9064	1	0.0402073	0.420746
000697	B09	B	0.048319	0.170904	1	1	27.1394	24.7559	21.1763	0.094106	0.15707	0.212062	0.077538	0.428571	1	18.7468	13.4601	0	0.0463823	0
000700	C36	C	0.0290032	0.049763	1	1	6.3282	36.2941	22.0915	0.64609	0.614014	0.86879	0.170369	0.4	1	0	13.9108	0	0.0031491	0
000701	F51	F	0.0272993	0.321471	1	1	22.911	21.7927	23.078	0.790127	0.874842	2.77459	0.027645	0.333333	0	0	15.4526	1	0.0736522	0.321471
000702	C13	C	0.0449404	0.036019	1	0	8.5401	25.5266	20.3825	0.307983	0.253285	2.50196	-0.110065	0.428571	0	7.85554	13.3347	1	0.00307606	0.036019
000703	C28	C	0.0504835	0.030944	0	0	3.2093	70.0268	24.0091	0.737606	0.887093	1.11055	-0.087415	0.333333	0	0	14.6453	0	0.000993086	0
000705	F51	F	0.12191	0.087485	1	1	10.0951	19.9411	21.3125	0.321773	0.453889	1.17375	0.031259	0.333333	1	11.6527	14.0629	1	0.0088317	0.087485
000708	C31	C	0.0877301	0.299395	0	0	31.7538	29.9549	22.3382	0.340129	0.818057	1.54316	-0.011451	0.333333	0	0	14.4991	1	0.0950693	0.299395
000709	C31	C	0.166119	0.048775	0	1	24.3401	42.48	25.8612	0.734403	1.02763	0.58267	-0.108816	0.333333	0	0	13.6951	1	0.0118719	0.048775
000710	C36	C	0.0571366	0.028383	0	0	3.7416	58.8638	19.9155	0.708361	0.233311	0.6394	0.043505	0.428571	0	0	13.0547	0	0.00106198	0
000711	K70	K	0.0585042	0.08934	1	1	19.5075	18.6453	20.93	0.741107	0.411006	0.059114	0.087679	0.5	1	0	13.5144	0	0.017428	0
000713	A05	A	0.110235	0.367497	0	0	4.8383	34.1082	21.3593	0.292397	0.519415	0.709366	-0.186037	0.4	0	8.05548	13.8974	1	0.0177806	0.367497
000716	C14	C	0.0535466	0.203887	1	0	20.9421	32.5532	21.5685	0.222522	0.51016	0.790739	0.147064	0.333333	1	16.2134	14.7539	0	0.0426982	0
000717	C31	C	0.156817	0.008216	0	0	2.5999	56.0239	23.6448	0.841851	0.794422	0.96956	0.016983	0.4	0	0	14.0348	1	0.000213608	0.008216
000718	K70	K	0.066447	0.059924	0	0	43.8842	26.8074	23.7855	0.771962	0.706597	0.259387	-0.188074	0.428571	1	19.8167	15.3308	0	0.0262972	0
000719	R85	R	0.0435557	0.873995	1	0	9.4066	77.1334	22.8722	0.347621	0.53574	0.901582	1.46161	0.333333	0	0	14.5166	1	0.0822132	0.873995
000721	H62	H	0.053988	0.003323	0	0	16.0979	21.0397	20.7856	0.33581	0.30397	0.523751	-0.068908	0.333333	0	0	13.9764	1	0.000534933	0.003323
000722	D44	D	0.0789552	0.60616	1	0	20.2797	42.2329	21.8389	0.182451	0.706204	0.091699	0.129259	0.5	0	0	14.1156	1	0.122927	0.60616
000723	C25	C	0.050694	0.020292	0	0	15.519	29.728	20.5451	0.401394	0.333644	1.15549	-0.209962	0.4	0	0	14.2538	0	0.00314912	0
000725	C39	C	0.101344	0.71702	1	0	50.9652	11.5142	25.6377	0.43512	0.77332	0.321851	0.090069	0.333333	0	14.7917	15.4506	1	0.365431	0.71702
000726	C17	C	0.0779974	0.399386	0	0	22.8763	14.685	22.8782	0.186753	0.718749	0.724158	-0.04763	0.384615	0	14.0417	15.8471	0	0.0913647	0
000727	C39	C	0.0480709	0.01284	0	0	7.9606	22.6999	23.1694	0.963696	0.833012	0.158529	0.205875	0.428571	0	0	14.0624	1	0.00102214	0.01284
000729	C15	C	0.0293805	0.726898	1	0	11.308	57.5719	23.664	0.293281	0.676068	0.713804	-0.017793	0.333333	0	12.7915	14.7197	1	0.0821976	0.726898
000731	C26	C	0.0482199	0.03979	1	0	9.9657	12.1818	22.2329	0.389214	0.650126	1.0203	-0.173181	0.5	0	12.1134	13.7321	1	0.00396535	0.03979
000732	K70	K	0.0280395	0.858895	1	0	7.35	77.5086	24.8568	0.892263	0.861747	0.170706	0.36613	0.5	1	14.4332	14.5087	0	0.0631288	0
000733	C39	C	0.0959685	0.199757	1	1	18.1325	36.13	22.3853	0.322552	0.639746	0.858443	0.40275	0.571429	0	0	14.4316	1	0.0362209	0.199757
000735	A03	A	0.025	0.03854	0	0	14.2212	10.9176	22.1702	0.57368	0.464748	0.235238	-0.419126	0.428571	0	9.97185	14.0881	0	0.00548085	0
000738	C37	C	0.0562052	0.054625	1	0	45.3669	23.344	22.5972	0.281929	0.313569	0.396837	-0.013875	0.384615	0	0	14.0407	1	0.0247817	0.054625
000739	C27	C	0.0899265	0.048395	1	1	28.2911	22.5045	22.345	0.544443	0.436862	0.870574	0.09791	0.333333	0	10.7452	14.4574	1	0.0136915	0.048395
000751	C32	C	0.0974365	0.001091	0	0	1.3205	23.591	21.9258	0.424323	0.337197	1.24364	0.041101	0.333333	0	0	13.3065	1	1.44067e-05	0.001091
000752	C15	C	0.0590857	0.1091	0	1	17.4387	10.6535	21.044	0.13984	0.357601	0.292025	-0.113719	0.333333	0	0	12.1007	0	0.0190256	0
000753	F52	F	0.0594352	0.175137	1	1	26.6443	20.1625	22.1135	0.581802	0.723506	0.905914	0.107181	0.375	0	0	13.9753	1	0.046664	0.175137
000755	C26	C	0.025	0.043464	0	0	13.5187	27.7908	22.499	0.702814	0.886531	0.912531	0.027262	0.307692	0	9.94999	13.6572	1	0.00587577	0.043464
000756	C27	C	0.126248	0.329228	0	0	33.9852	35.0842	22.169	0.549634	0.710121	0.869746	0.132537	0.285714	0	0	14.2742	1	0.111889	0.329228
000757	C34	C	0.025	0.069258	0	1	14.1736	30.7373	20.639	0.424692	0.253967	0.564859	-0.08468	0.333333	0	8.11522	13.8834	1	0.00981635	0.069258
000758	B09	B	0.0267018	0.045249	0	0	10.2779	33.7474	23.6855	0.661073	0.70973	0.998158	0.020035	0.333333	0	11.1268	14.4128	1	0.00465065	0.045249
000760	C36	C	0.025	0.447057	0	0	47.0078	15.2104	21.611	0.343427	0.334774	0.306291	0.171962	0.333333	0	0	15.724	0	0.210152	0
000761	C31	C	0.132576	0.017277	0	0	1.9055	81.7739	24.6186	0.67792	1.01603	0.898323	0.027095	0.5	0	0	13.5635	1	0.000329213	0.017277
000762	B08	B	0.0516943	0.084977	0	1	12.5096	17.6926	21.7029	0.254193	0.377787	0.195194	-0.283984	0.5	0	10.2111	14.118	1	0.0106303	0.084977
000766	C27	C	0.0727379	0.265738	0	0	11.5509	17.8167	20.9745	0.487007	0.368277	0.174218	0.410287	0.333333	0	0	12.8584	0	0.0306951	0
000767	D44	D	0.025	0.271175	0	0	35.8894	30.1727	24.1345	0.798957	0.827285	0.359418	0.193607	0.363636	0	8.80717	14.6215	1	0.0973231	0.271175
000768	C37	C	0.06847	0.155318	0	0	23.7246	40	24.251	0.620594	0.476895	0.640834	0.22634	0.357143	0	0	14.4001	1	0.0368486	0.155318
000777	C34	C	0.0415732	0.009791	0	0	17.0755	17.9218	21.3232	0.390611	0.157377	0.569717	0.105193	0.333333	0	10.5234	14.0299	1	0.00167186	0.009791
000778	C33	C	0.0274272	0.073019	1	0	5.7255	45.3751	24.6987	0.667699	0.917157	1.16371	-0.035249	0.333333	0	12.4747	13.8999	1	0.0041807	0.073019
000780	B06	B	0.100636	0.00961	0	0	4.2231	61.4161	22.4516	0.170397	0.784608	0.454877	-0.147893	0.428571	0	0	14.0422	1	0.00040584	0.00961
000782	C28	C	0.0263123	0.449258	0	0	33.7764	13.0044	21.6568	0.496837	0.480965	1.30337	-0.090936	0.333333	1	8.40537	14.0992	0	0.151743	0
000785	F52	F	0.0821977	0.014956	0	0	5.624	41.9859	21.7825	0.662581	0.709268	1.51156	0.033815	0.333333	0	0	13.8272	1	0.000841125	0.014956
000786	C30	C	0.0284612	0.252985	1	0	17.035	45.1962	23.3165	0.362489	0.588578	0.692364	0.107469	0.333333	0	10.7691	14.5426	1	0.043096	0.252985
000788	C27	C	0.0479757	0.07391	1	1	22.5665	28.5839	22.2519	0.75428	0.3905	0.512562	-0.021866	0.25	0	0	13.7682	1	0.0166789	0.07391
000789	C30	C	0.0286523	0.03446	0	0	9.494	42.584	22.9022	0.5243	0.863709	0.801179	0.081527	0.4	0	4.86753	14.3814	1	0.00327163	0.03446
000790	C33	C	0.183581	0.006463	0	0	6.9754	18.858	20.7839	0.404916	0.256171	0.509281	-0.197007	0.428571	1	14.9343	14.2615	0	0.00045082	0
000791	D44	D	0.0256301	0.911025	1	0	7.2568	84.1062	23.3349	0.722105	0.639602	0.109503	-0.083274	0.5	0	0	13.8954	1	0.0661113	0.911025
000792	C26	C	0.0825626	0.477902	0	0	43.8639	30.9902	24.9413	0.716052	0.81675	0.169615	0.293998	0.363636	0	8.62659	14.1212	1	0.209626	0.477902
000793	R85	R	0.0269912	0.381205	0	1	28.4105	13.5192	23.1061	0.329183	0.418339	0.439026	0.053382	0.333333	0	0	16.1005	0	0.108302	0
000795	C30	C	0.054327	0.108901	0	0	22.2983	25.5347	21.325	0.572082	0.416961	0.464084	-0.123111	0.5	0	0	12.7426	1	0.0242831	0.108901
000797	K70	K	0.0696563	0.127651	1	1	35.617	31.5052	22.7974	0.783546	0.762146	0.28195	-0.109914	0.333333	0	10.0677	14.3504	1	0.0454655	0.127651
000798	A04	A	0.0868776	0.181899	1	0	39.6121	25.3567	20.6497	0.093045	0.304504	0.406353	0.279016	0.333333	0	0	14.2729	1	0.072054	0.181899
000799	C15	C	0.0623842	0.033317	0	0	5.0951	30.9998	21.4685	0.200932	0.406207	0.181356	-0.432567	0.333333	0	0	14.4307	0	0.00169753	0
000800	C36	C	0.044698	0.133859	1	0	7.0638	53.0251	23.7637	0.584147	0.567449	1.61221	0.14093	0.375	0	0	14.352	1	0.00945553	0.133859
000801	C39	C	0.0473823	0.172619	1	0	14.2109	52.9376	21.8185	0.482847	0.321058	0.724596	-0.09393	0.428571	1	0	13.3761	1	0.0245307	0.172619
000802	N78	N	0.0501999	0.029795	0	0	14.0039	27.646	21.1332	0.381532	0.300341	0.322894	1.58315	0.333333	0	15.582	14.2008	0	0.00417246	0
000803	C17	C	0.025	0.134515	0	1	22.7373	23.5072	19.941	0.66932	0.274445	0.343803	-0.079321	0.375	1	7.05186	13.4531	0	0.0305851	0
000806	C38	C	0.025	0.064156	1	1	10.6775	14.7474	21.5139	0.617743	0.326831	0.374046	0.022762	0.428571	1	6.21461	12.9826	0	0.00685026	0
000807	C32	C	0.025	0.077691	1	0	7.5315	49.1283	23.9181	0.807475	0.865344	0.806081	0.278999	0.444444	0	8.59156	13.6949	1	0.0058513	0.077691
000809	N78	N	0.025	0.064965	1	1	12.0052	34.6766	22.5492	0.439679	0.741622	0.044373	-0.84397	0.333333	0	0	14.1006	1	0.00779918	0.064965
000818	C26	C	0.025	0.005363	0	0	6.03	39.1438	21.7049	0.238306	0.746811	1.08869	0.114028	0.333333	0	0	13.7181	0	0.000323389	0
000819	C25	C	0.0351413	0.249989	0	0	23.3367	23.4626	20.4697	0.135365	0.198161	1.94311	-0.240941	0.333333	0	9.88124	14.5556	1	0.0583392	0.249989
000820	C22	C	0.025	0.005223	0	0	26.2294	10.7014	20.35	0.666719	0.279598	0.44487	0.259223	0.4	0	0	13.2428	0	0.00136996	0
000821	C35	C	0.0538061	0.344151	1	1	9.3985	25.7899	21.3856	0.394635	0.47138	0.483042	0.274889	0.444444	1	0	13.2853	0	0.032345	0
000822	C26	C	0.025	0.010488	0	0	3.9685	40.3365	22.0737	0.444773	0.61969	1.04518	0.125381	0.333333	0	0	13.7483	1	0.000416216	0.010488
000823	C39	C	0.0399211	0.161994	1	1	19.0926	31.9652	22.2848	0.33981	0.636893	0.911096	0.123295	0.333333	0	11.0129	14.9548	1	0.0309289	0.161994
000825	C31	C	0.109525	0.025584	0	0	2.9254	64.2385	25.058	0.659902	0.94939	1.14078	-0.173813	0.363636	0	11.9744	14.4361	1	0.000748434	0.025584
000826	N77	N	0.0277422	0.161527	1	0	8.1146	44.9517	22.9797	0.447513	0.349187	0.514739	0.629869	0.428571	0	15.5294	14.1697	0	0.0131073	0
000828	G54	G	0.0434049	0.041833	0	0	30.2881	41.5358	22.4964	0.297203	0.576141	0.168096	0.223693	0.428571	0	3.3673	14.8517	1	0.0126704	0.041833
000831	C32	C	0.0497761	0.141416	1	1	29.843	23.9812	21.6845	0.01561	0.088765	0.227624	-0.588432	0.333333	0	13.268	14.2298	1	0.0422028	0.141416
000835	C25	C	0.025	0.009408	0	0	6.7497	8.5396	19.9275	0.084128	0.152106	0.897965	-0.543129	0.333333	0	0	14.0581	0	0.000635012	0
000836	C38	C	0.025	0.283594	0	0	7.7301	23.0261	21.5488	0.623431	0.606213	0.421038	-0.088679	0.333333	0	8.06997	14.123	0	0.0219221	0
000837	C34	C	0.0676145	0.608679	1	0	43.4342	15.9365	22.5808	0.445899	0.600854	0.563474	1.72372	0.333333	0	11.3514	13.7197	1	0.264375	0.608679
000838	K70	K	0.0515793	0.211387	0	0	28.8123	29.9	21.7137	0.826006	0.702409	0.251991	0.343036	0.333333	0	0	15.4717	0	0.0609055	0
000848	C15	C	0.0295475	0.26883	1	0	17.2073	40.6841	21.3389	0.276183	0.160292	1.45071	0.02668	0.375	0	11.9442	14.9625	0	0.0462584	0
000850	C17	C	0.0315189	0.026453	0	0	4.1908	46.4	22.622	0.40699	0.670744	0.308612	-0.037136	0.444444	0	12.9457	13.5575	1	0.00110859	0.026453
000851	F52	F	0.125454	0.233529	1	1	10.192	16.1647	22.5441	0.550447	0.616611	1.20943	0.14234	0.714286	1	13.2468	14.3431	1	0.0238013	0.233529
000852	C35	C	0.025	0.049392	1	1	4.6486	67.5	21.5542	0.465307	0.243869	0.715282	-0.112579	0.333333	0	9.25436	13.9552	1	0.00229604	0.049392
000856	C35	C	0.025	0.022905	0	0	18.9057	29.9024	21.6167	0.783297	0.667695	0.686275	0.119848	0.428571	0	0	14.0454	1	0.00433035	0.022905
000858	C15	C	0.0436047	0.440866	1	0	24.1956	36	24.5608	0.130919	0.529243	0.464146	-0.149972	0.428571	0	13.0152	15.2067	1	0.10667	0.440866
000859	C29	C	0.056808	0.286816	1	0	30.3168	23.7582	21.3738	0.275241	0.497908	0.78416	-0.035898	0.444444	0	0	13.7634	1	0.0869534	0.286816
000860	C13	C	0.157297	0.25119	1	0	21.1125	38.9824	23.4669	0.666392	0.73957	0.646426	0.045006	0.333333	1	0	13.2249	1	0.0530325	0.25119
000861	L72	L	0.0413069	0.145415	1	1	12.9341	62.8016	22.6411	0.567571	0.509003	0.325817	-0.094574	0.428571	0	0	14.7921	0	0.0188081	0
000862	C34	C	0.0653459	0.064009	1	0	8.0132	52.9136	22.9775	0.804407	0.808407	0.153336	0.553902	0.3	0	0	13.7914	1	0.00512917	0.064009
000863	K70	K	0.238317	0.594411	1	0	40.1815	35.5181	23.1672	0.73337	0.758382	0.129712	-0.542373	0.333333	0	16.8187	14.8411	0	0.238843	0
000868	C36	C	0.0267452	0.188004	0	1	20.936	20.7313	22.3236	0.711928	0.6595	1.02965	0.36627	0.4	0	7.97247	14.3983	1	0.0393605	0.188004
000869	C15	C	0.129016	0.128802	0	0	10.8454	50.4	22.9107	0.214204	0.39783	0.491625	-0.038006	0.25	0	0	14.8816	0	0.0139691	0
000875	D44	D	0.0438927	0.43311	1	1	43.5925	14.6968	23.7348	0.775653	0.88322	0.235603	0.09339	0.375	0	11.3371	14.4388	1	0.188803	0.43311
000876	C13	C	0.0446429	0.173435	0	0	41.5988	29.4129	24.2319	0.344664	0.820873	2.20423	0.008891	0.333333	0	8.29405	14.7676	0	0.0721469	0
000877	C30	C	0.157428	0.06477	1	1	4.5587	35.4938	23.7972	0.626193	0.958497	0.302139	-0.172845	0.285714	0	0	14.5824	1	0.00295267	0.06477
000878	C32	C	0.13425	0.129908	1	0	11.2407	48.1749	23.937	0.726197	0.649584	2.42533	0.245591	0.363636	0	9.11888	13.6889	1	0.0146026	0.129908
000880	C34	C	0.0311241	0.594152	1	0	27.9507	30.5923	21.9855	0.643916	0.6509	0.956577	0.323931	0.333333	0	0	14.5925	1	0.16607	0.594152
000881	S90	S	0.117286	0.018856	0	0	5.9696	18.3779	22.5211	0.622324	0.96069	0.333603	0.016021	0.5	0	0	14.411	0	0.00112563	0
000882	K70	K	0.0327859	0.687194	1	0	44.8544	29.5776	23.3085	0.494737	0.844312	0.112884	0.370896	0.333333	0	0	13.9214	1	0.308237	0.687194
000886	K70	K	0.0731747	0.271063	0	0	4.1991	25.1891	21.9023	0.158415	0.607683	0.092675	-0.395792	0.333333	0	8.51799	14.2369	1	0.0113822	0.271063
000887	C29	C	0.0278986	0.03158	0	0	4.8524	50.8469	22.4145	0.433492	0.305772	1.05356	0.211091	0.6	0	14.2523	14.4337	0	0.00153239	0
000888	N78	N	0.0276015	0.307302	1	0	28.3743	35.3658	21.514	0.180879	0.403683	0.480436	0.203035	0.333333	0	9.95247	13.4842	1	0.0871948	0.307302
000889	F52	F	0.0262887	0.396786	1	1	36.2994	33.4619	21.7567	0.248841	0.417571	0.847133	-0.088471	0.375	0	0	14.2466	0	0.144031	0
000890	C33	C	0.20353	0.023071	0	0	6.7418	21.0656	21.8581	0.634225	0.647367	0.489688	-0.009161	0.333333	1	11.1646	13.6019	0	0.0015554	0
000895	C13	C	0.205702	0.203291	0	0	16.4946	60.2439	23.8135	0.255731	0.292904	2.19014	0.01658	0.5	0	12.567	15.2868	0	0.033532	0
000897	K70	K	0.0599092	0.028163	0	0	5.5601	23.2876	22.655	0.727356	0.400538	0.241081	-0.284372	0.3	0	12.2189	14.3685	1	0.00156589	0.028163
000899	D44	D	0.0543686	0.595231	0	0	2.0521	58.4294	22.5068	0.644837	0.722089	0.441589	0.007532	0.333333	0	9.42327	14.4717	1	0.0122147	0.595231
000900	G54	G	0.201133	0.142783	1	0	12.6757	27.188	23.5752	0.61834	0.972341	0.259274	1.46923	0.375	0	12.9883	14.1498	1	0.0180987	0.142783
000901	C37	C	0.0497325	0.214206	1	1	29.3279	22.7749	21.4782	0.315967	0.183485	0.80911	0.143661	0.363636	0	0	14.0368	1	0.0628221	0.214206
000902	C26	C	0.186912	0.124588	1	0	14.1821	48.2416	22.3693	0.43712	0.441778	1.69293	3.72441	0.333333	0	16.3	14.0429	0	0.0176692	0
000903	C34	C	0.0905055	0.149322	1	0	12.8846	33.5493	22.5841	0.449199	0.774855	0.404706	-0.058396	0.428571	0	0	13.9833	1	0.0192395	0.149322
000905	G55	G	0.0263183	0.018026	0	0	2.6196	55.1254	22.3512	0.44665	0.483595	1.61651	0.569715	0.333333	0	0	14.4615	1	0.000472209	0.018026
000908	C34	C	0.0284843	0.302998	0	0	49.2461	19.8348	21.3724	0.480595	0.166166	1.2439	10.6996	0.333333	1	19.3103	13.3487	0	0.149215	0
000910	C20	C	0.0869328	0.096118	1	0	9.5773	47.6525	22.826	0.623737	0.92334	0.996033	0.030511	0.333333	0	0	14.5962	0	0.00920551	0
000911	C13	C	0.0464535	0.047609	1	1	5.58	47.7145	22.2289	0.734643	0.763611	0.523528	-0.387842	0.444444	0	0	13.3928	1	0.00265658	0.047609
000913	C37	C	0.0616195	0.434206	0	0	17.6279	41.4458	22.0137	0.42321	0.846051	0.620801	-0.26881	0.384615	0	0	13.9924	1	0.0765414	0.434206
000915	C27	C	0.0933923	0.279494	1	0	17.6448	22.2892	21.3935	0.241689	0.377825	0.774844	0.254364	0.333333	0	0	14.0735	1	0.0493162	0.279494
000917	I63	I	0.0562688	0.257653	1	1	21.1014	17.1254	23.4816	0.359324	0.532959	0.334641	0.072723	0.384615	0	13.9705	14.2929	1	0.0543684	0.257653
000918	K70	K	0.025	0.008751	0	0	52.9028	28.4648	24.3267	0.837598	0.951637	0.245198	-0.248845	0.333333	0	0	15.6357	1	0.00462952	0.008751
000919	C27	C	0.0407066	0.629215	1	0	17.2648	45.227	22.0104	0.240527	0.468857	0.800374	0.063794	0.333333	0	13.4823	14.4281	1	0.108633	0.629215
000920	C37	C	0.0392824	0.022859	0	0	4.0289	42.6398	21.1757	0.30574	0.195362	1.02001	-0.097362	0.4	0	0	13.9534	1	0.000920966	0.022859
000921	C38	C	0.143052	0.36782	0	0	37.5163	45.0732	23.3085	0.702974	0.641849	2.08319	0.089261	0.333333	0	13.8539	15.0157	1	0.137992	0.36782
000922	C38	C	0.0520586	0.096528	1	1	45.6615	22.0052	22.0579	0.44218	0.413971	0.610368	-0.232545	0.333333	1	0	14.2811	1	0.0440761	0.096528
000923	C35	C	0.0618568	0.185802	0	1	19.577	35.5402	21.1053	0.693266	0.51069	0.162808	-0.346326	0.333333	0	0	13.0588	1	0.0363745	0.185802
000925	C35	C	0.0347422	0.448697	1	0	31.2387	21.9252	21.9916	0.738767	0.385751	0.533444	0.252039	0.363636	0	14.7938	14.8749	1	0.140167	0.448697
000926	K70	K	0.290712	0.042788	0	1	5.0021	26.0206	24.0829	0.720614	1.01322	0.239273	-0.127402	0.333333	0	13.9279	15.0019	0	0.0021403	0
000927	C36	C	0.180384	0.099621	1	0	35.9355	47.7332	22.6407	0.772247	0.430661	0.431059	-0.425358	0.363636	0	8.31385	14.3589	1	0.0357993	0.099621
000928	C30	C	0.0500156	0.15665	1	0	36.3624	35.1252	23.0943	0.774269	0.626916	0.914611	6.41779	0.571429	0	0	13.5041	1	0.0569617	0.15665
000929	C15	C	0.0497404	0.410754	0	0	21.3612	21.2888	21.147	0.277911	0.649295	0.536412	-0.103601	0.333333	0	0	13.363	0	0.087742	0
000930	C26	C	0.110429	0.020232	0	0	6.8485	20.738	22.6496	0.547832	0.601181	1.0664	-0.025432	0.333333	0	9.68034	14.2002	1	0.00138559	0.020232
000931	E49	E	0.025	0.06215	0	1	7.8594	23.4297	21.6454	0.724722	0.337811	0.884597	-0.158378	0.333333	1	0	14.0735	0	0.00488462	0
000932	C31	C	0.025	0.14109	0	0	13.0907	59.9062	25.015	0.798889	1.04099	0.772854	-0.067933	0.363636	1	13.0874	14.4431	1	0.0184697	0.14109
000933	C32	C	0.095602	0.190063	1	0	33.3193	23.6831	24.6577	0.796247	0.981478	0.502195	-0.066963	0.444444	0	10.6016	13.9072	1	0.0633277	0.190063
000935	C30	C	0.0344228	0.701972	0	0	22.8067	48.1361	22.2724	0.277294	0.81752	0.419206	-0.010265	0.333333	0	0	15.2655	0	0.160097	0
[truncated: 8,070 more rows]
