# Supplementary material for: Institutional investors and cost of capital: The moderating effect of ownership structure
Source: PLoS One. 2021 Apr 8;16(4):e0249963. doi: 10.1371/journal.pone.0249963 (PMC8031807; doi:10.1371/journal.pone.0249963)
Supplement: S2 Dataset — (XLSX) [file pone.0249963.s002.xlsx]

## Sheet: Full Sample
name	code	industry	R	Insti	Insti_high	Insti_churn	Equil	First	Size	Lev	B/m	Turn	Grow	Ind	Dual	Top	Sal	state	Insti*Equil	Insti*State	c_R	c_Size	c_Lev	c_Bm	c_Turn	c_Grow	c_First	c_Ind	c_Dual	c_Top	c_Sal	c_state	c_InstiEquil	c_InstiState	c_Insti	c_Equil	IN	AA
000004	C27	C	0.0739018	0.297955	1	0	14.5341	26.0961	19.3051	0.403239	0.225054	0.334591	-0.252444	0.333333	0	0	13.4578	0	0.0433051	0	-0.0288646	-2.28241	-0.0158706	-0.287416	-0.301397	-0.452908	-8.84169	-0.0167262	-0.27112	-10.8758	-0.935304	-0.362347	0.0138339	-0.139574	-0.0226977	-9.33129	85.4659	0.25465
000006	K70	K	0.0961614	0.37197	1	1	34.522	20.3114	23.0227	0.579972	0.80151	0.477522	0.498858	0.333333	0	16.6757	14.7974	1	0.128411	0.37197	-0.006605	0.797738	0.160862	0.28904	-0.158467	0.298395	-14.6264	-0.0167262	-0.27112	5.79981	0.404264	0.637653	0.0027425	0.232396	0.0513173	10.6566	65.478	0.243559
000007	H61	H	0.0702826	0.212275	1	0	30.7569	17.4079	20.304	0.462754	0.187322	0.296227	-0.314446	0.375	0	12.0912	13.8925	0	0.0652892	0	-0.0324837	-1.92095	0.0436444	-0.325148	-0.339761	-0.514909	-17.5299	0.0249404	-0.27112	1.21535	-0.500667	-0.362347	-0.0938302	-0.139574	-0.108378	6.89151	69.2431	0.146986
000011	K70	K	0.0982132	0.646142	0	1	11.101	54.3301	22.0774	0.534334	0.591846	0.413915	-0.130055	0.333333	0	0	14.7304	1	0.0717282	0.646142	-0.0045532	-0.147564	0.115224	0.0793761	-0.222074	-0.330518	19.3923	-0.0167262	-0.27112	-10.8758	0.337282	0.637653	0.333598	0.506568	0.325489	-12.7644	88.899	0.574414
000014	K70	K	0.0902044	0.042462	0	0	12.3778	32.0227	21.3613	0.649425	0.573781	0.288228	0.338565	0.333333	0	0	14.4834	1	0.00525586	0.042462	-0.0125619	-0.863645	0.230315	0.0613111	-0.34776	0.138101	-2.91509	-0.0167262	-0.27112	-10.8758	0.0902523	0.637653	-0.20361	-0.097112	-0.278191	-11.4876	87.6222	0.0372061
000016	C39	C	0.0875267	0.080452	0	0	11.4167	19	23.4797	0.728132	1.02064	1.23857	0.091007	0.428571	0	0	14.6484	1	0.00918496	0.080452	-0.0152396	1.25476	0.309022	0.50817	0.60258	-0.109456	-15.9378	0.0785119	-0.27112	-10.8758	0.255281	0.637653	-0.169549	-0.059122	-0.240201	-12.4487	88.5833	0.071267
000019	C15	C	0.0860117	0.487148	1	1	34.6996	19.0893	21.0134	0.243113	0.620715	0.342486	0.410336	0.333333	0	0	14.4026	1	0.169038	0.487148	-0.0167546	-1.2115	-0.175997	0.108245	-0.293502	0.209872	-15.8485	-0.0167262	-0.27112	-10.8758	0.0094359	0.637653	0.0772936	0.347574	0.166495	10.8342	65.3004	0.31811
000021	C39	C	0.0838492	0.529599	1	1	17.6595	44.5088	23.3426	0.638573	0.830219	1.25812	-0.082928	0.333333	0	12.4275	15.7824	1	0.0935245	0.529599	-0.0189172	1.11767	0.219463	0.317749	0.622134	-0.283392	9.57101	-0.0167262	-0.27112	1.5517	1.38923	0.637653	0.195258	0.390025	0.208946	-6.20589	82.3405	0.436074
000025	F51	F	0.0853461	0.002175	0	0	4.2007	66.22	20.368	0.709393	0.301621	0.723272	0.159866	0.333333	0	0	14.3631	1	9.13652e-05	0.002175	-0.0174203	-1.85691	0.290283	-0.210849	0.0872835	-0.0405975	31.2822	-0.0167262	-0.27112	-10.8758	-0.0300273	0.637653	-0.238132	-0.137399	-0.317851	-19.6647	95.7993	0.0026843
000026	F52	F	0.0889459	0.10706	1	0	9.7019	41.4946	21.9927	0.56759	0.745859	0.901463	0.026301	0.375	0	11.1021	15.4379	1	0.0103869	0.10706	-0.0138205	-0.232262	0.14848	0.233389	0.265475	-0.174162	6.55681	0.0249404	-0.27112	0.22626	1.04473	0.637653	-0.144143	-0.032514	-0.213593	-14.1635	90.2981	0.0966731
000027	D44	D	0.10189	0.755144	0	1	26.446	47.8246	24.2316	0.435835	1.14792	0.375674	-0.037237	0.333333	0	0	14.753	1	0.199705	0.755144	-0.0008761	2.0067	0.0167254	0.627366	-0.260315	-0.237701	12.8868	-0.0167262	-0.27112	-10.8758	0.359876	0.637653	0.314623	0.61557	0.434491	2.58061	73.554	0.555439
000028	F51	F	0.0785659	0.200471	1	1	19.3271	38.3342	23.1264	0.790499	0.52422	2.0831	0.176979	0.375	0	7.88269	15.3673	1	0.0387452	0.200471	-0.0242004	0.901487	0.371389	0.0117501	1.44711	-0.0234845	3.39641	0.0249404	-0.27112	-2.99316	0.974181	0.637653	-0.0790903	0.060897	-0.120182	-4.53829	80.6729	0.161726
000029	K70	K	0.110094	0.638097	0	1	1.0763	63.5475	22.1619	0.588383	0.691078	0.533935	1.05454	0.333333	0	0	14.3773	1	0.00686784	0.638097	0.0073273	-0.0629851	0.169273	0.178608	-0.102054	0.854078	28.6097	-0.0167262	-0.27112	-10.8758	-0.0158435	0.637653	0.381334	0.498523	0.317444	-21.3662	97.5008	0.62215
000030	C41	C	0.102524	0.389644	0	0	52.3868	24.3099	22.6848	0.402571	0.665418	0.78142	0	0.375	0	16.5573	14.504	1	0.204122	0.389644	-0.0002422	0.459893	-0.0165386	0.152948	0.145431	-0.200463	-10.6279	0.0249404	-0.27112	5.68146	0.110858	0.637653	-0.0552941	0.25007	0.0689913	28.5214	47.6132	0.185522
000032	C39	C	0.0891793	0.071615	0	0	10.6475	42.0201	21.1297	0.32395	0.59929	1.01799	0.071572	0.333333	0	9.88537	14.3524	1	0.00762521	0.071615	-0.013587	-1.09525	-0.0951596	0.0868201	0.382005	-0.128891	7.08231	-0.0167262	-0.27112	-0.990476	-0.0407841	0.637653	-0.176826	-0.067959	-0.249038	-13.2179	89.3525	0.0639898
000034	S90	S	0.0872464	0.207211	1	1	22.2961	21.8751	19.751	0.719504	0.212575	1.86461	0.165694	0.428571	1	8.39004	14.5875	0	0.0462	0	-0.01552	-2.28241	0.300394	-0.299895	1.22863	-0.0347695	-13.0627	0.0785119	0.72888	-2.48581	0.19433	-0.362347	-0.079805	-0.139574	-0.113442	-1.56929	77.7039	0.161011
000043	K70	K	0.113649	0.024461	0	0	33.5093	22.3533	23.5978	0.767877	1.00364	0.387291	0.487238	0.333333	0	9.16952	15.452	1	0.00819671	0.024461	0.0108828	1.37292	0.348767	0.491173	-0.248697	0.286774	-12.5845	-0.0167262	-0.27112	-1.70633	1.05882	0.637653	-0.224552	-0.115113	-0.296192	9.64391	66.4907	0.0162643
000045	F51	F	0.0864977	0.686322	1	1	25.7346	46.2111	21.7712	0.194236	0.641844	0.478021	0.338397	0.333333	0	11.4404	14.5003	1	0.176622	0.686322	-0.0162687	-0.453722	-0.224874	0.129374	-0.157968	0.137933	11.2733	-0.0167262	-0.27112	0.564504	0.107134	0.637653	0.268884	0.546748	0.365669	1.86921	74.2654	0.5097
000046	K70	K	0.11633	0.124994	1	1	12.901	73.6654	24.4304	0.763096	0.790273	0.165684	0.335652	0.333333	0	16.1036	15.9702	0	0.0161255	0	0.013564	2.2055	0.343986	0.277803	-0.470305	0.135188	38.7276	-0.0167262	-0.27112	5.22774	1.57706	-0.362347	-0.131947	-0.139574	-0.195659	-10.9644	87.099	0.108869
000049	C38	C	0.0884262	0.168868	1	0	17.5941	45.676	21.9385	0.806481	0.273536	1.6828	0.377834	0.333333	0	0	15.7193	1	0.0297108	0.168868	-0.0143402	-0.286421	0.387371	-0.238934	1.04681	0.17737	10.7382	-0.0167262	-0.27112	-10.8758	1.32612	0.637653	-0.101659	0.029294	-0.151785	-6.27129	82.4059	0.139157
000050	C39	C	0.0874203	0.069087	0	0	11.5623	45.6217	22.7998	0.588088	0.713857	0.5728	0.042883	0.333333	0	0	15.6417	1	0.00798805	0.069087	-0.015346	0.574874	0.168978	0.201387	-0.0631885	-0.157581	10.6839	-0.0167262	-0.27112	-10.8758	1.24853	0.637653	-0.179717	-0.070487	-0.251566	-12.3031	88.4377	0.061099
000055	C33	C	0.0790977	0.082797	1	1	18.9136	9.0862	21.6786	0.5322	0.570657	0.709354	0.250175	0.428571	1	13.8538	14.7725	0	0.0156599	0	-0.0236687	-0.546317	0.11309	0.0581871	0.0733655	0.0497115	-25.444	0.0785119	0.72888	2.97797	0.379382	-0.362347	-0.173679	-0.139574	-0.237856	-4.95179	81.0864	0.0671371
000058	L72	L	0.098929	0.036225	0	1	5.1712	30.2446	21.4817	0.327471	0.548419	0.308263	0.287944	0.333333	0	10.4797	14.5632	1	0.00187327	0.036225	-0.0038373	-0.743219	-0.0916386	0.0359491	-0.327726	0.0874805	-4.69319	-0.0167262	-0.27112	-0.396143	0.170054	0.637653	-0.206464	-0.103349	-0.284428	-18.6942	94.8288	0.0343517
000059	C25	C	0.0994702	0.065412	0	1	5.661	51.1393	24.0712	0.745773	1.04561	1.35816	0.154107	0.375	0	8.72323	14.5149	1	0.00370297	0.065412	-0.0032962	1.84628	0.326663	0.533139	0.722172	-0.0463565	16.2015	0.0249404	-0.27112	-2.15262	0.121799	0.637653	-0.179107	-0.074162	-0.255241	-18.2044	94.339	0.061709
000061	L72	L	0.0874095	0.474202	1	0	32.062	24.3056	23.2266	0.499835	0.599241	0.189898	0.289336	0.384615	0	15.04	14.49	1	0.152039	0.474202	-0.0153569	1.00169	0.0807254	0.0867711	-0.446091	0.0888725	-10.6322	0.0345558	-0.27112	4.16415	0.0968649	0.637653	0.0813473	0.334628	0.153549	8.19661	67.938	0.322163
000062	L72	L	0.115754	0.006752	0	0	1.4689	74.9648	22.3071	0.588971	0.45235	0.420574	0.331547	0.333333	0	8.92266	14.7788	0	9.91801e-05	0	0.012988	0.0821498	0.169861	-0.0601199	-0.215415	0.131083	39.9521	-0.0167262	-0.27112	-1.95319	0.385622	-0.362347	-0.234233	-0.139574	-0.313901	-21.3662	97.5008	0.0065833
000065	E48	E	0.10643	0.032743	1	1	15.0546	54.4132	22.1052	0.757927	0.680746	0.824935	0.781699	0.333333	0	0	14.7872	1	0.00492933	0.032743	0.0036632	-0.119743	0.338817	0.168276	0.188946	0.581236	19.4754	-0.0167262	-0.27112	-10.8758	0.394021	0.637653	-0.213002	-0.106831	-0.28791	-8.81079	84.9454	0.0278137
000066	C39	C	0.0866343	0.572207	0	1	4.3253	53.9174	24.3926	0.77851	1.10327	1.98596	-0.023736	0.333333	0	10.3634	14.6989	1	0.0247497	0.572207	-0.0161321	2.16767	0.3594	0.590799	1.34997	-0.224199	18.9796	-0.0167262	-0.27112	-0.51241	0.305767	0.637653	0.306641	0.432633	0.251554	-19.5401	95.6747	0.547457
000068	C39	C	0.0794778	0.35773	0	1	39.2189	22.4547	20.1983	0.669023	0.11086	1.41819	5.87687	0.333333	0	0	13.9738	1	0.140298	0.35773	-0.0232885	-2.02658	0.249913	-0.40161	0.782203	2.88016	-12.4831	-0.0167262	-0.27112	-10.8758	-0.419343	0.637653	-0.0233838	0.218156	0.0370773	15.3535	60.7811	0.217432
000069	N78	N	0.0959365	0.092091	1	1	7.825	56.6319	25.1992	0.685297	0.889803	0.350036	0.2635	0.555556	0	16.6443	15.2291	1	0.00720612	0.092091	-0.0068298	2.9743	0.266187	0.377333	-0.285952	0.0630365	21.6941	0.205496	-0.27112	5.76847	0.835947	0.637653	-0.155931	-0.047483	-0.228562	-16.0404	92.175	0.0848849
000078	F52	F	0.0773384	0.113918	0	0	12.2097	24.662	22.8051	0.764565	0.688012	1.15156	0.245467	0.333333	0	12.7544	14.6699	0	0.013909	0	-0.025428	0.580186	0.345455	0.175542	0.515575	0.0450035	-10.2758	-0.0167262	-0.27112	1.87858	0.276787	-0.362347	-0.140807	-0.139574	-0.206735	-11.6557	87.7903	0.100009
000088	G54	G	0.102457	0.050603	0	1	1.3951	67.3695	22.4437	0.085955	0.456814	0.056563	-0.027711	0.333333	0	0	14.1418	1	0.000705962	0.050603	-0.0003095	0.218799	-0.333155	-0.0556559	-0.549856	-0.228175	32.4317	-0.0167262	-0.27112	-10.8758	-0.251351	0.637653	-0.191478	-0.088971	-0.27005	-21.3662	97.5008	0.0493383
000089	G56	G	0.0813194	0.047053	1	1	5.453	61.2997	23.1965	0.341296	1.04288	0.22875	0.029568	0.333333	0	10.9817	14.4704	1	0.0025658	0.047053	-0.021447	0.971624	-0.0778136	0.530406	-0.407239	-0.170896	26.3619	-0.0167262	-0.27112	0.105808	0.0772976	0.637653	-0.196329	-0.092521	-0.2736	-18.4124	94.547	0.0444872
000090	E48	E	0.0823104	0.395567	0	0	3.279	36.3494	23.0048	0.655718	0.966255	0.491449	0.465281	0.428571	0	8.73906	14.8243	1	0.0129706	0.395567	-0.020456	0.779859	0.236608	0.453785	-0.144539	0.264817	1.41161	0.0785119	-0.27112	-2.1368	0.431132	0.637653	0.14178	0.255993	0.0749143	-20.5864	96.721	0.382596
000096	F51	F	0.10814	0.576082	0	1	4.6092	57.6082	21.4403	0.085742	0.68875	0.430007	-0.100381	0.363636	0	0	14.9815	1	0.0265528	0.576082	0.0053735	-0.784617	-0.333368	0.17628	-0.205982	-0.300845	22.6704	0.0135768	-0.27112	-10.8758	0.588393	0.637653	0.308713	0.436508	0.255429	-19.2562	95.3908	0.549529
000099	G56	G	0.0975009	0.019487	0	0	3.4951	42.1828	22.0687	0.360138	0.620018	0.322125	0.087771	0.333333	0	0	15.2194	1	0.00068109	0.019487	-0.0052654	-0.156188	-0.0589716	0.107548	-0.313864	-0.112693	7.24501	-0.0167262	-0.27112	-10.8758	0.826236	0.637653	-0.22201	-0.120087	-0.301166	-20.3703	96.5049	0.0188059
000150	K70	K	0.124724	0.067386	1	1	7.2329	48.4832	21.7225	0.706744	0.738297	0.333634	7.58918	0.428571	0	0	13.487	0	0.00487396	0	0.021958	-0.502443	0.287634	0.225827	-0.302355	2.88016	13.5454	0.0785119	-0.27112	-10.8758	-0.906132	-0.362347	-0.178304	-0.139574	-0.253267	-16.6325	92.7671	0.062512
000151	F51	F	0.0930316	0.008448	0	0	2.4057	50.0886	21.6355	0.606677	0.678224	0.748414	-0.071164	0.333333	0	0	14.3221	1	0.000203234	0.008448	-0.0097348	-0.589411	0.187567	0.165754	0.112425	-0.271628	15.1508	-0.0167262	-0.27112	-10.8758	-0.0710686	0.637653	-0.232579	-0.131126	-0.312205	-21.3662	97.5008	0.0082369
000153	C27	C	0.10344	0.094666	1	0	35.2855	7.642	21.4069	0.467801	0.588248	0.891676	-0.077132	0.333333	0	0	13.854	0	0.0334034	0	0.0006739	-0.818045	0.0486914	0.0757781	0.255688	-0.277595	-25.444	-0.0167262	-0.27112	-10.8758	-0.539177	-0.362347	-0.179553	-0.139574	-0.225987	11.4201	64.7145	0.0612626
000156	R86	R	0.0791233	0.304167	0	0	37.6344	52.3086	22.3495	0.643314	0.189391	0.421002	0.19394	0.333333	1	0	14.8279	1	0.114471	0.304167	-0.0236431	0.124545	0.224204	-0.323079	-0.214986	-0.0065235	17.3708	-0.0167262	0.72888	-10.8758	0.434772	0.637653	-0.0511205	0.164593	-0.0164857	13.769	62.3656	0.189696
000158	C17	C	0.0930103	0.038471	0	1	3.8841	48.0641	22.4765	0.576942	0.915384	1.01955	0.166228	0.333333	0	0	12.8657	1	0.00149425	0.038471	-0.0097561	0.251575	0.157832	0.402914	0.383566	-0.0342355	13.1263	-0.0167262	-0.27112	-10.8758	-1.52748	0.637653	-0.203839	-0.101103	-0.282182	-19.9813	96.1159	0.0369767
000159	F51	F	0.10165	0.017126	0	0	2.3116	30.4901	21.8162	0.30427	0.678587	0.357949	-0.236969	0.333333	0	0	15.1597	0	0.000395885	0	-0.0011164	-0.40873	-0.11484	0.166117	-0.278039	-0.437433	-4.44769	-0.0167262	-0.27112	-10.8758	0.766567	-0.362347	-0.224118	-0.139574	-0.303527	-21.3662	97.5008	0.016698
000333	C38	C	0.085793	0.151576	1	1	20.2624	35.4914	25.2974	0.596883	0.681846	1.31009	0	0.357143	1	18.683	16.5943	0	0.0307129	0	-0.0169734	3.0725	0.177773	0.169376	0.674098	-0.200463	0.553614	0.0070833	0.72888	7.80719	1.92573	-0.362347	-0.119953	-0.139574	-0.169077	-3.60299	79.7376	0.120863
000338	C36	C	0.101043	0.57909	0	1	34.4553	24.2202	25.0866	0.562831	0.95547	0.805176	0.210656	0.333333	1	17.3526	15.3999	1	0.199527	0.57909	-0.0017231	2.86172	0.143721	0.443	0.169187	0.0101925	-10.7176	-0.0167262	0.72888	6.47679	1.00672	0.637653	0.138747	0.439516	0.258437	10.5899	65.5447	0.379563
000400	C38	C	0.0981294	0.2079	1	0	19.1766	19.3821	22.8384	0.539619	0.419527	0.940378	0.082098	0.375	0	10.8878	14.3808	1	0.0398682	0.2079	-0.0046369	0.613503	0.120509	-0.0929429	0.304389	-0.118365	-15.5557	0.0249404	-0.27112	0.0119787	-0.0123145	0.637653	-0.0727842	0.068326	-0.112753	-4.68879	80.8234	0.168032
000401	C30	C	0.0940035	0.323824	1	1	31.6719	38.628	24.4867	0.677456	1.06087	0.37142	0.075095	0.333333	0	0	14.4827	1	0.102561	0.323824	-0.0087629	2.26173	0.258346	0.548404	-0.264568	-0.125368	3.69021	-0.0167262	-0.27112	-10.8758	0.0895342	0.637653	-0.0195532	0.18425	0.0031713	7.80651	68.3281	0.221263
000404	C34	C	0.0878678	0.523678	1	0	28.7867	28.8055	22.5741	0.609224	0.869634	1.2096	0.197908	0.333333	0	0	14.2823	1	0.15075	0.523678	-0.0148986	0.349222	0.190114	0.357164	0.573616	-0.0025555	-6.13229	-0.0167262	-0.27112	-10.8758	-0.110817	0.637653	0.132112	0.384104	0.203025	4.92131	71.2133	0.372928
000408	F51	F	0.100187	0.220413	1	1	6.5527	19.6907	20.173	0.664357	0.305263	0.374796	4.79216	0.333333	1	0	12.6568	0	0.014443	0	-0.0025793	-2.05197	0.245247	-0.207207	-0.261192	2.88016	-15.2471	-0.0167262	0.72888	-10.8758	-1.62175	-0.362347	-0.034846	-0.139574	-0.10024	-17.3127	93.4473	0.20597
000410	C34	C	0.117493	0.050261	1	1	28.5598	33.0803	23.5189	0.833668	0.904729	0.500359	-0.052372	0.333333	0	6.62007	14.2917	1	0.0143544	0.050261	0.014727	1.29395	0.414558	0.392259	-0.135629	-0.252835	-1.85749	-0.0167262	-0.27112	-4.25578	-0.101394	0.637653	-0.204909	-0.089313	-0.270392	4.69441	71.4402	0.0359066
000415	L71	L	0.106518	0.739703	0	1	25.2968	44.9021	24.7685	0.853207	0.971858	0.12145	1.55895	0.333333	0	11.2957	14.3925	1	0.187121	0.739703	0.0037514	2.54359	0.434097	0.459388	-0.514539	1.35849	9.96431	-0.0167262	-0.27112	0.419851	-0.0006218	0.637653	0.311766	0.600129	0.41905	1.43141	74.7032	0.552582
000417	F52	F	0.0832599	0.312114	1	0	25.3545	22.1313	22.7405	0.540901	0.839385	1.39753	0.088354	0.363636	0	11.1444	13.9967	1	0.0791349	0.312114	-0.0195065	0.515603	0.121791	0.326915	0.761544	-0.11211	-12.8065	0.0135768	-0.27112	0.268544	-0.396474	0.637653	-0.007837	0.17254	-0.0085387	1.48911	74.6455	0.232979
000418	C38	C	0.0659825	0.638319	1	1	28.2691	35.2041	22.9449	0.508342	0.873312	0.990337	0.264946	0.333333	0	0	16.1646	0	0.180447	0	-0.0367839	0.719991	0.0892324	0.360842	0.354349	0.0644825	0.266314	-0.0167262	-0.27112	-10.8758	1.77143	-0.362347	0.217056	-0.139574	0.317666	4.40371	71.7309	0.457872
000420	C28	C	0.0802111	0.00736	0	0	5.892	21.255	22.1092	0.957023	0.79681	0.374535	-0.099772	0.363636	0	9.13465	12.2737	1	0.000433651	0.00736	-0.0225553	-0.115712	0.447343	0.28434	-0.261454	-0.300235	-13.6828	0.0135768	-0.27112	-1.7412	-1.62175	0.637653	-0.23389	-0.132214	-0.313293	-17.9734	94.108	0.0069263
000423	C27	C	0.0738619	0.298026	1	1	10.7776	23.1417	22.5116	0.149746	0.223386	0.710512	0.314204	0.333333	0	12.0332	14.3574	1	0.0321201	0.298026	-0.0289045	0.286716	-0.269364	-0.289084	0.0745235	0.11374	-11.7961	-0.0167262	-0.27112	1.1574	-0.0357111	0.637653	0.0250899	0.158452	-0.0226267	-13.0878	89.2224	0.265906
000425	C35	C	0.110529	0.140532	1	1	12.8841	49.2598	24.6171	0.598504	1.08905	0.57042	-0.159891	0.444444	1	10.7282	15.6469	1	0.0181063	0.140532	0.0077631	2.39213	0.179394	0.57658	-0.0655685	-0.360355	14.322	0.0943849	0.72888	-0.147618	1.25377	0.637653	-0.11839	0.000958	-0.180121	-10.9813	87.1159	0.122426
000428	H61	H	0.108032	0.03326	0	1	4.3631	46.0282	22.8078	0.76369	0.761276	0.24145	0.082586	0.555556	0	10.76	13.4862	1	0.00145117	0.03326	0.0052654	0.582826	0.34458	0.248806	-0.394539	-0.117877	11.0904	0.205496	-0.27112	-0.115822	-0.906966	0.637653	-0.209007	-0.106314	-0.287393	-19.5023	95.6369	0.0318088
000429	G54	G	0.0820195	0.057025	0	1	7.2878	40.8337	23.2644	0.601973	1.15416	0.102712	0.200584	0.363636	0	10.3734	14.0711	1	0.00415587	0.057025	-0.0207468	1.03951	0.182863	0.627366	-0.533277	0.0001205	5.89591	0.0135768	-0.27112	-0.502422	-0.322056	0.637653	-0.187947	-0.082549	-0.263628	-16.5776	92.7122	0.0528691
000430	N78	N	0.0762166	0.42923	1	0	29.4443	30.021	20.2171	0.280697	0.247617	0.896808	-0.26693	0.333333	0	0	13.7757	1	0.126384	0.42923	-0.0265498	-2.00787	-0.138413	-0.264853	0.260819	-0.467394	-4.91679	-0.0167262	-0.27112	-10.8758	-0.617409	0.637653	0.0620302	0.289656	0.108577	5.57891	70.5557	0.302846
000488	C22	C	0.0757699	0.280019	1	1	23.6899	19.7328	24.5845	0.691966	1.14852	0.428125	0.031739	0.333333	1	15.8987	16.2228	1	0.0663362	0.280019	-0.0269964	2.35953	0.272856	0.627366	-0.207864	-0.168724	-15.205	-0.0167262	0.72888	5.02281	1.82965	0.637653	-0.0271333	0.140445	-0.0406337	-0.175487	76.3101	0.213683
000502	K70	K	0.0883759	0	0	0	7.5848	22.6515	19.5511	0.210434	0.250007	0.095166	-0.130912	0.333333	0	0	13.7966	0	0	0	-0.0143905	-2.28241	-0.208676	-0.262463	-0.540822	-0.331375	-12.2863	-0.0167262	-0.27112	-10.8758	-0.596505	-0.362347	-0.238227	-0.139574	-0.317851	-16.2806	92.4152	0.0025895
000503	I64	I	0.0971954	0.090617	1	0	6.6301	27.2694	21.0796	0.109044	0.075394	0.141687	0.067223	0.428571	0	0	14.1441	0	0.006008	0	-0.0055709	-1.14535	-0.310066	-0.42951	-0.494302	-0.133241	-7.66839	0.0785119	-0.27112	-10.8758	-0.249044	-0.362347	-0.156207	-0.139574	-0.230036	-17.2353	93.3699	0.084609
000507	G55	G	0.11184	0.038703	0	1	5.207	25.6196	22.0922	0.354787	0.695733	0.345703	0.973029	0.5	0	10.011	14.284	1	0.00201527	0.038703	0.009074	-0.132732	-0.0643226	0.183263	-0.290285	0.772566	-9.31819	0.14994	-0.27112	-0.8649	-0.109188	0.637653	-0.204128	-0.100871	-0.28195	-18.6584	94.793	0.0366877
000513	C27	C	0.0793514	0.508513	1	1	36.2419	26.2105	22.6052	0.451033	0.467384	0.757176	0.171206	0.454545	0	0	14.7737	0	0.184295	0	-0.0234149	0.380248	0.0319234	-0.0450859	0.121188	-0.0292575	-8.72729	0.104486	-0.27112	-10.8758	0.38061	-0.362347	0.0834022	-0.139574	0.18786	12.3765	63.7581	0.324218
000516	F52	F	0.131026	0.077034	1	0	16.7633	20.8625	22.0074	0.644833	0.551798	0.984288	0.047913	0.363636	0	0	14.221	0	0.0129134	0	0.0282599	-0.217497	0.225723	0.0393281	0.348299	-0.152551	-14.0753	0.0135768	-0.27112	-10.8758	-0.172163	-0.362347	-0.176696	-0.139574	-0.243619	-7.10209	83.2367	0.0641206
000519	C30	C	0.100137	0.048564	0	0	30.6453	36.0396	22.3163	0.266653	0.465174	0.511396	5.88731	0.333333	0	0	14.4295	1	0.0148826	0.048564	-0.0026291	0.0913648	-0.152457	-0.0472959	-0.124592	2.88016	1.10181	-0.0167262	-0.27112	-10.8758	0.0363674	0.637653	-0.207135	-0.09101	-0.272089	6.77991	69.3547	0.0336814
000521	C38	C	0.0996744	0.327338	1	0	21.6408	21.5818	22.8659	0.623602	0.959996	1.28459	0.132381	0.444444	0	14.5708	15.4298	1	0.0708386	0.327338	-0.003092	0.641013	0.204492	0.447526	0.648597	-0.0680825	-13.356	0.0943849	-0.27112	3.69498	1.0367	0.637653	0.0156834	0.187764	0.0066853	-2.22459	78.3592	0.256499
000525	C26	C	0.0821632	0.091861	1	0	20.8684	44.753	23.0561	0.655206	0.717671	0.707646	0.009192	0.333333	0	0	14.2303	0	0.0191699	0	-0.0206031	0.831189	0.236096	0.205201	0.0716575	-0.191272	9.81521	-0.0167262	-0.27112	-10.8758	-0.162873	-0.362347	-0.168125	-0.139574	-0.228792	-2.99699	79.1316	0.0726911
000526	K70	K	0.0971083	0.409086	0	0	19.5782	28.5238	19.1036	0.214055	0.104776	0.050702	-0.844061	0.428571	0	0	13.1111	0	0.0800917	0	-0.0056581	-2.28241	-0.205055	-0.407694	-0.549856	-0.6989	-6.41399	0.0785119	-0.27112	-10.8758	-1.28204	-0.362347	0.0881783	-0.139574	0.0884333	-4.28719	80.4218	0.328994
000528	C35	C	0.111892	0.102809	1	1	6.9875	34.9758	23.8225	0.577607	1.11078	0.56227	-0.003561	0.333333	0	0	14.4222	1	0.00718378	0.102809	0.009126	1.59753	0.158497	0.598313	-0.0737185	-0.204024	0.0380139	-0.0167262	-0.27112	-10.8758	0.0290395	0.637653	-0.145191	-0.036765	-0.217844	-16.8779	93.0125	0.0956252
000529	C13	C	0.0947029	0.046078	0	1	7.7828	51.2615	20.9891	0.293831	0.306673	1.47071	0.176151	0.333333	0	0	14.8643	1	0.00358616	0.046078	-0.0080635	-1.23581	-0.125279	-0.205797	0.834723	-0.0243125	16.3237	-0.0167262	-0.27112	-10.8758	0.471198	0.637653	-0.198324	-0.093496	-0.274575	-16.0826	92.2172	0.0424918
000530	C34	C	0.107322	0.407843	1	0	19.4134	21.9578	21.8109	0.322938	0.740255	0.520175	0.00902	0.333333	0	11.3294	14.3051	1	0.0791762	0.407843	0.0045558	-0.413975	-0.0961716	0.227785	-0.115813	-0.191443	-12.98	-0.0167262	-0.27112	0.453537	-0.0880672	0.637653	0.0878508	0.268269	0.0871903	-4.45199	80.5866	0.328667
000531	D44	D	0.109709	0.05839	0	1	41.6239	26.1158	22.8501	0.67673	0.854965	0.402924	0.043476	0.363636	0	6.9575	14.0616	1	0.0243042	0.05839	0.0069425	0.625134	0.25762	0.342495	-0.233065	-0.156988	-8.82199	0.0135768	-0.27112	-3.91835	-0.33155	0.637653	-0.20673	-0.081184	-0.262263	17.7585	58.3761	0.0340858
000536	C39	C	0.0744999	0.103533	1	1	14.301	70.7738	22.9967	0.619171	0.389763	0.592555	2.04208	0.555556	0	0	13.5977	0	0.0148063	0	-0.0282665	0.771809	0.200061	-0.122707	-0.0434335	1.84162	35.836	0.205496	-0.27112	-10.8758	-0.795411	-0.362347	-0.152089	-0.139574	-0.21712	-9.56439	85.699	0.0887267
000537	K70	K	0.104509	0.062402	0	0	12.4157	20.8247	22.1467	0.5022	0.829074	0.400099	-0.164602	0.333333	0	0	13.4788	1	0.00774765	0.062402	0.0017431	-0.078196	0.0830904	0.316604	-0.23589	-0.365065	-14.1131	-0.0167262	-0.27112	-10.8758	-0.914361	0.637653	-0.186162	-0.077172	-0.258251	-11.4497	87.5843	0.0546544
000538	C27	C	0.072791	0.261709	1	1	26.5202	41.5236	23.279	0.299057	0.172527	1.33542	0.155476	0.363636	0	10.2438	14.7765	1	0.0694058	0.261709	-0.0299754	1.05409	-0.120053	-0.339943	0.699434	-0.0449875	6.58581	0.0135768	-0.27112	-0.632006	0.38333	0.637653	-0.0485128	0.122135	-0.0589437	2.65481	73.4798	0.192303
000539	D44	D	0.0893141	0.059713	0	1	6.5883	67.386	24.9416	0.623187	1.08906	0.461444	0.045491	0.333333	0	6.90776	14.5883	1	0.00393407	0.059713	-0.0134522	2.71665	0.204077	0.576585	-0.174544	-0.154973	32.4482	-0.0167262	-0.27112	-3.96809	0.195115	0.637653	-0.185037	-0.079861	-0.26094	-17.2771	93.4117	0.0557789
000540	K70	K	0.1232	0.107164	0	1	13.3427	41.2463	24.3192	0.899756	0.905276	0.243027	1.1316	0.333333	0	15.2005	15.1075	0	0.0142986	0	0.0204339	2.0943	0.447343	0.392806	-0.392962	0.931142	6.30851	-0.0167262	-0.27112	4.32468	0.714355	-0.362347	-0.147951	-0.139574	-0.213489	-10.5227	86.6573	0.0928654
000543	D44	D	0.102799	0.23878	1	1	29.4426	42.6904	23.8066	0.543037	1.12676	0.600777	0.643932	0.333333	0	0	14.3875	1	0.070303	0.23878	3.26e-05	1.58164	0.123927	0.614294	-0.0352115	0.443468	7.75261	-0.0167262	-0.27112	-10.8758	-0.0056888	0.637653	-0.0723391	0.099206	-0.0818727	5.57721	70.5574	0.168477
000545	C26	C	0.102722	0.00571	0	0	17.2325	46.1593	20.8832	0.357445	0.356685	0.719065	7.53611	0.4	0	6.95655	13.8255	0	0.000983976	0	-4.45e-05	-1.34173	-0.0616646	-0.155785	0.0830765	2.88016	11.2215	0.0499404	-0.27112	-3.91931	-0.567678	-0.362347	-0.23609	-0.139574	-0.314943	-6.63289	82.7675	0.004726
000546	K70	K	0.0856617	0.14385	0	1	15.8434	13.6492	19.4857	0.301097	0.260271	0.250938	-0.246847	0.428571	0	0	13.5515	0	0.0227907	0	-0.0171046	-2.28241	-0.118013	-0.252199	-0.385051	-0.44731	-21.2886	0.0785119	-0.27112	-10.8758	-0.841594	-0.362347	-0.119757	-0.139574	-0.176803	-8.02199	84.1566	0.121059
000547	C39	C	0.0803379	0.292643	1	0	15.0578	21.6392	21.7661	0.373312	0.646256	0.197757	0.265828	0.428571	1	10.6091	13.529	0	0.0440656	0	-0.0224285	-0.458807	-0.0457976	0.133786	-0.438231	0.0653645	-13.2986	0.0785119	0.72888	-0.266793	-0.864111	-0.362347	0.0077614	-0.139574	-0.0280097	-8.80759	84.9422	0.248577
000550	C36	C	0.094703	0.054763	1	1	38.4061	41.0299	23.5256	0.443279	0.582126	1.4117	0.195425	0.333333	0	7.17012	15.7411	1	0.0210323	0.054763	-0.0080634	1.30072	0.0241694	0.0696561	0.775711	-0.0050385	6.09211	-0.0167262	-0.27112	-3.70573	1.34794	0.637653	-0.207085	-0.084811	-0.26589	14.5407	61.5939	0.0337307
000552	B06	B	0.110514	0.013453	0	0	0.8802	73.8294	22.4698	0.54552	0.555074	0.688535	-0.081695	0.357143	0	0	13.6315	1	0.000118413	0.013453	0.0077472	0.244915	0.12641	0.0426041	0.0525465	-0.282158	38.8916	0.0070833	-0.27112	-10.8758	-0.761671	0.637653	-0.227699	-0.126121	-0.3072	-21.3662	97.5008	0.0131168
000553	C26	C	0.0915986	0.033764	1	1	19.675	20.152	21.7196	0.428993	0.404251	1.20399	0.312697	0.375	0	10.2577	13.7102	1	0.00664307	0.033764	-0.0111678	-0.505348	0.0098834	-0.108219	0.568003	0.112233	-14.7858	0.0249404	-0.27112	-0.618191	-0.682989	0.637653	-0.213695	-0.10581	-0.286889	-4.19039	80.325	0.0271209
000554	F51	F	0.103775	0.299358	0	0	5.5951	24.5719	20.843	0.190248	0.435289	3.60075	-0.00349	0.333333	0	8.44441	13.5234	1	0.0167494	0.299358	0.0010091	-1.38191	-0.228862	-0.0771809	1.87609	-0.203954	-10.3659	-0.0167262	-0.27112	-2.43144	-0.86972	0.637653	0.0417926	0.159784	-0.0212947	-18.2703	94.4049	0.282609
000559	C36	C	0.130372	0.074544	0	1	5.609	51.5291	22.9998	0.605592	0.678445	0.966025	0.110596	0.333333	0	10.3577	14.1376	0	0.00418117	0	0.0276056	0.774859	0.186482	0.165975	0.330037	-0.0898675	16.5913	-0.0167262	-0.27112	-0.518108	-0.255545	-0.362347	-0.170453	-0.139574	-0.246109	-18.2564	94.391	0.0703628
000560	F52	F	0.0698339	0.028506	0	0	25.8684	24.3996	22.295	0.745479	0.969527	0.408634	-0.353085	0.428571	0	15.4004	14.4876	0	0.00737405	0	-0.0329325	0.0700439	0.326369	0.457057	-0.227354	-0.553548	-10.5382	0.0785119	-0.27112	4.52456	0.0944995	-0.362347	-0.219684	-0.139574	-0.292147	2.00301	74.1316	0.021132
000566	C27	C	0.0828645	0.50856	1	1	28.7264	21.6751	21.968	0.542144	0.468008	0.326781	0.072215	0.333333	0	13.7412	13.8653	0	0.146091	0	-0.0199019	-0.256952	0.123034	-0.0444619	-0.309208	-0.128248	-13.2627	-0.0167262	-0.27112	2.86533	-0.527886	-0.362347	0.121653	-0.139574	0.187907	4.86101	71.2736	0.362469
000568	C15	C	0.0947859	0.423906	1	1	39.1839	21.3942	23.3432	0.225484	0.43826	0.711846	-0.097369	0.363636	0	14.6332	15.0442	1	0.166103	0.423906	-0.0079804	1.11824	-0.193626	-0.0742099	0.0758575	-0.297833	-13.5436	0.0135768	-0.27112	3.75736	0.651047	0.637653	0.0169871	0.284332	0.103253	15.3185	60.8161	0.257803
000570	C34	C	0.0773171	0.304499	0	1	3.7736	30.0152	21.8359	0.399786	0.689171	0.950697	-0.009454	0.333333	0	0	14.6707	1	0.0114906	0.304499	-0.0254492	-0.389028	-0.0193236	0.176701	0.314709	-0.209918	-4.92259	-0.0167262	-0.27112	-10.8758	0.277595	0.637653	0.0521924	0.164925	-0.0161537	-20.0918	96.2264	0.293008
000572	C36	C	0.107913	0.237044	0	1	34.6571	28.7966	23.3496	0.316922	1.30031	0.772097	0.209652	0.375	1	0	13.8676	0	0.0821526	0	0.0051467	1.12465	-0.102188	0.627366	0.136108	0.0091885	-6.14119	0.0249404	0.72888	-10.8758	-0.52551	-0.362347	-0.0859246	-0.139574	-0.0836087	10.7917	65.3429	0.154891
000573	K70	K	0.0889738	0.009051	0	0	7.7637	16.5163	21.7967	0.450208	0.643059	0.371653	0.287585	0.4	0	7.89952	13.9886	0	0.000702692	0	-0.0137926	-0.428243	0.0310984	0.130589	-0.264336	0.0871215	-18.4215	0.0499404	-0.27112	-2.97633	-0.404516	-0.362347	-0.232468	-0.139574	-0.311602	-16.1017	92.2363	0.0083483
000576	C22	C	0.0722345	0.012489	1	0	8.7064	41.548	21.1131	0.310645	0.315012	0.376446	-0.038224	0.428571	0	10.5815	13.8948	0	0.00108734	0	-0.0305318	-1.11178	-0.108465	-0.197458	-0.259543	-0.238687	6.61021	0.0785119	-0.27112	-0.29433	-0.498355	-0.362347	-0.229414	-0.139574	-0.308164	-15.159	91.2936	0.0114017
000581	C36	C	0.0836074	0.300666	1	1	23.1943	20.0019	23.2939	0.235316	0.397685	0.463262	0.114455	0.363636	0	8.90191	14.3102	1	0.0697374	0.300666	-0.0191589	1.06899	-0.183794	-0.114785	-0.172727	-0.0860085	-14.9359	0.0135768	-0.27112	-1.97394	-0.0829321	0.637653	-0.0098874	0.161092	-0.0199867	-0.671087	76.8057	0.230929
000582	G55	G	0.110772	0.0498	0	0	29.2873	62.0113	22.8713	0.549908	0.608446	0.435995	0.775359	0.375	0	8.00637	13.3146	1	0.0145851	0.0498	0.008006	0.646359	0.130798	0.0959761	-0.199993	0.574896	27.0735	0.0249404	-0.27112	-2.86948	-1.0785	0.637653	-0.205601	-0.089774	-0.270853	5.42191	70.7127	0.0352149
000587	C41	C	0.078681	0.406968	0	0	17.2785	29.95	21.5186	0.459761	0.277106	4.24249	0.374145	0.25	0	0	13.8976	0	0.070318	0	-0.0240854	-0.706353	0.0406514	-0.235364	1.87609	0.173681	-4.98779	-0.10006	-0.27112	-10.8758	-0.495588	-0.362347	0.095834	-0.139574	0.0863153	-6.58689	82.7215	0.33665
000589	C29	C	0.0871897	0.365955	0	1	1.9426	33.8399	22.7477	0.685134	0.981385	0.905537	-0.018029	0.4	0	10.4944	13.837	1	0.00710904	0.365955	-0.0155767	0.522737	0.266024	0.468915	0.269549	-0.218493	-1.09789	0.0499404	-0.27112	-0.381443	-0.55616	0.637653	0.115993	0.226381	0.0453023	-21.3662	97.5008	0.356809
000592	A02	A	0.111876	0.083568	0	0	10.968	33.4622	21.3259	0.262255	0.248218	0.469785	0.179538	0.4	0	0	13.6877	0	0.00916574	0	0.0091095	-0.899036	-0.156855	-0.264252	-0.166204	-0.0209255	-1.47559	0.0499404	-0.27112	-10.8758	-0.705462	-0.362347	-0.166414	-0.139574	-0.237085	-12.8974	89.032	0.0744023
000593	F52	F	0.0715151	0.255343	0	0	4.1567	23.1386	20.6245	0.263404	0.52487	0.599981	0.021183	0.333333	0	9.53025	13.6945	0	0.0106138	0	-0.0312512	-1.60042	-0.155706	0.0124001	-0.0360075	-0.179281	-11.7992	-0.0167262	-0.27112	-1.3456	-0.698667	-0.362347	0.0039131	-0.139574	-0.0653097	-19.7087	95.8433	0.244729
000595	C34	C	0.0987813	0.104749	0	1	14.2507	29.9703	20.7774	0.738589	0.505091	0.34232	-0.130604	0.363636	0	10.023	13.3188	0	0.0149275	0	-0.003985	-1.4475	0.319479	-0.0073789	-0.293668	-0.331068	-4.96749	0.0135768	-0.27112	-0.852804	-1.07439	-0.362347	-0.150995	-0.139574	-0.215904	-9.61469	85.7493	0.0898215
000596	C15	C	0.104348	0.123501	1	1	10.8575	53.8928	22.484	0.356576	0.472121	0.82347	0.091378	0.375	0	7.09008	14.9496	1	0.0134091	0.123501	0.0015821	0.259115	-0.0625336	-0.0403489	0.187481	-0.109086	18.955	0.0249404	-0.27112	-3.78577	0.55648	0.637653	-0.130724	-0.016073	-0.197152	-13.0079	89.1425	0.110092
000597	C27	C	0.085037	0.225336	0	1	31.9188	22.4964	22.7454	0.788334	0.913253	0.571395	0.001469	0.333333	1	7.80303	14.0937	1	0.0719245	0.225336	-0.0177294	0.520498	0.369224	0.400783	-0.0645935	-0.198994	-12.4414	-0.0167262	0.72888	-3.07282	-0.299466	0.637653	-0.0874046	0.085762	-0.0953167	8.05341	68.0812	0.153411
000598	D46	D	0.0994661	0.068582	0	0	3.8814	42.05	23.0654	0.346266	0.500076	0.25779	0.123059	0.375	1	0	14.1492	1	0.00266194	0.068582	-0.0033003	0.840434	-0.0728436	-0.0123939	-0.378198	-0.0774045	7.11221	0.0249404	0.72888	-10.8758	-0.243946	0.637653	-0.174896	-0.070992	-0.252071	-19.984	96.1186	0.0659201
000599	C29	C	0.0877181	0.033599	0	1	9.7578	20.3079	22.3047	0.679285	0.899165	1.08963	-0.107766	0.333333	0	8.65643	12.8907	1	0.00327852	0.033599	-0.0150483	0.0797944	0.260175	0.386695	0.453647	-0.308229	-14.6299	-0.0167262	-0.27112	-2.21942	-1.50246	0.637653	-0.210496	-0.105975	-0.287054	-14.1076	90.2422	0.0303205
000600	D44	D	0.0923548	0.564833	0	1	17.4961	55.0085	23.6136	0.712163	1.06489	0.497115	0.355392	0.333333	0	0	13.9619	1	0.0988237	0.564833	-0.0104115	1.38869	0.293053	0.552423	-0.138874	0.154928	20.0707	-0.0167262	-0.27112	-10.8758	-0.431279	0.637653	0.225193	0.425259	0.24418	-6.36929	82.5039	0.466009
000603	B09	B	0.102954	0.106993	0	0	36.7119	45.6441	20.4761	0.325185	0.115483	0.920422	-0.086523	0.363636	0	0	13.5861	0	0.0392792	0	0.0001874	-1.74878	-0.0939246	-0.396987	0.284434	-0.286986	10.7063	0.0135768	-0.27112	-10.8758	-0.807041	-0.362347	-0.173102	-0.139574	-0.21366	12.8465	63.2881	0.0677138
000606	C27	C	0.100463	0.218072	0	0	17.7028	12.5864	21.0994	0.321696	0.397971	0.253941	0.194661	0.428571	0	0	13.7387	1	0.0386049	0.218072	-0.0023029	-1.12555	-0.0974136	-0.114499	-0.382047	-0.0058025	-22.3514	0.0785119	-0.27112	-10.8758	-0.654401	0.637653	-0.0613489	0.078498	-0.102581	-6.16259	82.2972	0.179467
000608	K70	K	0.0857527	0.412542	1	1	24.4198	29.1234	22.8705	0.595973	0.955836	0.089643	0.263514	0.428571	0	0	15.2008	0	0.100742	0	-0.0170137	0.64559	0.176863	0.443366	-0.546346	0.0630505	-5.81439	0.0785119	-0.27112	-10.8758	0.807616	-0.362347	0.070984	-0.139574	0.0918893	0.554413	75.5802	0.3118
000610	N78	N	0.0851971	0.014614	0	0	6.4265	32.2341	20.2813	0.27882	0.437886	1.05571	-0.212157	0.333333	0	0	13.909	1	0.000939169	0.014614	-0.0175693	-1.94361	-0.14029	-0.0745839	0.419724	-0.412621	-2.70369	-0.0167262	-0.27112	-10.8758	-0.484138	0.637653	-0.227141	-0.12496	-0.306039	-17.4389	93.5735	0.0136748
000611	C17	C	0.0659918	0.220906	1	1	15.7598	12.4292	20.4218	0.194868	0.481104	1.56956	5.30082	0.333333	1	0	12.8602	0	0.0348143	0	-0.0367745	-1.80308	-0.224242	-0.0313659	0.933571	2.88016	-22.5086	-0.0167262	0.72888	-10.8758	-1.53292	-0.362347	-0.0547244	-0.139574	-0.0997467	-8.10559	84.2402	0.186092
000620	K70	K	0.109685	0.144599	0	0	19.9976	65.9798	23.6282	0.806703	0.776455	0.179869	0.056289	0.333333	0	0	15.1986	0	0.0289163	0	0.006919	1.40329	0.387593	0.263985	-0.45612	-0.144175	31.042	-0.0167262	-0.27112	-10.8758	0.805436	-0.362347	-0.125133	-0.139574	-0.176054	-3.86779	80.0024	0.115683
000622	C35	C	0.094919	0.279828	0	0	32.0697	20.4597	19.8793	0.38989	0.236586	0.425083	0.420793	0.333333	1	0	12.8889	0	0.08974	0	-0.0078474	-2.28241	-0.0292196	-0.275884	-0.210905	0.22033	-14.4781	-0.0167262	0.72888	-10.8758	-1.50422	-0.362347	-0.0507281	-0.139574	-0.0408247	8.20431	67.9303	0.190088
000623	C27	C	0.134814	0.122806	1	0	10.5215	24.0949	23.217	0.11983	0.69834	0.169661	0.353795	0.428571	0	12.0203	14.5417	0	0.012921	0	0.0320481	0.992074	-0.29928	0.18587	-0.466328	0.153332	-10.8429	0.0785119	-0.27112	1.14446	0.148518	-0.362347	-0.130931	-0.139574	-0.197847	-13.3439	89.4785	0.109885
000625	C36	C	0.0989167	0.156322	1	1	8.8587	41.038	24.7004	0.650706	0.601993	0.773642	0.306126	0.333333	0	10.043	14.7527	1	0.0138481	0.156322	-0.0038496	2.47549	0.231596	0.0895231	0.137654	0.105663	6.10021	-0.0167262	-0.27112	-0.832819	0.359546	0.637653	-0.0983422	0.016748	-0.164331	-15.0067	91.1413	0.142474
000629	B08	B	0.100389	0.065919	0	1	32.0167	30.627	24.2998	0.577386	0.916106	0.46705	-4.6e-05	0.363636	0	8.60612	13.8712	1	0.0211051	0.065919	-0.002377	2.07488	0.158276	0.403636	-0.168938	-0.20051	-4.31079	0.0135768	-0.27112	-2.26973	-0.52191	0.637653	-0.196002	-0.073655	-0.254734	8.15131	67.9833	0.0448139
000630	C32	C	0.110883	0.046312	1	1	4.2948	51.8284	24.4058	0.699186	0.945572	1.91272	-0.014161	0.384615	0	6.39693	14.3075	1	0.00198901	0.046312	0.0081168	2.18089	0.280076	0.433102	1.27673	-0.214624	16.8906	0.0345558	-0.27112	-4.47892	-0.0856186	0.637653	-0.196493	-0.093262	-0.274341	-19.5706	95.7052	0.044323
000631	K70	K	0.0930527	0.018262	0	0	7.0887	73.6479	23.2792	0.766583	0.889302	0.234391	0.015161	0.333333	0	0	14.8866	0	0.00129454	0	-0.0097137	1.05424	0.347473	0.376832	-0.401597	-0.185303	38.7101	-0.0167262	-0.27112	-10.8758	0.49351	-0.362347	-0.223849	-0.139574	-0.302391	-16.7767	92.9113	0.0169675
000635	C26	C	0.0961349	0.035904	0	1	7.2983	51.2468	21.9907	0.227402	0.951576	0.763462	0.007081	0.333333	0	0	13.714	1	0.00262038	0.035904	-0.0066315	-0.234225	-0.191708	0.439106	0.127473	-0.193383	16.309	-0.0167262	-0.27112	-10.8758	-0.679162	0.637653	-0.207532	-0.10367	-0.284749	-16.5671	92.7017	0.0332836
000636	C39	C	0.103495	0.295538	0	1	11.0731	18.2549	22.0762	0.402173	0.729988	0.624166	0.070103	0.444444	0	0	14.5063	1	0.0327252	0.295538	0.0007289	-0.148685	-0.0169366	0.217518	-0.0118225	-0.13036	-16.6829	0.0943849	-0.27112	-10.8758	0.113166	0.637653	0.0219968	0.155964	-0.0251147	-12.7923	88.9269	0.262813
000637	C25	C	0.103649	0.066663	1	0	22.9993	29.5	20.7623	0.169992	0.397637	3.27548	-0.082998	0.333333	0	9.15736	14.6545	0	0.015332	0	0.0008827	-1.46262	-0.249118	-0.114833	1.87609	-0.283461	-5.43779	-0.0167262	-0.27112	-1.71849	0.261349	-0.362347	-0.189485	-0.139574	-0.25399	-0.866087	77.0007	0.051331
000639	C13	C	0.0859348	0.253742	1	0	18.5476	41.9627	21.0854	0.193606	0.401919	1.69317	-0.021419	0.333333	0	0	13.8451	0	0.0470631	0	-0.0168316	-1.13955	-0.225504	-0.110551	1.05718	-0.221883	7.02491	-0.0167262	-0.27112	-10.8758	-0.548069	-0.362347	-0.0341371	-0.139574	-0.0669107	-5.31779	81.4524	0.206679
000650	C27	C	0.0916675	0.140419	1	0	10.1777	44.5408	21.5686	0.167416	0.405037	0.813538	-0.138031	0.375	0	0	14.08	0	0.0142914	0	-0.0110989	-0.656341	-0.251694	-0.107433	0.177549	-0.338494	9.60301	0.0249404	-0.27112	-10.8758	-0.313113	-0.362347	-0.114688	-0.139574	-0.180234	-13.6877	89.8223	0.126128
000652	F51	F	0.11427	0.031046	0	1	4.1553	33.7807	23.7093	0.849184	0.839024	0.559121	0.704128	0.333333	0	10.9974	14.1415	1	0.00129005	0.031046	0.0115033	1.48441	0.430074	0.326554	-0.0768675	0.503665	-1.15709	-0.0167262	-0.27112	0.121572	-0.251639	0.637653	-0.21106	-0.108528	-0.289607	-19.7101	95.8447	0.0297559
000656	K70	K	0.115449	0.447553	0	1	53.3431	21.8236	24.8568	0.840893	1.00916	0.280912	0.552822	0.333333	0	19.1887	16.5388	0	0.238739	0	0.0126825	2.63183	0.421783	0.496693	-0.355077	0.352359	-13.1142	-0.0167262	-0.27112	8.31286	1.92573	-0.362347	-0.0320017	-0.139574	0.1269	29.4777	46.6569	0.208814
000659	C29	C	0.0702336	0.296836	0	1	6.3615	26.3926	22.2393	0.753524	0.650029	0.532649	-0.102122	0.333333	0	0	15.3532	0	0.0188832	0	-0.0325328	0.0143363	0.334414	0.137559	-0.10334	-0.302586	-8.54519	-0.0167262	-0.27112	-10.8758	0.960056	-0.362347	0.0371367	-0.139574	-0.0238167	-17.5039	93.6385	0.277953
000661	C27	C	0.0750576	0.476799	1	0	16.5582	21.6711	21.7545	0.39257	0.182401	0.800424	0.163245	0.333333	1	8.23403	15.6617	1	0.0789493	0.476799	-0.0277088	-0.470383	-0.0265396	-0.330069	0.164436	-0.0372185	-13.2667	-0.0167262	0.72888	-2.64182	1.26859	0.637653	0.157034	0.337225	0.156146	-7.30719	83.4418	0.39785
000665	R86	R	0.0885659	0.169965	0	0	49.8536	20.1887	21.9213	0.299572	0.631195	0.351995	0.086949	0.363636	0	0	13.7935	1	0.0847337	0.169965	-0.0142004	-0.303652	-0.119538	0.118725	-0.283994	-0.113515	-14.7491	0.0135768	-0.27112	-10.8758	-0.599669	0.637653	-0.155585	0.030391	-0.150688	25.9882	50.1464	0.0852313
000666	C35	C	0.0798619	0.357544	0	0	38.9456	31.1299	23.6605	0.459259	1.21422	0.329807	0.121209	0.375	0	12.8044	14.7533	1	0.139248	0.357544	-0.0229045	1.43557	0.0401494	0.627366	-0.306181	-0.0792545	-3.80789	0.0249404	-0.27112	1.92857	0.36015	0.637653	-0.0225197	0.21797	0.0368913	15.0802	61.0544	0.218296
000667	K70	K	0.0805277	0.404315	1	1	22.6077	15.5817	23.4367	0.630405	1.06461	0.246429	0.955153	0.555556	0	0	14.9491	0	0.0914063	0	-0.0222387	1.21174	0.211295	0.55214	-0.38956	0.75469	-19.3561	0.205496	-0.27112	-10.8758	0.555933	-0.362347	0.0720926	-0.139574	0.0836623	-1.25769	77.3923	0.312909
000669	D45	D	0.0834715	0.551941	1	1	46.0115	25.6516	22.4734	0.598679	0.489475	0.315149	0.276677	0.333333	0	0	14.1594	0	0.253956	0	-0.0192949	0.248515	0.179569	-0.0229949	-0.320839	0.0762135	-9.28619	-0.0167262	-0.27112	-10.8758	-0.233755	-0.362347	0.0571686	-0.139574	0.231288	22.1461	53.9885	0.297985
000671	K70	K	0.089562	0.227795	1	1	43.2243	24.247	24.211	0.868614	0.858277	0.30288	0.365318	0.428571	0	16.2584	15.698	0	0.0984628	0	-0.0132044	1.98604	0.447343	0.345807	-0.333108	0.164854	-10.6908	0.0785119	-0.27112	5.3826	1.30489	-0.362347	-0.111484	-0.139574	-0.0928577	19.3589	56.7757	0.129332
000673	R87	R	0.0745639	0.306109	0	0	5.145	29.9885	18.2194	0.86192	0.039821	0.209277	0.038412	0.333333	0	0	13.8676	0	0.0157493	0	-0.0282025	-2.28241	0.44281	-0.42951	-0.426712	-0.162051	-4.94929	-0.0167262	-0.27112	-10.8758	-0.52551	-0.362347	0.0495437	-0.139574	-0.0145437	-18.7204	94.855	0.29036
000679	F52	F	0.0911024	0.126805	0	1	11.989	29.927	22.971	0.779629	1.00313	0.380644	0.075406	0.5	0	11.2491	14.5845	0	0.0152027	0	-0.0116639	0.746031	0.360519	0.490664	-0.255344	-0.125057	-5.01079	0.14994	-0.27112	0.373239	0.191322	-0.362347	-0.129214	-0.139574	-0.193848	-11.8764	88.011	0.111602
000680	C35	C	0.11569	0.058616	0	1	2.7171	27.6248	23.2554	0.62131	1.06957	0.783084	-0.033322	0.333333	0	11.246	14.6012	1	0.00159266	0.058616	0.012924	1.03046	0.2022	0.557098	0.147095	-0.233786	-7.31299	-0.0167262	-0.27112	0.370136	0.208098	0.637653	-0.183793	-0.080958	-0.262037	-21.1483	97.2829	0.0570233
000682	C38	C	0.100051	0.018161	0	0	1.9706	19.7371	21.7086	0.384289	0.698188	0.655698	0.158283	0.333333	1	12.0591	13.8643	1	0.000357881	0.018161	-0.0027156	-0.516299	-0.0348206	0.185718	0.0197095	-0.0421805	-15.2007	-0.0167262	0.72888	1.18321	-0.528838	0.637653	-0.223109	-0.121413	-0.302492	-21.3662	97.5008	0.0177071
000683	C26	C	0.0986629	0.021906	0	0	2.8412	19.8554	23.1876	0.643807	1.10569	0.312757	-0.071801	0.333333	0	7.93737	13.9162	0	0.000622393	0	-0.0041035	0.962666	0.224697	0.593218	-0.323232	-0.272265	-15.0824	-0.0167262	-0.27112	-2.93848	-0.476969	-0.362347	-0.219532	-0.139574	-0.298747	-21.0242	97.1588	0.0212836
000688	B09	B	0.115492	0.037321	0	1	37.3883	40.8282	20.8574	0.150741	0.169517	0.602484	36.3948	0.333333	0	0	13.8207	0	0.0139537	0	0.0127257	-1.36752	-0.268369	-0.342953	-0.0335045	2.88016	5.89041	-0.0167262	-0.27112	-10.8758	-0.572482	-0.362347	-0.217449	-0.139574	-0.283332	13.5229	62.6117	0.0233673
000690	D44	D	0.0985405	0.078957	0	1	4.0093	30.8811	23.0081	0.533225	0.682718	0.584348	0.431515	0.333333	0	15.5996	13.9639	0	0.00316562	0	-0.0042258	0.78316	0.114115	0.170248	-0.0516405	0.231051	-4.05669	-0.0167262	-0.27112	4.72378	-0.429208	-0.362347	-0.165025	-0.139574	-0.241696	-19.8561	95.9907	0.0757914
000691	K70	K	0.0647867	0.183084	1	1	23.926	9.967	19.4516	0.658523	0.159394	0.122673	-0.130833	0.428571	0	0	12.4171	0	0.0438047	0	-0.0379796	-2.28241	0.239413	-0.353076	-0.513316	-0.331296	-24.9708	0.0785119	-0.27112	-10.8758	-1.62175	-0.362347	-0.101537	-0.139574	-0.137569	0.060613	76.074	0.139279
000692	D44	D	0.0774067	0.08883	1	1	20.5358	35.1048	22.0259	0.654453	0.813858	0.445914	0.033611	0.333333	0	10.2363	13.7724	1	0.018242	0.08883	-0.0253597	-0.199033	0.235343	0.301388	-0.190075	-0.166852	0.167014	-0.0167262	-0.27112	-0.63954	-0.620745	0.637653	-0.170228	-0.050744	-0.231823	-3.32959	79.4642	0.0705881
000697	B09	B	0.12738	0.204362	0	0	32.7882	28.7997	20.4026	0.212977	0.159765	0.341369	0.066823	0.428571	1	18.7468	13.4318	0	0.0670066	0	0.0246141	-1.82231	-0.206133	-0.352705	-0.294619	-0.13364	-6.13809	0.0785119	0.72888	7.87092	-0.961381	-0.362347	-0.103461	-0.139574	-0.116291	8.92281	67.2118	0.137355
000700	C36	C	0.0993556	0.025052	0	0	4.6333	36.2941	22.0811	0.599532	0.758197	0.732686	0.177224	0.4	1	0	13.5886	0	0.00116073	0	-0.0034108	-0.143809	0.180422	0.245727	0.0966975	-0.0232395	1.35631	0.0499404	0.72888	-10.8758	-0.804529	-0.362347	-0.216925	-0.139574	-0.295601	-19.2321	95.3667	0.0238913
000701	F51	F	0.101502	0.014053	0	0	4.4626	28.1998	22.8592	0.828761	0.864202	3.69594	0.463624	0.333333	0	0	14.7283	1	0.000627129	0.014053	-0.0012643	0.634277	0.409651	0.351732	1.87609	0.263161	-6.73799	-0.0167262	-0.27112	-10.8758	0.335176	0.637653	-0.22739	-0.125521	-0.3066	-19.4028	95.5374	0.0134259
000702	C13	C	0.0989466	0.003538	0	0	5.0523	25.7493	20.4068	0.394248	0.477159	2.46733	0.029535	0.428571	0	8.14323	13.2325	1	0.00017875	0.003538	-0.0038198	-1.81817	-0.0248616	-0.0353109	1.83135	-0.170929	-9.18849	0.0785119	-0.27112	-2.73262	-1.16067	0.637653	-0.237457	-0.136036	-0.317115	-18.8131	94.9477	0.0033592
000703	C28	C	0.0880229	0.028116	1	0	9.0174	71.1676	23.8932	0.690292	0.949881	1.3653	-0.058798	0.333333	0	0	14.6081	0	0.00253533	0	-0.0147435	1.66826	0.271182	0.437411	0.729307	-0.259261	36.2298	-0.0167262	-0.27112	-10.8758	0.214912	-0.362347	-0.215235	-0.139574	-0.292537	-14.848	90.9826	0.0255807
000705	F51	F	0.0886885	0.230206	1	0	15.1843	19.9411	21.2793	0.324508	0.562763	1.18855	0.113638	0.333333	1	10.8198	14.0059	1	0.0349552	0.230206	-0.0140779	-0.945635	-0.0946016	0.0502931	0.552563	-0.0868255	-14.9967	-0.0167262	0.72888	-0.0560724	-0.387256	0.637653	-0.0455652	0.090632	-0.0904467	-8.68109	84.8157	0.195251
000708	C31	C	0.0905234	0.320467	0	1	34.6001	29.9549	22.2277	0.302641	1.14069	1.6912	-0.084334	0.363636	0	0	14.4006	1	0.110882	0.320467	-0.0122429	0.0028046	-0.116469	0.627366	1.05521	-0.284797	-4.98289	0.0135768	-0.27112	-10.8758	0.0074881	0.637653	-0.0312309	0.180893	-0.0001857	10.7347	65.3999	0.209585
000709	C31	C	0.10138	0.020916	0	0	24.7509	42.8199	25.8406	0.731628	1.16431	0.68549	-0.012316	0.333333	0	0	14.2249	1	0.0051769	0.020916	-0.0013864	3.61572	0.312518	0.627366	0.0495015	-0.21278	7.88211	-0.0167262	-0.27112	-10.8758	-0.168238	0.637653	-0.225077	-0.118658	-0.299737	0.885513	75.2491	0.0157391
000711	K70	K	0.0948739	0.041836	0	0	8.6338	26.6348	20.8153	0.642154	0.656112	0.067437	0.03171	0.375	0	0	13.6106	0	0.00361204	0	-0.0078925	-1.40963	0.223044	0.143642	-0.549856	-0.168754	-8.30299	0.0249404	-0.27112	-10.8758	-0.782564	-0.362347	-0.202592	-0.139574	-0.278817	-15.2316	91.3662	0.038224
000713	A05	A	0.0910045	0.393177	1	0	7.3396	34.1082	21.4156	0.353948	0.574114	0.881784	-0.080983	0.375	0	8.05548	14.5027	1	0.0288576	0.393177	-0.0117619	-0.80929	-0.0651616	0.0616441	0.245796	-0.281446	-0.829586	0.0249404	-0.27112	-2.82037	0.109551	0.637653	0.123503	0.253603	0.0725243	-16.5258	92.6604	0.364319
000716	C14	C	0.0783706	0.132065	1	0	23.2883	33.2138	21.1011	0.425959	0.451505	0.980946	1.03523	0.333333	1	16.2134	14.2594	0	0.0307557	0	-0.0243958	-1.12386	0.0068494	-0.0609649	0.344957	0.834767	-1.72399	-0.0167262	0.72888	5.33756	-0.133776	-0.362347	-0.139507	-0.139574	-0.188588	-0.577087	76.7117	0.101309
000718	K70	K	0.101072	0.236844	1	1	46.0869	26.8074	23.7532	0.79086	0.805147	0.337418	0.525275	0.5	1	19.8169	15.2766	0	0.109154	0	-0.0016941	1.52832	0.37175	0.292677	-0.298571	0.324811	-8.13039	0.14994	0.72888	8.94106	0.883495	-0.362347	-0.113126	-0.139574	-0.0838087	22.2215	53.9131	0.12769
000721	H62	H	0.110082	0.00584	1	0	28.4064	21.0397	20.7428	0.296193	0.512738	0.635348	-0.109976	0.333333	0	0	14.2391	1	0.00165893	0.00584	0.0073159	-1.48209	-0.122917	0.0002681	-0.0006405	-0.310439	-13.8981	-0.0167262	-0.27112	-10.8758	-0.153996	0.637653	-0.236635	-0.133734	-0.314813	4.54101	71.5936	0.0041811
000723	C25	C	0.110083	0.012307	0	0	14.8262	29.728	20.6076	0.446698	0.404623	1.50909	0.058839	0.333333	1	0	13.9465	0	0.00182466	0	0.0073171	-1.6173	0.0275884	-0.107847	0.873099	-0.141624	-5.20979	-0.0167262	0.72888	-10.8758	-0.4466	-0.362347	-0.230334	-0.139574	-0.308346	-9.03919	85.1738	0.0104823
000725	C39	C	0.0891678	0.494945	0	1	28.5682	10.9763	25.2509	0.587693	1.12049	0.423121	0.310524	0.363636	0	12.2091	15.2823	1	0.141397	0.494945	-0.0135985	3.02597	0.168583	0.608018	-0.212867	0.110061	-23.9615	0.0135768	-0.27112	1.33329	0.889139	0.637653	0.112732	0.355371	0.174292	4.70281	71.4318	0.353548
000726	C17	C	0.0761966	0.325167	1	1	23.339	13.625	22.8529	0.237442	0.731059	0.78215	0.097812	0.384615	0	14.4936	15.8104	0	0.0758907	0	-0.0265698	0.627995	-0.181668	0.218589	0.146161	-0.102652	-21.3128	0.0345558	-0.27112	3.61772	1.4173	-0.362347	0.0084602	-0.139574	0.0045143	-0.526387	76.661	0.249276
000729	C15	C	0.0810169	0.670823	1	1	12.801	57.4618	23.6627	0.315496	0.658424	0.740573	0.054862	0.333333	0	12.7224	14.8257	1	0.0858721	0.670823	-0.0217495	1.43779	-0.103614	0.145954	0.104584	-0.145601	22.524	-0.0167262	-0.27112	1.84651	0.432517	0.637653	0.344135	0.531249	0.35017	-11.0644	87.199	0.584951
000731	C26	C	0.0990683	0.25986	1	0	15.0072	12.1818	22.2967	0.370382	0.631615	1.24351	-0.113529	0.428571	0	12.1134	13.7321	1	0.0389977	0.25986	-0.0036981	0.0717639	-0.0487276	0.119145	0.607521	-0.313993	-22.756	0.0785119	-0.27112	1.2376	-0.66101	0.637653	-0.0199538	0.120286	-0.0607927	-8.85819	84.9928	0.220862
000732	K70	K	0.11138	0.837808	0	1	8.5196	79.5732	24.2983	0.857394	0.892301	0.2484	1.35457	0.428571	1	14.4332	14.5087	0	0.0713779	0	0.0086136	2.07336	0.438284	0.379831	-0.387589	1.1541	39.9521	0.0785119	0.72888	3.55738	0.115519	-0.362347	0.525614	-0.139574	0.517155	-15.3458	91.4804	0.76643
000733	C39	C	0.124439	0.046432	1	1	6.4111	36.1303	22.0514	0.340347	0.850789	0.794995	-0.000387	0.428571	0	0	14.0917	1	0.0029768	0.046432	0.0216729	-0.173509	-0.0787626	0.338319	0.159006	-0.20085	1.19251	0.0785119	-0.27112	-10.8758	-0.301437	0.637653	-0.197361	-0.093142	-0.274221	-17.4543	93.5889	0.0434552
000738	C37	C	0.105388	0.010569	1	0	54.8586	24.3914	22.5901	0.302078	0.410436	0.466293	0.175899	0.333333	0	0	14.0176	1	0.00579801	0.010569	0.0026215	0.365208	-0.117032	-0.102034	-0.169695	-0.0245645	-10.5464	-0.0167262	-0.27112	-10.8758	-0.375504	0.637653	-0.236045	-0.129005	-0.310084	30.9932	45.1414	0.004771
000739	C27	C	0.0922901	0.072792	1	0	34.5632	17.3303	22.2628	0.601517	0.5764	0.879252	0.107814	0.333333	0	10.7452	14.4574	1	0.0251592	0.072792	-0.0104762	0.0378412	0.182407	0.0639301	0.243263	-0.0926495	-17.6075	-0.0167262	-0.27112	-0.130667	0.0642256	0.637653	-0.193183	-0.066782	-0.247861	10.6978	65.4368	0.0476328
000757	C34	C	0.0917723	0.054645	0	0	6.488	14.6119	20.0612	0.767405	0.233471	0.798761	-0.076747	0.333333	0	8.11522	13.3847	1	0.00354537	0.054645	-0.0109941	-2.16374	0.348295	-0.278999	0.162772	-0.277211	-20.3259	-0.0167262	-0.27112	-2.76063	-1.00841	0.637653	-0.189716	-0.084929	-0.266008	-17.3774	93.512	0.0510996
000758	B09	B	0.108769	0.04422	0	0	11.2886	33.7474	23.5513	0.628521	0.797189	1.09911	0.231619	0.333333	0	11.1268	14.6547	1	0.00499182	0.04422	0.0060023	1.32641	0.209411	0.284719	0.463118	0.0311555	-1.19039	-0.0167262	-0.27112	0.250971	0.261609	0.637653	-0.201588	-0.095354	-0.276433	-12.5768	88.7114	0.0392282
000760	C36	C	0.0571171	0.004585	0	0	47.27	15.2104	21.6018	0.326396	0.314237	0.391144	0.024357	0.333333	0	0	14.6117	0	0.00216733	0	-0.0456493	-0.623169	-0.0927136	-0.198233	-0.244844	-0.176106	-19.7274	-0.0167262	-0.27112	-10.8758	0.218527	-0.362347	-0.238398	-0.139574	-0.316068	23.4046	52.73	0.0024177
000761	C31	C	0.0648306	0.027152	0	0	2.4986	82.0674	24.4856	0.635808	1.18172	0.936316	-0.095587	0.428571	0	0	13.389	1	0.00067842	0.027152	-0.0379358	2.26071	0.216698	0.627366	0.300328	-0.29605	39.9521	0.0785119	-0.27112	-10.8758	-1.00411	0.637653	-0.214343	-0.112422	-0.293501	-21.3662	97.5008	0.0264734
000762	B08	B	0.0912749	0.116348	0	0	11.4788	17.6926	21.6753	0.187615	0.470028	0.281475	0.408035	0.444444	0	9.29615	13.9105	1	0.0133554	0.116348	-0.0114914	-0.54962	-0.231495	-0.0424419	-0.354513	0.207571	-17.2452	0.0943849	-0.27112	-1.5797	-0.482682	0.637653	-0.137823	-0.023226	-0.204305	-12.3866	88.5212	0.102993
000766	C27	C	0.0711516	0.265359	0	1	11.3102	17.8167	20.8249	0.444368	0.380721	0.147643	0.157733	0.333333	0	0	12.4987	0	0.0300126	0	-0.0316148	-1.40001	0.0252584	-0.131749	-0.488345	-0.0427305	-17.1211	-0.0167262	-0.27112	-10.8758	-1.62175	-0.362347	-0.0054697	-0.139574	-0.0552937	-12.5552	88.6898	0.235346
000767	D44	D	0.0975928	0.297388	1	1	44.1708	30.1727	24.1403	0.825965	0.95036	0.402578	0.853287	0.363636	0	9.10775	14.6098	1	0.131359	0.297388	-0.0051735	1.91538	0.406855	0.43789	-0.23341	0.652824	-4.76509	0.0135768	-0.27112	-1.7681	0.21663	0.637653	-0.0747867	0.157814	-0.0232647	20.3054	55.8292	0.166029
000768	C37	C	0.105843	0.034148	1	1	8.2789	55.1223	24.1925	0.615896	0.712079	0.562446	0.108923	0.375	0	0	14.5913	1	0.00282708	0.034148	0.0030767	1.96754	0.196786	0.199609	-0.0735425	-0.0915405	20.1845	0.0249404	-0.27112	-10.8758	0.198112	0.637653	-0.209495	-0.105426	-0.286505	-15.5865	91.7211	0.0313209
000777	C34	C	0.117384	0.025454	0	0	27.619	17.9218	21.3282	0.420844	0.412556	0.52823	0.159439	0.333333	0	10.2234	14.0656	1	0.00703014	0.025454	0.0146172	-0.896685	0.0017344	-0.0999139	-0.107758	-0.0410245	-17.016	-0.0167262	-0.27112	-0.652492	-0.327492	0.637653	-0.222392	-0.11412	-0.295199	3.75361	72.381	0.0184239
000778	C33	C	0.0810278	0.037169	1	1	17.7689	45.3751	24.6579	0.662497	1.03626	1.37964	0.071377	0.333333	0	12.2506	14.6085	1	0.00660452	0.037169	-0.0217385	2.43301	0.243387	0.52379	0.743652	-0.129086	10.4373	-0.0167262	-0.27112	1.37479	0.215364	0.637653	-0.210252	-0.102405	-0.283484	-6.09649	82.2311	0.0305645
000780	B06	B	0.113442	0.031413	0	1	1.5515	61.4161	22.4461	0.170233	1.00388	0.524303	-0.165016	0.428571	0	0	13.9465	1	0.000487373	0.031413	0.0106755	0.221152	-0.248877	0.491412	-0.111685	-0.36548	26.4783	0.0785119	-0.27112	-10.8758	-0.4466	0.637653	-0.210188	-0.108161	-0.28924	-21.3662	97.5008	0.0306279
000782	C28	C	0.0848948	0.054454	1	1	18.0754	12.81	21.6857	0.584809	0.844374	1.56719	-0.029179	0.375	1	8.40537	14.3863	0	0.00984278	0	-0.0178716	-0.539234	0.165699	0.331904	0.931207	-0.229642	-22.1278	0.0249404	0.72888	-2.47048	-0.0068183	-0.362347	-0.196205	-0.139574	-0.266199	-5.78999	81.9246	0.0446112
000785	F52	F	0.0766325	0.007525	0	0	8.7952	41.9859	21.8257	0.693671	0.851047	1.45826	0.026292	0.333333	0	0	13.6582	1	0.000661839	0.007525	-0.0261339	-0.399249	0.274561	0.338577	0.822274	-0.174172	7.04811	-0.0167262	-0.27112	-10.8758	-0.734984	0.637653	-0.233953	-0.132049	-0.313128	-15.0702	91.2048	0.0068632
000786	C30	C	0.0915524	0.110134	1	1	11.3799	52.3985	23.0831	0.487038	0.695618	0.748737	0.120405	0.333333	0	10.8825	14.391	1	0.0125331	0.110134	-0.011214	0.858151	0.0679284	0.183148	0.112749	-0.0800585	17.4607	-0.0167262	-0.27112	0.0066207	-0.0021392	0.637653	-0.143215	-0.02944	-0.210519	-12.4855	88.6201	0.0976009
000788	C27	C	0.0849151	0.0186	1	0	27.1966	28.5839	22.1652	0.721491	0.394224	0.588705	0.189189	0.333333	0	0	13.3555	1	0.00505857	0.0186	-0.0178513	-0.0596791	0.302381	-0.118246	-0.0472835	-0.0112745	-6.35389	-0.0167262	-0.27112	-10.8758	-1.0376	0.637653	-0.227275	-0.120974	-0.302053	3.33121	72.8034	0.0135414
000789	C30	C	0.0899364	0.073368	1	0	10.6104	42.584	22.7832	0.547725	0.960827	0.821865	0.326412	0.4	1	9.4322	14.5406	1	0.00778464	0.073368	-0.01283	0.558307	0.128615	0.448357	0.185877	0.125948	7.64621	0.0499404	0.72888	-1.44365	0.147453	0.637653	-0.175233	-0.066206	-0.247285	-13.255	89.3896	0.0655834
000791	D44	D	0.0742037	0	0	0	1.3827	84.1062	23.3019	0.722607	0.896473	0.121683	0.022634	0.428571	0	0	13.847	1	0	0	-0.0285627	1.077	0.303497	0.384003	-0.514305	-0.17783	39.9521	0.0785119	-0.27112	-10.8758	-0.54613	0.637653	-0.238084	-0.139574	-0.317851	-21.3662	97.5008	0.002732
000792	C26	C	0.09556	0.490492	1	1	44.6291	30.9902	24.7086	0.665331	0.862129	0.168215	-0.021308	0.363636	0	8.62659	14.4645	1	0.218902	0.490492	-0.0072064	2.48363	0.246221	0.349659	-0.467774	-0.221772	-3.94759	0.0135768	-0.27112	-2.24926	0.0714102	0.637653	0.0307738	0.350918	0.169839	20.7637	55.3709	0.27159
000793	R85	R	0.0741576	0.450357	0	0	31.2691	14.4728	22.6942	0.349987	0.29361	0.559177	-0.084451	0.333333	0	0	15.5353	0	0.140823	0	-0.0286088	0.46929	-0.0691226	-0.21886	-0.0768115	-0.284915	-20.465	-0.0167262	-0.27112	-10.8758	1.14215	-0.362347	0.0687184	-0.139574	0.129704	7.40371	68.7309	0.309534
000797	K70	K	0.106408	0.016113	0	0	26.3962	31.5052	22.6842	0.761953	0.850541	0.345417	0.010618	0.333333	0	10.0677	14.0395	1	0.00425322	0.016113	0.003642	0.459324	0.342843	0.338071	-0.290571	-0.189846	-3.43259	-0.0167262	-0.27112	-0.808121	-0.353685	0.637653	-0.228956	-0.123461	-0.30454	2.53081	73.6038	0.0118598
000798	A04	A	0.122403	0.143217	0	0	36.0362	25.3567	20.6556	0.102502	0.425245	0.31681	-0.412248	0.333333	0	7.51806	14.3567	1	0.05161	0.143217	0.019637	-1.56928	-0.316608	-0.0872249	-0.319178	-0.612711	-9.58109	-0.0167262	-0.27112	-3.35779	-0.0364675	0.637653	-0.149209	0.003643	-0.177436	12.1708	63.9638	0.091607
000799	C15	C	0.0887938	0.023724	0	0	4.1964	30.9998	21.5013	0.179146	0.437377	0.288272	-0.585607	0.333333	0	0	14.4236	0	0.000995554	0	-0.0139725	-0.72358	-0.239964	-0.0750929	-0.347716	-0.6989	-3.93799	-0.0167262	-0.27112	-10.8758	0.030451	-0.362347	-0.218088	-0.139574	-0.296929	-19.669	95.8036	0.0227284
000800	C36	C	0.111398	0.077236	1	0	7.8742	53.0251	23.7713	0.591795	0.661888	1.58674	0.268987	0.375	0	0	14.1965	1	0.00608172	0.077236	0.0086312	1.54636	0.172685	0.149418	0.950747	0.0685235	18.0873	0.0249404	-0.27112	-10.8758	-0.196593	0.637653	-0.169662	-0.062338	-0.243417	-15.9912	92.1258	0.0711543
000801	C39	C	0.105967	0.192097	0	1	12.3962	52.9376	21.883	0.539606	0.473298	0.820026	-0.103751	0.428571	1	0	13.3212	1	0.0238127	0.192097	0.0032002	-0.341881	0.120496	-0.0391719	0.184037	-0.304214	17.9998	0.0785119	0.72888	-10.8758	-1.07193	0.637653	-0.0725318	0.052523	-0.128556	-11.4692	87.6038	0.168284
000802	N78	N	0.0903803	0.048936	0	0	14.0906	28.6502	20.8178	0.222721	0.415004	0.158668	-0.019577	0.333333	0	0	13.6471	0	0.00689538	0	-0.0123861	-1.40716	-0.196389	-0.0974659	-0.47732	-0.22004	-6.28759	-0.0167262	-0.27112	-10.8758	-0.746047	-0.362347	-0.198775	-0.139574	-0.271717	-9.77479	85.9094	0.0420406
000803	C17	C	0.0897036	0.108118	0	1	24.5578	23.5072	20.0116	0.699462	0.372066	0.455636	0.171774	0.375	1	7.05186	13.4719	0	0.0265514	0	-0.0130628	-2.21334	0.280352	-0.140404	-0.180352	-0.0286895	-11.4306	0.0249404	0.72888	-3.824	-0.921246	-0.362347	-0.159249	-0.139574	-0.212535	0.692413	75.4422	0.0815666
000806	C38	C	0.102445	0	0	0	3.5657	13.3172	21.4571	0.586284	0.627633	0.373951	-0.180955	0.5	1	6.21461	12.9826	0	0	0	-0.0003209	-0.767822	0.167174	0.115163	-0.262037	-0.381418	-21.6206	0.14994	0.72888	-4.66124	-1.4105	-0.362347	-0.238114	-0.139574	-0.317851	-20.2997	96.4343	0.0027021
000807	C32	C	0.103431	0.061345	1	1	5.794	49.1283	23.8573	0.764156	1.00805	0.714491	0.396082	0.363636	0	8.59156	14.0522	1	0.00355433	0.061345	0.0006642	1.6324	0.345046	0.49558	0.0785025	0.195619	14.1905	0.0135768	-0.27112	-2.28429	-0.340898	0.637653	-0.183025	-0.078229	-0.259308	-18.0714	94.206	0.0577907
000809	N78	N	0.0596511	0.220208	1	0	17.399	34.725	22.4548	0.389315	0.701775	0.336077	0.207374	0.333333	0	0	14.4218	1	0.038314	0.220208	-0.0431153	0.229851	-0.0297946	0.189305	-0.299911	0.0069105	-0.212786	-0.0167262	-0.27112	-10.8758	0.0287075	0.637653	-0.058922	0.080634	-0.100445	-6.46639	82.601	0.181894
000810	C17	C	0.0767029	0.187353	1	0	21.5918	50.995	20.8112	0.405774	0.509848	1.00961	-0.008194	0.333333	0	0	13.2841	1	0.0404529	0.187353	-0.0260635	-1.4137	-0.0133356	-0.0026219	0.373625	-0.208657	16.0572	-0.0167262	-0.27112	-10.8758	-1.109	0.637653	-0.0939159	0.047779	-0.1333	-2.27359	78.4082	0.1469
000813	C17	C	0.0982554	0.573042	0	1	25.3476	44.1404	21.3654	0.258076	0.503183	0.298158	1.21207	0.333333	0	0	13.2623	1	0.145252	0.573042	-0.004511	-0.859538	-0.161034	-0.0092869	-0.33783	1.0116	9.20261	-0.0167262	-0.27112	-10.8758	-1.13084	0.637653	0.186974	0.433468	0.252389	1.48221	74.6524	0.42779
000818	C26	C	0.0827081	0.022675	0	0	5.9608	39.1438	21.739	0.295687	1.00501	0.969017	-0.011222	0.333333	0	0	13.4768	0	0.00135161	0	-0.0200582	-0.485882	-0.123423	0.492539	0.333029	-0.211685	4.20601	-0.0167262	-0.27112	-10.8758	-0.916323	-0.362347	-0.219493	-0.139574	-0.297978	-17.9046	94.0392	0.0213234
000819	C25	C	0.0798693	0.259456	0	1	24.2404	23.4626	20.4052	0.113279	0.186213	2.74977	-0.049918	0.333333	0	9.78594	14.6996	1	0.0628932	0.259456	-0.022897	-1.81968	-0.305831	-0.326257	1.87609	-0.250381	-11.4752	-0.0167262	-0.27112	-1.08991	0.306428	0.637653	-0.0442532	0.119882	-0.0611967	0.375013	75.7596	0.196563
000820	C22	C	0.0500709	0.002774	0	0	27.849	10.7014	20.3419	0.678808	0.218665	0.36143	0.285287	0.363636	0	7.73193	13.2446	0	0.000772531	0	-0.0526954	-1.88303	0.259698	-0.293805	-0.274558	0.0848235	-24.2364	0.0135768	-0.27112	-3.14392	-1.14856	-0.362347	-0.238794	-0.139574	-0.317851	3.98361	72.151	0.0020217
000822	C26	C	0.0895971	0.008347	0	0	2.8392	40.3365	22.4159	0.616656	0.858211	0.755117	-0.127001	0.428571	0	0	13.3441	1	0.000236988	0.008347	-0.0131693	0.190944	0.197546	0.345741	0.119128	-0.327464	5.39871	0.0785119	-0.27112	-10.8758	-1.04907	0.637653	-0.232706	-0.131227	-0.312306	-21.0262	97.1608	0.00811
000825	C31	C	0.0919958	0.020921	0	0	3.1579	64.2385	25.0515	0.655236	1.17669	1.44578	0.014539	0.363636	0	11.9744	14.3209	1	0.000660664	0.020921	-0.0107706	2.82659	0.236126	0.627366	0.809794	-0.185924	29.3007	0.0135768	-0.27112	1.09854	-0.0722829	0.637653	-0.220556	-0.118653	-0.299732	-20.7075	96.8421	0.0202603
000826	N77	N	0.0937602	0.205585	1	1	12.0516	44.7958	22.7311	0.409096	0.291582	0.387125	0.270672	0.428571	0	14.8704	14.0663	0	0.0247763	0	-0.0090061	0.506187	-0.0100136	-0.220888	-0.248863	0.0702085	9.85801	0.0785119	-0.27112	3.99456	-0.32687	-0.362347	-0.0600073	-0.139574	-0.115068	-11.8138	87.9484	0.180809
000828	G54	G	0.10273	0.036436	0	1	30.14	41.5358	22.3806	0.304767	0.8115	0.14887	0.036807	0.428571	0	3.3673	14.7792	1	0.0109818	0.036436	-3.63e-05	0.155638	-0.114343	0.29903	-0.487119	-0.163657	6.59801	0.0785119	-0.27112	-7.50856	0.386042	0.637653	-0.215362	-0.103138	-0.284217	6.27461	69.86	0.0254542
000831	C32	C	0.0878181	0.068005	1	0	33.6931	23.9812	21.7824	0.082241	0.131887	0.602202	-0.575593	0.333333	0	13.268	14.292	1	0.022913	0.068005	-0.0149482	-0.442545	-0.336869	-0.380583	-0.0337865	-0.6989	-10.9566	-0.0167262	-0.27112	2.39219	-0.101146	0.637653	-0.195724	-0.071569	-0.252648	9.82771	66.3069	0.045092
000837	C34	C	0.101626	0.029091	0	0	4.5835	26.6506	21.5467	0.505535	0.615041	0.586414	0.07912	0.333333	0	11.3746	13.198	1	0.00133339	0.029091	-0.0011403	-0.678203	0.0864254	0.102571	-0.0495745	-0.121344	-8.28719	-0.0167262	-0.27112	0.498766	-1.19511	0.637653	-0.213058	-0.110483	-0.291562	-19.2819	95.4165	0.0277576
000838	K70	K	0.087784	0.297635	1	1	27.9152	29.9	21.4343	0.81178	0.723343	0.244652	0.589599	0.5	0	0	15.3632	0	0.0830854	0	-0.0149824	-0.790591	0.39267	0.210873	-0.391336	0.389136	-5.03779	0.14994	-0.27112	-10.8758	0.970083	-0.362347	-0.0262664	-0.139574	-0.0230177	4.04981	72.0848	0.21455
000839	I63	I	0.0909192	0.050296	0	1	4.3556	41.4174	23.2044	0.505663	0.75449	0.179749	0.060151	0.333333	0	10.2287	14.6011	1	0.00219069	0.050296	-0.0118471	0.979452	0.0865534	0.24202	-0.45624	-0.140313	6.47961	-0.0167262	-0.27112	-0.647169	0.208007	0.637653	-0.192711	-0.089278	-0.270357	-19.5098	95.6444	0.0481053
000848	C15	C	0.0735182	0.17884	1	1	18.0269	42.5523	21.3521	0.44611	0.176052	1.53828	0.231418	0.333333	0	12.1367	15.2615	0	0.0322393	0	-0.0292481	-0.872856	0.0270004	-0.336418	0.902296	0.0309545	7.61451	-0.0167262	-0.27112	1.26082	0.868349	-0.362347	-0.0942153	-0.139574	-0.141813	-5.83849	81.9731	0.146601
000850	C17	C	0.11374	0.033086	0	1	3.5577	46.4	22.5423	0.480609	0.829165	0.320374	-0.00048	0.444444	0	12.8577	13.5415	1	0.0011771	0.033086	0.0109733	0.317395	0.0614994	0.316695	-0.315615	-0.200943	11.4622	0.0943849	-0.27112	1.98184	-0.851636	0.637653	-0.208907	-0.106488	-0.287567	-20.3077	96.4423	0.0319089
000851	F52	F	0.101267	0.359158	1	0	16.9038	13.0444	22.4293	0.5757	0.674516	1.3626	0.342549	0.714286	1	12.1244	14.4273	1	0.0607114	0.359158	-0.0014993	0.204424	0.15659	0.162046	0.726614	0.142086	-21.8934	0.221369	0.72888	1.24852	0.0341461	0.637653	0.0576306	0.219584	0.0385053	-6.96159	83.0962	0.298447
000852	C35	C	0.0875704	0.017105	0	0	4.2419	67.5	21.5733	0.476202	0.293909	0.827686	0.014948	0.333333	0	10.3004	14.0239	1	0.000725577	0.017105	-0.015196	-0.651581	0.0570924	-0.218561	0.191697	-0.185515	32.5622	-0.0167262	-0.27112	-0.575401	-0.369233	0.637653	-0.224437	-0.122469	-0.303548	-19.6235	95.7581	0.0163794
000856	C35	C	0.0797533	0.015053	1	0	18.8755	29.9024	21.4654	0.723374	0.77539	0.705049	-0.128833	0.428571	0	0	14.1141	1	0.00284133	0.015053	-0.0230131	-0.75951	0.304264	0.26292	0.0690605	-0.329296	-5.03539	0.0785119	-0.27112	-10.8758	-0.279006	0.637653	-0.228604	-0.124521	-0.3056	-4.98989	81.1245	0.0122117
000858	C15	C	0.0863511	0.426282	1	1	24.5591	36	24.5104	0.161122	0.663053	0.55313	-0.091263	0.5	0	12.9927	15.6565	1	0.104691	0.426282	-0.0164153	2.28547	-0.257988	0.150583	-0.0828585	-0.291726	1.06221	0.14994	-0.27112	2.11686	1.26337	0.637653	0.0807749	0.286708	0.105629	0.693713	75.4409	0.321591
000860	C13	C	0.0766969	0.119008	1	1	8.9711	48.993	23.3472	0.769649	0.794827	0.690725	0.087557	0.333333	1	0	13.1303	1	0.0106763	0.119008	-0.0260695	1.12225	0.350539	0.282357	0.0547365	-0.112907	14.0552	-0.0167262	0.72888	-10.8758	-1.26281	0.637653	-0.132484	-0.020566	-0.201645	-14.8943	91.0289	0.108332
000861	L72	L	0.11474	0.021105	0	0	2.0588	69.6214	22.3185	0.619968	0.590198	0.472019	0.012557	0.428571	0	0	14.812	0	0.00043451	0	0.011974	0.0935434	0.200858	0.0777281	-0.163969	-0.187907	34.6836	0.0785119	-0.27112	-10.8758	0.418877	-0.362347	-0.220239	-0.139574	-0.299548	-21.3662	97.5008	0.0205775
000868	C36	C	0.0986207	0.22306	0	0	20.2218	20.7313	22.2133	0.715132	0.749442	0.82429	-0.0787	0.363636	0	7.97247	13.8346	1	0.0451067	0.22306	-0.0041457	-0.0116351	0.296022	0.236972	0.188302	-0.279164	-14.2065	0.0135768	-0.27112	-2.90339	-0.558512	0.637653	-0.0628628	0.083486	-0.0975927	-3.64359	79.7782	0.177953
000869	C15	C	0.09294	0.152112	0	1	13.2094	50.4	22.8029	0.203775	0.430652	0.535943	-0.234354	0.181818	0	0	14.7563	0	0.0200931	0	-0.0098264	0.577975	-0.215335	-0.0818179	-0.100045	-0.434818	15.4622	-0.168241	-0.27112	-10.8758	0.36316	-0.362347	-0.108797	-0.139574	-0.168541	-10.656	86.7906	0.132019
000875	D44	D	0.0954738	0.063605	1	1	43.4778	14.6968	23.6294	0.764724	1.01751	0.25373	-0.00838	0.333333	0	11.3371	14.3769	1	0.0276541	0.063605	-0.0072926	1.40447	0.345614	0.505045	-0.382259	-0.208843	-20.241	-0.0167262	-0.27112	0.461292	-0.0162427	0.637653	-0.204865	-0.075969	-0.257048	19.6124	56.5222	0.0359509
000876	C13	C	0.101581	0.234954	0	1	48.406	23.2447	24.1088	0.432343	0.784046	2.55911	-0.052474	0.333333	0	8.29405	14.6515	0	0.113732	0	-0.0011855	1.88392	0.0132334	0.271576	1.87609	-0.252937	-11.6931	-0.0167262	-0.27112	-2.5818	0.25832	-0.362347	-0.119594	-0.139574	-0.0856987	24.5406	51.594	0.121222
000877	C30	C	0.090182	0.05238	0	0	4.8862	35.4938	23.7833	0.628498	1.13717	0.390804	0.027504	0.5	0	0	13.9472	1	0.00255939	0.05238	-0.0125844	1.55841	0.209388	0.624697	-0.245184	-0.172959	0.556014	0.14994	-0.27112	-10.8758	-0.445986	0.637653	-0.190995	-0.087194	-0.268273	-18.9792	95.1138	0.0498206
000878	C32	C	0.115159	0.100341	1	1	13.7602	48.1749	24.0038	0.748262	0.824926	1.71698	0.227171	0.363636	0	9.11888	13.5166	1	0.0138071	0.100341	0.0123925	1.77887	0.329152	0.312456	1.08099	0.0267075	13.2371	0.0135768	-0.27112	-1.75697	-0.876574	0.637653	-0.154282	-0.039233	-0.220312	-10.1052	86.2398	0.0865339
000880	C34	C	0.08746	0.571773	1	1	28.577	30.5923	21.7877	0.583945	0.761346	0.8183	0.103907	0.4	0	0	14.5415	1	0.163396	0.571773	-0.0153064	-0.437265	0.164835	0.248876	0.182311	-0.0965565	-4.34549	0.0499404	-0.27112	-10.8758	0.148373	0.637653	0.167561	0.432199	0.25112	4.71161	71.423	0.408377
000881	S90	S	0.0957164	0.059764	0	1	8.4272	18.3779	22.5367	0.63535	1.04296	0.325697	-0.250422	0.5	0	0	14.6985	0	0.00503643	0	-0.00705	0.311752	0.21624	0.530486	-0.310291	-0.450885	-16.5599	0.14994	-0.27112	-10.8758	0.305354	-0.362347	-0.186088	-0.139574	-0.260889	-15.4382	91.5728	0.0547276
000882	K70	K	0.0799338	0.536837	1	1	49.91	29.58	23.3114	0.490376	1.41582	0.105751	0.289431	0.333333	0	0	13.8518	1	0.267935	0.536837	-0.0228326	1.08647	0.0712664	0.627366	-0.530238	0.0889675	-5.35779	-0.0167262	-0.27112	-10.8758	-0.541296	0.637653	0.0280856	0.397263	0.216184	26.0446	50.09	0.268902
000885	C30	C	0.0823893	0.742482	1	1	11.3201	65.3485	22.3711	0.564793	0.923952	0.76852	-0.028852	0.5	0	0	14.2436	1	0.0840497	0.742482	-0.020377	0.146168	0.145683	0.411482	0.132531	-0.229316	30.4107	0.14994	-0.27112	-10.8758	-0.149554	0.637653	0.417616	0.602908	0.421829	-12.5453	88.6799	0.658432
000886	K70	K	0.0888721	0.23332	0	1	5.7171	25.1451	21.8901	0.145239	0.729596	0.160098	0.445381	0.333333	0	9.32892	13.9457	1	0.0133391	0.23332	-0.0138943	-0.334865	-0.273871	0.217126	-0.47589	0.244918	-9.79269	-0.0167262	-0.27112	-1.54693	-0.44739	0.637653	-0.0208352	0.093746	-0.0873327	-18.1483	94.2829	0.219981
000887	C29	C	0.0741739	0.16647	1	1	4.8417	57.1801	22.1444	0.447296	0.392886	1.03414	0.235283	0.428571	0	13.3167	14.2003	0	0.00805998	0	-0.0285924	-0.0805643	0.0281864	-0.119584	0.398155	0.0348195	22.2423	0.0785119	-0.27112	2.44088	-0.192842	-0.362347	-0.082406	-0.139574	-0.154183	-19.0237	95.1583	0.15841
000888	N78	N	0.0589804	0.162431	1	1	25.0845	35.3658	21.3815	0.169348	0.349236	0.510954	-0.131576	0.333333	0	9.95247	13.1535	1	0.040745	0.162431	-0.043786	-0.843417	-0.249762	-0.163234	-0.125034	-0.332039	0.428014	-0.0167262	-0.27112	-0.923382	-1.23967	0.637653	-0.11913	0.022857	-0.158222	1.21911	74.9155	0.121686
000890	C33	C	0.0980262	0.003636	0	0	3.319	21.0656	21.8953	0.65088	0.891876	0.508921	-0.109172	0.333333	1	11.1646	13.5391	0	0.000120679	0	-0.0047401	-0.329618	0.23177	0.379406	-0.127067	-0.309636	-13.8722	-0.0167262	0.72888	0.288793	-0.854041	-0.362347	-0.237301	-0.139574	-0.317017	-20.5464	96.681	0.0035153
000895	C13	C	0.0780539	0.274127	1	1	17.8367	60.2439	23.7062	0.240187	0.182251	2.46701	0.132124	0.5	0	12.4329	15.4321	0	0.0488952	0	-0.0247124	1.4813	-0.178923	-0.330219	1.83102	-0.0683395	25.3061	0.14994	-0.27112	1.55706	1.03898	-0.362347	-0.0155843	-0.139574	-0.0465257	-6.02869	82.1633	0.225232
000899	D44	D	0.0943564	0.584294	0	1	1.5706	58.4294	22.5377	0.711102	0.798959	0.430062	0.030751	0.454545	0	9.52252	13.878	1	0.00917692	0.584294	-0.00841	0.312751	0.291992	0.286489	-0.205927	-0.169712	23.4916	0.104486	-0.27112	-1.35333	-0.515123	0.637653	0.328875	0.44472	0.263641	-21.3662	97.5008	0.569691
000901	C37	C	0.120386	0.253461	1	0	27.1574	22.6459	21.2067	0.443509	0.359585	0.891248	0.013979	0.363636	0	0	14.0302	1	0.0688334	0.253461	0.0176192	-1.01825	0.0243994	-0.152885	0.255259	-0.186484	-12.2919	0.0135768	-0.27112	-10.8758	-0.36292	0.637653	-0.0561885	0.113887	-0.0671917	3.29201	72.8426	0.184628
000905	G55	G	0.100117	0.01329	0	0	1.706	55.1254	22.1557	0.405743	0.72502	1.22325	0.595569	0.333333	0	0	14.0724	1	0.000226727	0.01329	-0.0026495	-0.0692055	-0.0133666	0.21255	0.587263	0.395105	20.1876	-0.0167262	-0.27112	-10.8758	-0.320741	0.637653	-0.227858	-0.126284	-0.307363	-21.3662	97.5008	0.0129579
000910	C20	C	0.0958543	0.055112	1	1	12.5613	47.6525	22.8932	0.640861	1.06222	0.93342	-0.014763	0.333333	0	0	14.4205	0	0.00692278	0	-0.0069121	0.668271	0.221751	0.549752	0.297432	-0.215226	12.7147	-0.0167262	-0.27112	-10.8758	0.0273978	-0.362347	-0.192627	-0.139574	-0.265541	-11.3041	87.4387	0.0481892
000911	C13	C	0.072776	0.022057	0	0	4.13	47.7145	22.4777	0.744314	0.931893	0.755337	0.328319	0.363636	0	0	13.4683	1	0.000910954	0.022057	-0.0299903	0.252813	0.325204	0.419423	0.119348	0.127856	12.7767	0.0135768	-0.27112	-10.8758	-0.924818	0.637653	-0.21967	-0.117517	-0.298596	-19.7354	95.87	0.021146
000913	C37	C	0.0962009	0.444176	0	1	21.4056	41.4458	22.1366	0.445627	0.985144	0.814176	-0.104949	0.384615	0	0	14.0341	1	0.0950785	0.444176	-0.0065655	-0.0883226	0.0265174	0.472674	0.178187	-0.305412	6.50801	0.0345558	-0.27112	-10.8758	-0.359055	0.637653	0.108281	0.304602	0.123523	-2.45979	78.5944	0.349098
000915	C27	C	0.0660926	0.24352	1	0	31.0121	22.2892	21.1881	0.271167	0.266746	0.746751	0.319292	0.333333	0	0	13.9399	1	0.0755207	0.24352	-0.0366738	-1.03683	-0.147943	-0.245724	0.110762	0.118829	-12.6486	-0.0167262	-0.27112	-10.8758	-0.453201	0.637653	-0.0728167	0.103946	-0.0771327	7.14671	68.9879	0.167999
000917	I63	I	0.0933325	0.114572	1	0	21.5922	17.134	23.553	0.419599	0.560437	0.336828	0.255707	0.384615	0	13.9705	14.3026	1	0.0247386	0.114572	-0.0094339	1.3281	0.0004894	0.0479671	-0.29916	0.0552435	-17.8038	0.0345558	-0.27112	3.09462	-0.0905832	0.637653	-0.150983	-0.025002	-0.206081	-2.27319	78.4078	0.0898334
000918	K70	K	0.0859987	0.012837	1	0	53.9438	28.4648	24.195	0.814897	1.03018	0.371768	0.450488	0.333333	0	0	15.2944	1	0.00692477	0.012837	-0.0167677	1.97004	0.395787	0.51771	-0.264221	0.250024	-6.47299	-0.0167262	-0.27112	-10.8758	0.901222	0.637653	-0.234904	-0.126737	-0.307816	30.0784	46.0562	0.0059122
000919	C27	C	0.095253	0.168395	1	0	22.2821	45.227	21.9185	0.220899	0.615718	0.801353	0.130494	0.333333	0	13.4685	14.3731	1	0.0375219	0.168395	-0.0075134	-0.306404	-0.198211	0.103248	0.165364	-0.0699695	10.2892	-0.0167262	-0.27112	2.59265	-0.0200718	0.637653	-0.109943	0.028821	-0.152258	-1.58329	77.7179	0.130873
000920	C37	C	0.0740425	0.054224	0	0	4.0593	42.6398	21.628	0.456938	0.499407	1.02302	0.033419	0.4	0	0	13.8278	1	0.00220111	0.054224	-0.0287239	-0.59695	0.0378284	-0.0130629	0.387028	-0.167045	7.70201	0.0499404	-0.27112	-10.8758	-0.565305	0.637653	-0.188793	-0.08535	-0.266429	-19.8061	95.9407	0.0520229
000921	C38	C	0.0927653	0.372378	0	0	38.731	45.221	23.2052	0.733939	0.486971	2.30191	0.284885	0.333333	0	0	15.1678	1	0.144226	0.372378	-0.0100011	0.980303	0.314829	-0.0254989	1.66592	0.0844215	10.2832	-0.0167262	-0.27112	-10.8758	0.774695	0.637653	-0.0126638	0.232804	0.0517253	14.8656	61.269	0.228152
000922	C38	C	0.0910913	0.002591	0	0	44.1442	24.141	21.7472	0.50133	0.59932	0.952136	-0.093741	0.333333	1	0	14.2394	1	0.00114378	0.002591	-0.0116751	-0.477749	0.0822204	0.0868501	0.316148	-0.294204	-10.7968	-0.0167262	0.72888	-10.8758	-0.153769	0.637653	-0.239251	-0.136983	-0.317851	20.2788	55.8558	0.0015651
000923	C35	C	0.107203	0.041706	0	1	21.9759	35.5402	21.1468	0.657874	0.717239	0.250762	-0.125179	0.333333	0	0	12.6885	1	0.00916527	0.041706	0.0044365	-1.07816	0.238764	0.204769	-0.385227	-0.325643	0.602414	-0.0167262	-0.27112	-10.8758	-1.62175	0.637653	-0.208275	-0.097868	-0.278947	-1.88949	78.0241	0.0325407
000926	K70	K	0.0888749	0.132806	1	0	6.573	26.0206	24.0232	0.671665	1.16449	0.29131	0.227107	0.333333	0	14.2905	14.9679	0	0.00872934	0	-0.0138915	1.79828	0.252555	0.627366	-0.344678	0.0266435	-8.91719	-0.0167262	-0.27112	3.4147	0.574714	-0.362347	-0.116739	-0.139574	-0.187847	-17.2924	93.427	0.124077
000927	C36	C	0.0995747	0.059405	0	1	31.2997	47.7332	22.8262	0.608099	0.766075	0.65454	-0.250362	0.363636	0	8.31385	14.3767	1	0.0185936	0.059405	-0.0031916	0.60129	0.188989	0.253605	0.0185515	-0.450825	12.7954	0.0135768	-0.27112	-2.562	-0.0164138	0.637653	-0.200005	-0.080169	-0.261248	7.43431	68.7003	0.0408114
000928	C30	C	0.095739	0	0	0	3.6627	46.3153	21.4713	0.823536	0.518997	0.629609	-0.043136	0.555556	1	0	12.1699	1	0	0	-0.0070274	-0.75359	0.404426	0.0065271	-0.0063795	-0.243599	11.3775	0.205496	0.72888	-10.8758	-1.62175	0.637653	-0.238117	-0.139574	-0.317851	-20.2027	96.3373	0.0026994
000931	E49	E	0.119679	0.036605	0	1	6.7623	23.4297	22.1924	0.853781	0.569956	0.844148	0.10232	0.333333	0	0	13.9377	0	0.00247534	0	0.016913	-0.0325317	0.434671	0.0574861	0.208159	-0.0981435	-11.5081	-0.0167262	-0.27112	-10.8758	-0.455411	-0.362347	-0.206686	-0.139574	-0.284048	-17.1031	93.2377	0.0341297
000932	C31	C	0.10306	0.274923	0	1	25.4026	49.9581	24.983	0.817282	1.1112	0.874479	0.006682	0.363636	1	13.0874	14.3918	1	0.0698376	0.274923	0.000294	2.75807	0.398172	0.598733	0.23849	-0.193781	15.0203	0.0135768	0.72888	2.21151	-0.0012959	0.637653	-0.0357306	0.135349	-0.0457297	1.53721	74.5974	0.205085
000933	C32	C	0.130062	0.182053	1	1	33.0596	23.2432	24.494	0.742234	1.04906	0.618078	-0.082108	0.555556	1	11.2657	14.5285	1	0.060186	0.182053	0.0272958	2.26911	0.323124	0.536586	-0.0179105	-0.282571	-11.6946	0.205496	0.72888	0.389895	0.135322	0.637653	-0.118949	0.042479	-0.1386	9.19421	66.9404	0.121867
000935	C30	C	0.0858636	0.757427	0	1	25.2266	48.1361	22.2956	0.286761	1.0012	0.415375	0.081641	0.375	0	0	15.3765	0	0.191073	0	-0.0169028	0.0706281	-0.132349	0.488733	-0.220613	-0.118822	13.1983	0.0249404	-0.27112	-10.8758	0.983312	-0.362347	0.325538	-0.139574	0.436774	1.36121	74.7734	0.566354
000936	C28	C	0.0792409	0.01382	0	0	3.17	41.3927	21.7723	0.309651	0.778622	0.759485	-0.164981	0.333333	0	12.3716	13.3097	1	0.000438094	0.01382	-0.0235255	-0.452613	-0.109459	0.266152	0.123496	-0.365445	6.45491	-0.0167262	-0.27112	1.49572	-1.08347	0.637653	-0.227434	-0.125754	-0.306833	-20.6954	96.83	0.0133819
000937	B06	B	0.131017	0.05915	0	1	36.016	36.4538	24.4393	0.560152	1.02282	0.636224	-0.14095	0.333333	0	0	14.9201	1	0.0213035	0.05915	0.0282507	2.2144	0.141042	0.51035	0.0002355	-0.341413	1.51601	-0.0167262	-0.27112	-10.8758	0.526933	0.637653	-0.202969	-0.080424	-0.261503	12.1506	63.984	0.0378465
000948	I65	I	0.116472	0.083043	0	0	17.0419	28.6444	21.6661	0.45188	0.838586	0.906155	0.180462	0.363636	0	13.0003	14.5214	1	0.0141521	0.083043	0.0137059	-0.558814	0.0327704	0.326116	0.270166	-0.0200015	-6.29339	0.0135768	-0.27112	2.1244	0.128287	0.637653	-0.171925	-0.056531	-0.23761	-6.82349	82.9581	0.0688909
000949	C28	C	0.0844988	0.053557	0	1	3.8993	41.3115	22.1836	0.59784	0.870767	0.749145	-0.041401	0.333333	0	10.3019	12.9826	1	0.00208835	0.053557	-0.0182676	-0.0413102	0.17873	0.358297	0.113156	-0.241865	6.37371	-0.0167262	-0.27112	-0.57399	-1.4105	0.637653	-0.189347	-0.086017	-0.267096	-19.9661	96.1007	0.0514687
000951	C36	C	0.102652	0.079173	1	1	4.6825	63.7759	23.48	0.700972	0.994384	1.45472	0.10759	0.333333	0	0	13.9303	1	0.00370728	0.079173	-0.0001142	1.25509	0.281862	0.481914	0.818731	-0.0928735	28.8381	-0.0167262	-0.27112	-10.8758	-0.462872	0.637653	-0.16535	-0.060401	-0.24148	-19.1829	95.3175	0.0754657
000952	C27	C	0.073792	0.171626	0	0	3.9699	15.1147	21.1627	0.526338	0.59424	0.313457	0.235754	0.5	1	10.4422	14.2784	1	0.00681338	0.171626	-0.0289744	-1.06223	0.107228	0.0817701	-0.322532	0.0352905	-19.8231	0.14994	0.72888	-0.43365	-0.114775	0.637653	-0.0760034	0.032052	-0.149027	-19.8955	96.0301	0.164813
000955	C17	C	0.078741	0.124735	1	1	14.9156	16.2146	20.7306	0.331803	0.480906	0.218804	-0.006578	0.333333	1	0	13.3772	0	0.018605	0	-0.0240253	-1.49428	-0.0873066	-0.0315639	-0.417185	-0.207041	-18.7232	-0.0167262	0.72888	-10.8758	-1.01598	-0.362347	-0.134686	-0.139574	-0.195918	-8.94979	85.0844	0.10613
000957	C36	C	0.103288	0.072239	1	0	12.8194	21.7246	21.9036	0.754826	0.665716	1.07841	0.121437	0.428571	0	0	14.4033	1	0.00926061	0.072239	0.0005216	-0.321367	0.335716	0.153246	0.442426	-0.0790265	-13.2132	0.0785119	-0.27112	-10.8758	0.0101583	0.637653	-0.177838	-0.067335	-0.248414	-11.046	87.1806	0.0629784
000960	C32	C	0.0963492	0.066949	1	1	24.3514	39.7741	23.8438	0.687154	0.81314	0.940514	0.347504	0.4	0	0	13.606	1	0.016303	0.066949	-0.0064172	1.61884	0.268044	0.30067	0.304526	0.14704	4.83631	0.0499404	-0.27112	-10.8758	-0.787116	0.637653	-0.19017	-0.072625	-0.253704	0.486013	75.6486	0.050646
000961	E48	E	0.128393	0.10625	1	1	6.8524	72.6337	24.8994	0.848865	1.02569	0.324504	0.405986	0.333333	1	0	14.929	0	0.00728067	0	0.0256263	2.67445	0.429755	0.513219	-0.311484	0.205522	37.6959	-0.0167262	0.72888	-10.8758	0.535873	-0.362347	-0.141847	-0.139574	-0.214403	-17.013	93.1476	0.0989693
000962	C32	C	0.108178	0.015244	0	0	2.3316	45.8035	22.2798	0.48616	0.708218	0.613192	0.277938	0.333333	0	7.76004	13.8961	1	0.000355429	0.015244	0.0054115	0.054888	0.0670504	0.195748	-0.0227965	0.0774745	10.8657	-0.0167262	-0.27112	-3.11581	-0.497063	0.637653	-0.225953	-0.12433	-0.305409	-21.3662	97.5008	0.014863
000963	F52	F	0.0715657	0.238599	1	1	29.4918	35.5037	22.761	0.607066	0.31161	2.35263	0.146699	0.333333	1	0	14.9565	0	0.0703671	0	-0.0312007	0.536103	0.187956	-0.20086	1.71664	-0.0537645	0.565914	-0.0167262	0.72888	-10.8758	0.563405	-0.362347	-0.0725842	-0.139574	-0.0820537	5.62641	70.5082	0.168232
000965	K70	K	0.0990798	0.046675	0	1	4.8533	74.9761	22.3893	0.507687	0.813912	0.176038	-0.21132	0.428571	0	0	14.2518	1	0.00226528	0.046675	-0.0036865	0.164415	0.0885774	0.301442	-0.45995	-0.411784	39.9521	0.0785119	-0.27112	-10.8758	-0.141375	0.637653	-0.196406	-0.092899	-0.273978	-19.0121	95.1467	0.0444097
000966	D44	D	0.10898	0.06534	0	0	15.4138	37.3949	23.1359	0.801721	0.884297	0.644044	0.055357	0.333333	0	0	14.3752	1	0.0100714	0.06534	0.0062134	0.910942	0.382611	0.371827	0.0080555	-0.145106	2.45711	-0.0167262	-0.27112	-10.8758	-0.0179554	0.637653	-0.185547	-0.074234	-0.255313	-8.45159	84.5862	0.0552686
000969	C33	C	0.0918998	0.048541	0	1	2.6445	40.7845	22.7379	0.387118	0.805079	0.509389	0.007788	0.333333	0	13.751	13.9732	1	0.00128367	0.048541	-0.0108666	0.512949	-0.0319916	0.292609	-0.1266	-0.192675	5.84671	-0.0167262	-0.27112	2.87516	-0.419941	0.637653	-0.193559	-0.091033	-0.272112	-21.2209	97.3555	0.0472573
000970	C39	C	0.112092	0.167825	1	0	16.7277	23.1744	22.4108	0.229329	0.362406	0.687461	-0.262508	0.375	1	13.7923	15.1918	1	0.0280733	0.167825	0.0093259	0.185847	-0.189781	-0.150064	0.0514725	-0.462971	-11.7634	0.0249404	0.72888	2.9165	0.798616	0.637653	-0.101064	0.028251	-0.152828	-7.13769	83.2723	0.139752
000973	C29	C	0.112496	0.072695	0	0	6.639	25.9038	22.3537	0.551685	0.762542	0.591159	-0.199538	0.333333	0	11.0916	14.6717	1	0.00482622	0.072695	0.0097296	0.128822	0.132575	0.250072	-0.0448295	-0.400002	-9.03399	-0.0167262	-0.27112	0.215709	0.278573	0.637653	-0.172947	-0.066879	-0.247958	-17.2264	93.361	0.0678688
000975	B09	B	0.107097	0.265162	0	1	43.2558	24.3853	22.2889	0.045865	0.505421	0.184278	1.31765	0.333333	1	0	15.3076	0	0.114698	0	0.0043303	0.0639537	-0.363933	-0.0070489	-0.451711	1.11719	-10.5525	-0.0167262	0.72888	-10.8758	0.914421	-0.362347	-0.090352	-0.139574	-0.0554907	19.3904	56.7442	0.150464
000978	N78	N	0.0807403	0.099164	0	1	20.9012	23.0634	21.7445	0.442821	0.806199	0.176014	-0.115242	0.333333	0	0	14.1021	1	0.0207265	0.099164	-0.0220261	-0.480391	0.0237114	0.293729	-0.459975	-0.315705	-11.8744	-0.0167262	-0.27112	-10.8758	-0.291022	0.637653	-0.162379	-0.04041	-0.221489	-2.96419	79.0988	0.0784375
000981	K70	K	0.0764649	0.004622	0	0	3.6154	89.4086	23.9019	0.814706	0.89815	0.21526	0.29749	0.375	0	0	15.4221	0	0.000167104	0	-0.0263015	1.67696	0.395596	0.38568	-0.420729	0.0970265	39.9521	0.0249404	-0.27112	-10.8758	1.02901	-0.362347	-0.236361	-0.139574	-0.316031	-20.25	96.3846	0.0044549
000983	B06	B	0.121236	0.035302	0	1	5.469	54.3988	24.5554	0.592377	0.928463	0.646309	-0.055354	0.363636	0	10.4839	14.1416	1	0.00193067	0.035302	0.0184701	2.3305	0.173267	0.415993	0.0103205	-0.255817	19.461	0.0135768	-0.27112	-0.391965	-0.251567	0.637653	-0.207445	-0.104272	-0.285351	-18.3964	94.531	0.0333713
000985	C26	C	0.0823416	0.119171	0	1	30.1969	39.3399	20.2358	0.194188	0.441116	1.93579	-0.015417	0.333333	0	0	13.8605	1	0.0359859	0.119171	-0.0204248	-1.98913	-0.224922	-0.0713539	1.29981	-0.215881	4.40211	-0.0167262	-0.27112	-10.8758	-0.532655	0.637653	-0.157631	-0.020403	-0.201482	6.33151	69.8031	0.0831851
000989	C27	C	0.0807108	0.094594	0	0	4.37	40.3524	21.3604	0.18443	0.428423	0.649478	0.162535	0.333333	0	0	13.4588	0	0.00413376	0	-0.0220556	-0.864508	-0.23468	-0.0840469	0.0134895	-0.0379285	5.41461	-0.0167262	-0.27112	-10.8758	-0.934303	-0.362347	-0.150356	-0.139574	-0.226059	-19.4954	95.63	0.0904602
000990	C26	C	0.0817026	0.523263	1	1	12.0181	40.11	21.9263	0.491433	0.722851	1.25713	0.182289	0.428571	0	8.59914	14.0174	1	0.0628863	0.523263	-0.0210638	-0.298673	0.0723234	0.210381	0.621144	-0.0181745	5.17221	0.0785119	-0.27112	-2.27671	-0.375749	0.637653	0.219561	0.383689	0.20261	-11.8473	87.9819	0.460377
000993	D44	D	0.103201	0.610618	1	1	7.6181	53.2091	22.1551	0.592986	0.840392	0.431504	0.356997	0.333333	0	0	13.5932	1	0.0465175	0.610618	0.0004347	-0.0697806	0.173876	0.327922	-0.204485	0.156533	18.2713	-0.0167262	-0.27112	-10.8758	-0.799897	0.637653	0.323284	0.471044	0.289965	-16.2473	92.3819	0.564101
000997	I65	I	0.102549	0.047538	1	0	8.2192	37.059	22.0299	0.539473	0.355625	0.557074	0.382102	0.428571	0	10.309	13.6851	0	0.00390724	0	-0.0002171	-0.195024	0.120363	-0.156845	-0.0789145	0.181639	2.12121	0.0785119	-0.27112	-0.566898	-0.708079	-0.362347	-0.197185	-0.139574	-0.273115	-15.6462	91.7808	0.0436308
000998	A01	A	0.0831393	0.111584	1	0	27.4019	17.2439	22.0669	0.546549	0.285223	0.507706	0.105205	0.333333	0	0	14.4544	0	0.0305761	0	-0.0196271	-0.158068	0.127439	-0.227247	-0.128282	-0.0952585	-17.6939	-0.0167262	-0.27112	-10.8758	0.0612247	-0.362347	-0.159808	-0.139574	-0.209069	3.53651	72.5981	0.0810079
000999	C27	C	0.0845473	0.153985	1	0	8.5716	63.5917	23.0498	0.378957	0.362614	0.824848	0.132127	0.363636	0	7.57558	15.7878	1	0.013199	0.153985	-0.0182191	0.824887	-0.0401526	-0.149856	0.18886	-0.0683365	28.6539	0.0135768	-0.27112	-3.30027	1.39468	0.637653	-0.10003	0.014411	-0.166668	-15.2938	91.4284	0.140786
001696	C37	C	0.100024	0.086726	0	1	26.1109	20.1036	22.3081	0.324185	0.700629	0.922918	0.023891	0.363636	0	13.2394	14.1976	0	0.0226449	0	-0.002742	0.0832034	-0.0949246	0.188159	0.28693	-0.176572	-14.8342	0.0135768	-0.27112	2.36358	-0.1955	-0.362347	-0.176735	-0.139574	-0.233927	2.24551	73.8891	0.0640811
001896	D44	D	0.0937245	0.858707	0	1	2.8187	83.433	22.2679	0.744771	0.648132	0.716881	-0.079387	0.428571	0	8.51719	13.8792	1	0.0242044	0.858707	-0.0090419	0.0429403	0.325661	0.135662	0.0808925	-0.279851	39.9521	0.0785119	-0.27112	-2.35866	-0.513903	0.637653	0.593687	0.719133	0.538054	-21.0467	97.1813	0.834503
002001	C27	C	0.079988	0.083699	1	1	9.5937	56.3566	22.8699	0.232041	0.534873	0.51707	0.166937	0.363636	0	16.1027	14.7116	0	0.00802983	0	-0.0227784	0.64496	-0.187069	0.0224031	-0.118918	-0.0335265	21.4188	0.0135768	-0.27112	5.22685	0.31846	-0.362347	-0.165147	-0.139574	-0.236954	-14.2717	90.4063	0.0756692
002002	C26	C	0.0856261	0.132828	1	1	36.9668	42.2934	22.6761	0.648386	0.656794	0.441687	10.6042	0.333333	1	0	13.9978	0	0.0491023	0	-0.0171403	0.45116	0.229276	0.144324	-0.194301	2.88016	7.35561	-0.0167262	0.72888	-10.8758	-0.395307	-0.362347	-0.15709	-0.139574	-0.187825	13.1014	63.0332	0.0837257
002003	C18	C	0.0874165	0.081727	1	1	20.3697	30.5193	21.4521	0.150952	0.697227	0.793858	-0.045087	0.333333	0	17.0388	14.6324	0	0.0166475	0	-0.0153498	-0.77284	-0.268158	0.184757	0.157869	-0.245551	-4.41849	-0.0167262	-0.27112	6.16297	0.23924	-0.362347	-0.175737	-0.139574	-0.238926	-3.49569	79.6303	0.0650795
002004	C26	C	0.0635266	0.071663	1	1	34.0788	11.7782	22.7577	0.475353	0.614513	0.657873	0.151194	0.4	1	17.9594	14.0517	0	0.0244219	0	-0.0392398	0.532738	0.0562434	0.102043	0.0218845	-0.0492695	-23.1596	0.0499404	0.72888	7.08353	-0.34145	-0.362347	-0.193575	-0.139574	-0.24899	10.2134	65.9212	0.0472411
002005	C38	C	0.0706384	0.521639	1	0	20.791	21.0354	23.1138	0.608422	0.687565	0.311081	0.134991	0.375	0	0	14.4592	0	0.108454	0	-0.032128	0.888908	0.189312	0.175095	-0.324908	-0.0654725	-13.9024	0.0249404	-0.27112	-10.8758	0.0660134	-0.362347	0.172369	-0.139574	0.200986	-3.07439	79.209	0.413185
002007	C27	C	0.0867955	0.210015	1	1	39.9658	17.6831	22.0162	0.091277	0.214252	0.338363	0.149262	0.428571	1	15.0136	14.4253	0	0.0839342	0	-0.0159709	-0.208764	-0.327833	-0.298218	-0.297625	-0.0512015	-17.2547	0.0785119	0.72888	4.13779	0.0321372	-0.362347	-0.114735	-0.139574	-0.110638	16.1004	60.0342	0.126081
002008	C35	C	0.0855039	0.120307	1	0	22.1222	17.8846	22.616	0.414207	0.391738	0.658143	0.000286	0.363636	1	18.6859	15.4899	0	0.0266146	0	-0.0172625	0.391111	-0.0049026	-0.120732	0.0221545	-0.200178	-17.0532	0.0135768	0.72888	7.81003	1.09677	-0.362347	-0.147124	-0.139574	-0.200346	-1.74319	77.8778	0.0936924
002010	C26	C	0.0863095	0.131348	1	1	34.1789	22.9542	22.0136	0.432607	0.566225	1.23613	0.221186	0.333333	0	0	14.981	0	0.0448933	0	-0.0164569	-0.211367	0.0134974	0.0537551	0.60014	0.0207225	-11.9836	-0.0167262	-0.27112	-10.8758	0.587843	-0.362347	-0.154361	-0.139574	-0.189305	10.3135	65.8211	0.0864547
002011	C34	C	0.0934892	0.06563	1	1	19.3581	42.683	22.9742	0.63982	0.688484	0.659648	-0.146796	0.333333	0	14.7893	14.9218	0	0.0127047	0	-0.0092772	0.749274	0.22071	0.176014	0.0236595	-0.347259	7.74521	-0.0167262	-0.27112	3.91346	0.528621	-0.362347	-0.187891	-0.139574	-0.255023	-4.50729	80.6419	0.0529253
002012	C22	C	0.099183	0.122839	1	0	9.8228	17.5998	21.2243	0.276034	0.566139	0.600784	0.134176	0.5	0	0	13.6739	0	0.0120662	0	-0.0035834	-1.0006	-0.143076	0.0536691	-0.0352045	-0.0662875	-17.338	0.14994	-0.27112	-10.8758	-0.719192	-0.362347	-0.130043	-0.139574	-0.197814	-14.0426	90.1772	0.110773
002013	C37	C	0.120274	0.29209	1	0	36.1817	43.0772	23.4145	0.664405	0.70251	0.481593	0.008355	0.333333	0	13.1491	13.1938	1	0.105683	0.29209	0.0175076	1.18953	0.245295	0.19004	-0.154395	-0.192108	8.13941	-0.0167262	-0.27112	2.27323	-1.19939	0.637653	-0.0544092	0.152516	-0.0285627	12.3163	63.8183	0.186407
002014	C29	C	0.088237	0.221515	1	1	25.4491	28.3025	21.3624	0.205101	0.589753	0.868635	0.064066	0.363636	0	14.7935	14.5109	0	0.0563736	0	-0.0145294	-0.862516	-0.214009	0.0772831	0.232647	-0.136398	-6.63529	0.0135768	-0.27112	3.91765	0.117716	-0.362347	-0.0756746	-0.139574	-0.0991377	1.58371	74.5509	0.165141
002016	K70	K	0.0981469	0.089428	0	0	1.6211	67.086	21.9937	0.444125	0.601346	0.315243	0.575452	0.333333	0	0	15.0275	0	0.00144972	0	-0.0046195	-0.231254	0.0250154	0.0888761	-0.320746	0.374989	32.1482	-0.0167262	-0.27112	-10.8758	0.634313	-0.362347	-0.153623	-0.139574	-0.231225	-21.3662	97.5008	0.087193
002017	C39	C	0.0968024	0.021685	1	0	25.2295	29.6237	21.0735	0.497801	0.345206	0.85292	0.129935	0.454545	1	13.6765	14.8391	1	0.00547102	0.021685	-0.0059639	-1.15143	0.0786914	-0.167264	0.216931	-0.0705285	-5.31409	0.104486	0.72888	2.80067	0.445937	0.637653	-0.224602	-0.117889	-0.298968	1.36411	74.7705	0.016214
002019	C27	C	0.0716509	0.00752	1	0	27.953	20.1592	20.7825	0.521535	0.205613	0.657727	0.083562	0.333333	0	16.8113	13.9505	0	0.00210207	0	-0.0311154	-1.44246	0.102425	-0.306857	0.0217385	-0.116902	-14.7786	-0.0167262	-0.27112	5.93548	-0.442661	-0.362347	-0.235398	-0.139574	-0.313133	4.08761	72.047	0.0054179
002020	C27	C	0.0735423	0.211308	1	0	26.9689	23.8992	21.0044	0.382486	0.325324	0.742249	0.136249	0.333333	0	14.5553	13.6555	0	0.0569874	0	-0.0292241	-1.22052	-0.0366236	-0.187146	0.10626	-0.0642145	-11.0386	-0.0167262	-0.27112	3.67943	-0.73768	-0.362347	-0.0864955	-0.139574	-0.109345	3.10351	73.0311	0.154321
002022	C27	C	0.0909583	0.164042	1	0	26.1243	7.9318	21.0382	0.118289	0.162304	0.83929	0.099393	0.428571	0	0	14.8487	0	0.0428548	0	-0.011808	-1.1867	-0.300821	-0.350166	0.203301	-0.10107	-25.444	0.0785119	-0.27112	-10.8758	0.455556	-0.362347	-0.119629	-0.139574	-0.156611	2.25891	73.8757	0.121187
002023	C37	C	0.112937	0.166525	1	0	19.4392	24.3171	21.5815	0.317597	0.361511	0.212314	0.457964	0.444444	0	0	13.6342	0	0.0323711	0	0.0101704	-0.643463	-0.101513	-0.150959	-0.423675	0.257501	-10.6207	0.0943849	-0.27112	-10.8758	-0.75891	-0.362347	-0.106662	-0.139574	-0.154128	-4.42619	80.5608	0.134154
002024	F52	F	0.102545	0.14566	0	0	27.0391	26.4364	25.133	0.651036	0.68419	1.32934	0.070509	0.333333	0	18.7107	15.0683	0	0.0393852	0	-0.0002214	2.90813	0.231926	0.17172	0.693349	-0.129955	-8.50139	-0.0167262	-0.27112	7.83485	0.675135	-0.362347	-0.134541	-0.139574	-0.174993	3.17371	72.9609	0.106275
002025	C39	C	0.111135	0.101402	1	0	11.3784	41.6472	21.6319	0.20026	0.512996	0.584717	0.252868	0.444444	0	12.0065	14.0069	1	0.0115379	0.101402	0.0083681	-0.592985	-0.21885	0.0005261	-0.0512715	0.0524045	6.70941	0.0943849	-0.27112	1.1307	-0.386264	0.637653	-0.150952	-0.038172	-0.219251	-12.487	88.6216	0.0898641
002027	C39	C	0.0983905	0.003209	0	0	17.6984	42.892	20.3431	0.285124	0.379161	1.77915	0.060152	0.333333	1	18.7035	13.8329	0	0.000567942	0	-0.0043759	-1.88179	-0.133986	-0.133309	1.14316	-0.140312	7.95421	-0.0167262	0.72888	7.82768	-0.56028	-0.362347	-0.238175	-0.139574	-0.317444	-6.16699	82.3016	0.0026411
002028	C38	C	0.0867617	0.106227	1	1	33.3969	18.5197	22.3313	0.311416	0.615941	0.725308	0.170775	0.428571	1	18.237	15.197	0	0.0354765	0	-0.0160047	0.106353	-0.107694	0.103471	0.0893195	-0.0296885	-16.4181	0.0785119	0.72888	7.36118	0.803905	-0.362347	-0.170066	-0.139574	-0.214426	9.53151	66.6031	0.0707505
002029	C18	C	0.0862869	0.149003	1	0	18.5614	34.2923	22.6472	0.32247	0.848312	0.447821	-0.20233	0.444444	0	12.8403	14.4033	0	0.027657	0	-0.0164795	0.422259	-0.0966396	0.335842	-0.188167	-0.402794	-0.645486	0.0943849	-0.27112	1.96444	0.0101583	-0.362347	-0.11947	-0.139574	-0.17165	-5.30399	81.4386	0.121346
002030	C27	C	0.100336	0.027084	0	0	25.3786	20.174	20.8675	0.343742	0.165327	0.826493	0.466249	0.333333	0	16.4988	15.4492	1	0.00687354	0.027084	-0.0024309	-1.3574	-0.0753676	-0.347143	0.190504	0.265786	-14.7638	-0.0167262	-0.27112	5.62293	1.05605	0.637653	-0.220606	-0.11249	-0.293569	1.51321	74.6214	0.0202105
002031	C35	C	0.10519	0.021851	1	0	32.8131	18.0067	21.7587	0.3709	0.593162	0.326978	0.160511	0.375	0	17.9342	13.7747	0	0.00716999	0	0.0024238	-0.466206	-0.0482096	0.0806921	-0.309011	-0.0399525	-16.9311	0.0249404	-0.27112	7.05835	-0.61845	-0.362347	-0.226135	-0.139574	-0.298802	8.94771	67.1869	0.014681
002032	C33	C	0.0875998	0.767917	1	1	17.0505	71.3803	22.4703	0.34938	0.51039	1.5673	0.216822	0.333333	0	13.5793	15.4797	0	0.130934	0	-0.0151666	0.24536	-0.0697296	-0.0020799	0.931308	0.0163585	36.4425	-0.0167262	-0.27112	2.70342	1.08656	-0.362347	0.396167	-0.139574	0.447264	-6.81489	82.9495	0.636983
002033	N78	N	0.0856069	0.290857	1	0	31.5405	20.8162	21.2976	0.360208	0.504096	0.38705	0.131604	0.333333	0	0	13.3962	1	0.0917378	0.290857	-0.0171595	-0.927334	-0.0589016	-0.0083739	-0.248939	-0.0688595	-14.1216	-0.0167262	-0.27112	-10.8758	-0.996939	0.637653	-0.0416968	0.151283	-0.0297957	7.67511	68.4595	0.199119
002034	C17	C	0.0770018	0.017421	0	0	17.3176	33.7553	21.1121	0.541461	0.707583	0.888163	0.016006	0.333333	0	15.2115	13.699	0	0.0030169	0	-0.0257645	-1.1128	0.122351	0.195113	0.252175	-0.184457	-1.18249	-0.0167262	-0.27112	4.33564	-0.694162	-0.362347	-0.226412	-0.139574	-0.303232	-6.54779	82.6824	0.0144041
002035	C38	C	0.084382	0.297388	1	1	31.351	20.764	21.5844	0.46255	0.4979	1.71361	0.490545	0.363636	0	15.5315	14.3921	0	0.0932341	0	-0.0183844	-0.640505	0.0434404	-0.0145699	1.07762	0.290081	-14.1738	0.0135768	-0.27112	4.65568	-0.001015	-0.362347	-0.0366621	-0.139574	-0.0232647	7.48561	68.649	0.204154
002037	C26	C	0.0906838	0.29361	1	1	20.4193	30.2596	22.5299	0.664193	0.830273	0.635702	0.099357	0.333333	0	8.33327	14.3073	1	0.0599531	0.29361	-0.0120826	0.305004	0.245083	0.317803	-0.0002865	-0.101107	-4.67819	-0.0167262	-0.27112	-2.54258	-0.0858632	0.637653	-0.0071591	0.154036	-0.0270427	-3.44609	79.5807	0.233657
002038	C27	C	0.0634491	0.211578	1	1	32.4203	22.5394	21.721	0.045385	0.116818	0.471425	0.153682	0.333333	1	18.4673	13.5734	0	0.0685942	0	-0.0393173	-0.503935	-0.363933	-0.395652	-0.164564	-0.0467815	-12.3984	-0.0167262	0.72888	7.5915	-0.8197	-0.362347	-0.0978323	-0.139574	-0.109075	8.55491	67.5797	0.142984
002039	D44	D	0.0735148	0.209812	0	1	32.3202	13.5844	23.5664	0.803193	1.07931	0.061458	-0.425673	0.363636	0	9.95228	14.1783	1	0.0678117	0.209812	-0.0292516	1.34149	0.384083	0.566841	-0.549856	-0.626136	-21.3534	0.0135768	-0.27112	-0.923573	-0.214792	0.637653	-0.0988157	0.070238	-0.110841	8.45481	67.6798	0.142
002041	A01	A	0.0779858	0.577186	1	1	16.4804	53.0964	21.9746	0.258106	0.265817	0.467735	0.285759	0.333333	0	0	12.8813	0	0.0951226	0	-0.0247806	-0.250323	-0.161004	-0.246653	-0.168254	0.0852955	18.1586	-0.0167262	-0.27112	-10.8758	-1.51183	-0.362347	0.241247	-0.139574	0.256533	-7.38499	83.5196	0.482063
002042	C17	C	0.085567	0.12891	0	1	22.7553	42.4696	22.7925	0.580809	0.947651	0.783574	0.088566	0.454545	0	14.5117	15.1505	0	0.0293339	0	-0.0171994	0.567545	0.161699	0.435181	0.147586	-0.111897	7.53181	0.104486	-0.27112	3.63583	0.757373	-0.362347	-0.14124	-0.139574	-0.191743	-1.11009	77.2447	0.0995761
002043	C20	C	0.0860304	0.060878	0	0	7.8287	34.2794	20.7007	0.191384	0.495483	1.2917	0.109528	0.333333	0	15.5708	13.2534	0	0.00476596	0	-0.016736	-1.52423	-0.227726	-0.0169869	0.655709	-0.0909355	-0.658386	-0.0167262	-0.27112	4.69491	-1.13975	-0.362347	-0.184704	-0.139574	-0.259775	-16.0367	92.1713	0.056112
002045	C39	C	0.100318	0.386421	1	0	20.344	21.8786	21.6861	0.523929	0.706531	0.801459	0.112314	0.333333	0	14.5509	14.6136	0	0.0786135	0	-0.0024482	-0.538871	0.104819	0.194061	0.16547	-0.0881495	-13.0592	-0.0167262	-0.27112	3.67505	0.220464	-0.362347	0.0669915	-0.139574	0.0657683	-3.52139	79.656	0.307808
002047	C33	C	0.0632332	0.462612	1	0	50.4944	25.4202	21.7496	0.624561	0.325772	1.58323	1.62193	0.428571	1	19.4162	13.8434	0	0.233593	0	-0.0395332	-0.475281	0.205451	-0.186698	0.947241	1.42147	-9.51759	0.0785119	0.72888	8.54038	-0.549721	-0.362347	-0.0117972	-0.139574	0.141959	26.629	49.5056	0.229019
002048	C36	C	0.105428	0.124824	0	1	18.4668	16.9677	22.6793	0.449408	0.924159	1.18532	0.302182	0.333333	0	14.6777	14.6534	0	0.023051	0	0.0026618	0.454361	0.0302984	0.411689	0.549331	0.101719	-17.9701	-0.0167262	-0.27112	3.80181	0.260225	-0.362347	-0.139043	-0.139574	-0.195829	-5.39859	81.5332	0.101773
002049	C39	C	0.0979665	0.678851	1	1	25.122	41.3823	21.8476	0.235945	0.195945	0.317064	0.573805	0.333333	0	15.8079	14.9787	1	0.170541	0.678851	-0.0047999	-0.377374	-0.183165	-0.316525	-0.318924	0.373341	6.44451	-0.0167262	-0.27112	4.93205	0.585522	0.637653	0.267494	0.539277	0.358198	1.25661	74.878	0.50831
002051	E48	E	0.106481	0.17215	1	1	10.194	61.2185	23.5268	0.683987	0.6795	0.548091	-0.090474	0.333333	1	13.162	15.6194	1	0.017549	0.17215	0.0037149	1.30187	0.264877	0.16703	-0.0878975	-0.290938	26.2807	-0.0167262	0.72888	2.28613	1.22624	0.637653	-0.086215	0.032576	-0.148503	-13.6714	89.806	0.154601
002052	C39	C	0.0961959	0.051922	0	0	4.4931	32.0454	21.9195	0.618083	0.309002	0.60542	-0.071377	0.571429	1	19.2039	13.8155	0	0.00233291	0	-0.0065705	-0.305418	0.198973	-0.203468	-0.0305685	-0.27184	-2.89239	0.221369	0.72888	8.32808	-0.577628	-0.362347	-0.191227	-0.139574	-0.268731	-19.3723	95.5069	0.0495891
002053	C26	C	0.0849158	0.075056	0	1	10.9461	40.5859	21.9855	0.735282	0.890944	0.537237	0.243128	0.333333	0	0	13.5949	1	0.0082157	0.075056	-0.0178506	-0.239395	0.316172	0.378474	-0.0987515	0.0426645	5.64811	-0.0167262	-0.27112	-10.8758	-0.798275	0.637653	-0.173976	-0.064518	-0.245597	-12.9193	89.0539	0.0668403
002054	C26	C	0.0966262	0.219525	0	1	33.0488	21.7975	21.5369	0.237647	0.819939	0.542	0.070549	0.333333	0	17.4782	15.1352	0	0.0725504	0	-0.0061402	-0.688061	-0.181463	0.307469	-0.0939885	-0.129914	-13.1403	-0.0167262	-0.27112	6.60231	0.742072	-0.362347	-0.0938414	-0.139574	-0.101128	9.18341	66.9512	0.146975
002055	C39	C	0.114029	0.113379	1	0	19.1799	33.7196	21.8008	0.53387	0.496843	0.7807	0.332128	0.428571	1	16.5417	14.4265	0	0.021746	0	0.0112621	-0.4241	0.11476	-0.0156269	0.144711	0.131664	-1.21819	0.0785119	0.72888	5.66585	0.0333865	-0.362347	-0.149183	-0.139574	-0.207274	-4.68549	80.8201	0.091633
002056	C38	C	0.109809	0.036752	0	1	2.3156	55.999	22.203	0.324757	0.56132	0.757916	0.123085	0.428571	1	7.48437	14.398	1	0.000851029	0.036752	0.0070427	-0.0219318	-0.0943526	0.0488501	0.121927	-0.0773785	21.0612	0.0785119	0.72888	-3.39148	0.0048666	0.637653	-0.204983	-0.102822	-0.283901	-21.3662	97.5008	0.0358335
002057	C26	C	0.0924624	0.192426	0	0	20.0057	26.7719	20.1898	0.182301	0.419917	0.518618	-0.136808	0.333333	0	0	13.5338	1	0.0384962	0.192426	-0.0103039	-2.03507	-0.236809	-0.0925529	-0.117371	-0.337272	-8.16589	-0.0167262	-0.27112	-10.8758	-0.859328	0.637653	-0.0868862	0.052852	-0.128227	-3.85969	79.9943	0.15393
002059	N78	N	0.0732203	0	0	0	20.3048	57.3693	21.4683	0.363353	0.597815	0.373043	0.520907	0.333333	0	0	13.8326	1	0	0	-0.0295461	-0.756664	-0.0557566	0.0853451	-0.262945	0.320443	22.4315	-0.0167262	-0.27112	-10.8758	-0.560541	0.637653	-0.238583	-0.139574	-0.317851	-3.56059	79.6952	0.0022331
002061	C26	C	0.0975932	0.621559	1	1	30.0717	30.2163	21.7208	0.543016	0.757777	0.627195	-0.137938	0.363636	0	0	13.8324	1	0.186913	0.621559	-0.0051731	-0.504122	0.123906	0.245307	-0.0087935	-0.338402	-4.72149	0.0135768	-0.27112	-10.8758	-0.560771	0.637653	0.19383	0.481985	0.300906	6.20631	69.9283	0.434646
002063	I65	I	0.0759276	0.255079	1	0	33.4471	11.5117	21.3248	0.091072	0.199379	0.57986	0.191626	0.333333	0	16.4503	14.3824	0	0.0853165	0	-0.0268388	-0.900108	-0.328038	-0.313091	-0.0561285	-0.0088375	-23.4261	-0.0167262	-0.27112	5.57448	-0.0107249	-0.362347	-0.0710536	-0.139574	-0.0655737	9.58171	66.5529	0.169763
002064	C28	C	0.0904993	0.015281	1	0	19.9667	32.3239	21.7448	0.330334	0.363325	0.911964	0.373487	0.333333	0	14.8888	14.7489	0	0.00305111	0	-0.0122671	-0.480158	-0.0887756	-0.149145	0.275975	0.173023	-2.61389	-0.0167262	-0.27112	4.01295	0.355795	-0.362347	-0.228586	-0.139574	-0.305372	-3.89869	80.0333	0.0122299
002065	I65	I	0.101001	0.154936	1	1	41.4737	22.8996	22.5166	0.381917	0.233269	0.88281	0.26681	0.4	0	14.9866	14.3414	0	0.0642577	0	-0.0017653	0.291704	-0.0371926	-0.279201	0.246821	0.0663465	-12.0382	0.0499404	-0.27112	4.11074	-0.0517171	-0.362347	-0.150138	-0.139574	-0.165717	17.6083	58.5263	0.0906783
002069	A04	A	0.0832598	0.485987	0	1	23.3761	45.7634	22.3939	0.540749	0.401197	0.512011	0.004821	0.571429	1	17.4574	15.0881	0	0.113605	0	-0.0195065	0.169006	0.121639	-0.111273	-0.123978	-0.195642	10.8256	0.221369	0.72888	6.58156	0.694921	-0.362347	0.131566	-0.139574	0.165334	-0.489287	76.6239	0.372382
002073	C35	C	0.094935	0.159287	1	0	13.7994	19.4952	22.6333	0.509809	0.702043	0.384484	0.556776	0.375	0	14.281	14.2513	0	0.0219807	0	-0.0078313	0.408353	0.0906994	0.189573	-0.251505	0.356312	-15.4426	0.0249404	-0.27112	3.40515	-0.141828	-0.362347	-0.10351	-0.139574	-0.161366	-10.066	86.2006	0.137306
002075	C31	C	0.0775788	0.056101	0	0	6.9711	75.0045	22.8494	0.505938	0.919965	1.30469	-0.112046	0.428571	0	0	13.9244	0	0.00391086	0	-0.0251876	0.624472	0.0868284	0.407495	0.668705	-0.312509	39.9521	0.0785119	-0.27112	-10.8758	-0.468774	-0.362347	-0.188626	-0.139574	-0.264552	-16.8943	93.0289	0.0521901
002076	C38	C	0.0996539	0.014224	0	0	11.7876	39.6551	20.158	0.286794	0.349451	0.693581	-0.071911	0.428571	1	18.1741	14.0061	0	0.00167667	0	-0.0031124	-2.06688	-0.132316	-0.163019	0.0575925	-0.272375	4.71731	0.0785119	0.72888	7.29822	-0.387008	-0.362347	-0.228269	-0.139574	-0.306429	-12.0778	88.2124	0.0125473
002077	K70	K	0.0979003	0.001988	1	0	5.7228	50.0739	22.4908	0.819752	0.934033	0.485516	0.201833	0.444444	0	0	13.4761	1	0.000113769	0.001988	-0.0048661	0.265836	0.400642	0.421563	-0.150473	0.0013695	15.1361	0.0943849	-0.27112	-10.8758	-0.917025	0.637653	-0.238174	-0.137586	-0.317851	-18.1426	94.2772	0.0026416
002078	C22	C	0.0788695	0.030516	1	1	8.378	71.6155	23.4889	0.652472	0.92266	0.701499	0.046736	0.428571	1	0	13.8322	0	0.00255663	0	-0.0238969	1.26401	0.233362	0.41019	0.0655105	-0.153727	36.6777	0.0785119	0.72888	-10.8758	-0.560968	-0.362347	-0.212857	-0.139574	-0.290137	-15.4874	91.622	0.0279594
002079	C39	C	0.103865	0.109485	1	0	17.7665	36.7428	21.0992	0.129936	0.316056	0.558729	0.012566	0.428571	1	15.2501	14.8258	0	0.0194517	0	0.0010985	-1.12569	-0.289174	-0.196414	-0.0772595	-0.187897	1.80501	0.0785119	0.72888	4.37422	0.432626	-0.362347	-0.150783	-0.139574	-0.211168	-6.09889	82.2335	0.0900333
002080	C30	C	0.105309	0.092483	1	0	20.0969	54.3246	22.594	0.598522	0.736304	0.54801	0.228246	0.375	0	0	14.4907	1	0.0185862	0.092483	0.0025427	0.369032	0.179412	0.223834	-0.0879785	0.0277825	19.3868	0.0249404	-0.27112	-10.8758	0.0976094	0.637653	-0.166919	-0.047091	-0.22817	-3.76849	79.9031	0.0738968
002081	E50	E	0.105937	0.372342	1	1	34.0328	24.6965	23.6054	0.685279	0.469112	1.1803	0.320814	0.333333	0	17.3401	14.9208	0	0.126718	0	0.0031708	1.38049	0.266169	-0.0433579	0.544311	0.12035	-10.2413	-0.0167262	-0.27112	6.46425	0.527628	-0.362347	0.0048076	-0.139574	0.0516893	10.1674	65.9672	0.245624
002082	C32	C	0.100256	0.055104	1	1	26.6302	18.8838	21.1608	0.233107	0.722566	7.56635	0.074129	0.333333	0	0	14.1267	0	0.0146743	0	-0.0025107	-1.06408	-0.186003	0.210096	1.87609	-0.126334	-16.054	-0.0167262	-0.27112	-10.8758	-0.266474	-0.362347	-0.200386	-0.139574	-0.265549	2.76481	73.3698	0.0404297
002083	C17	C	0.0894265	0.011657	1	0	18.5115	24.2091	22.6608	0.598033	0.864612	0.640736	-0.006108	0.333333	0	14.6108	11.8706	0	0.00215789	0	-0.0133399	0.435847	0.178923	0.352142	0.0047475	-0.206571	-10.7287	-0.0167262	-0.27112	3.73498	-1.62175	-0.362347	-0.231317	-0.139574	-0.308996	-5.35389	81.4885	0.0094991
002084	C33	C	0.106879	0.373082	0	0	34.5014	28.8391	21.2247	0.516698	0.591775	1.009	0.014678	0.333333	0	0	14.3939	0	0.128719	0	0.0041129	-1.00026	0.0975884	0.0793051	0.373016	-0.185785	-6.09869	-0.0167262	-0.27112	-10.8758	0.0007251	-0.362347	0.0035474	-0.139574	0.0524293	10.636	65.4986	0.244364
002085	C36	C	0.0968004	0.002328	1	0	17.4827	58.3478	22.1614	0.508525	0.415797	1.25712	0.112837	0.333333	0	0	14.1907	0	0.000406997	0	-0.0059659	-0.0635717	0.0894154	-0.0966729	0.621135	-0.0876265	23.41	-0.0167262	-0.27112	-10.8758	-0.202416	-0.362347	-0.238504	-0.139574	-0.317851	-6.38269	82.5173	0.0023121
002089	C39	C	0.0878681	0.07422	0	0	24.6257	17.9704	21.5268	0.439	0.524855	0.39903	0.007848	0.333333	1	18.8398	13.9783	0	0.0182772	0	-0.0148983	-0.698077	0.0198904	0.0123851	-0.236958	-0.192615	-16.9674	-0.0167262	0.72888	7.96395	-0.414829	-0.362347	-0.184873	-0.139574	-0.246433	0.760313	75.3743	0.0559428
002090	C38	C	0.0917948	0.478724	1	1	17.5455	42.6097	21.1551	0.572409	0.520254	0.768353	0.281547	0.333333	0	16.2632	14.4626	0	0.0839945	0	-0.0109715	-1.06979	0.153299	0.0077841	0.132364	0.0810835	7.67191	-0.0167262	-0.27112	5.38732	0.0694749	-0.362347	0.153913	-0.139574	0.158071	-6.31989	82.4545	0.39473
002091	F51	F	0.115425	0.08889	0	0	24.3535	30.4667	21.4946	0.323477	0.442906	2.6915	0.161165	0.333333	0	16.1939	15.3613	1	0.0216478	0.08889	0.0126583	-0.730347	-0.0956326	-0.0695639	1.87609	-0.0392985	-4.47109	-0.0167262	-0.27112	5.31809	0.968145	0.637653	-0.173574	-0.050684	-0.231763	0.488113	75.6465	0.0672422
002092	C26	C	0.090695	0.135083	1	1	20.0988	24.4925	23.9423	0.654088	1.054	0.513479	0.693525	0.384615	0	12.8761	14.7397	1	0.0271501	0.135083	-0.0120714	1.7174	0.234978	0.541533	-0.122509	0.493061	-10.4453	0.0345558	-0.27112	2.00023	0.346591	0.637653	-0.132883	-0.004491	-0.18557	-3.76659	79.9012	0.107933
002093	I65	I	0.100883	0.030832	0	1	37.6053	27.0791	21.546	0.437346	0.420376	0.174843	-0.484666	0.428571	1	16.5954	13.7823	0	0.0115945	0	-0.0018832	-0.678934	0.0182364	-0.0920939	-0.461145	-0.685129	-7.85869	0.0785119	0.72888	5.71952	-0.610875	-0.362347	-0.221579	-0.139574	-0.289821	13.7399	62.3947	0.0192375
002096	C26	C	0.0851124	0.306753	0	1	30.14	46.6151	21.7626	0.312933	0.533518	0.618274	0.051797	0.333333	0	0	13.9476	1	0.0924554	0.306753	-0.017654	-0.462335	-0.106177	0.0210481	-0.0177145	-0.148667	11.6773	-0.0167262	-0.27112	-10.8758	-0.445548	0.637653	-0.0265184	0.167179	-0.0138997	6.27461	69.86	0.214298
002097	C35	C	0.106135	0.124481	0	0	10.6792	26.5667	22.4514	0.696368	0.814546	0.386312	0.090589	0.428571	1	18.5098	14.4678	0	0.0132936	0	0.0033685	0.22644	0.277258	0.302076	-0.249676	-0.109874	-8.37109	0.0785119	0.72888	7.63393	0.0746969	-0.362347	-0.129629	-0.139574	-0.196172	-13.1862	89.3208	0.111187
002100	C13	C	0.0844146	0.161459	1	1	35.6086	33.7475	21.7798	0.401847	0.429865	1.37866	0.11945	0.363636	0	0	14.0225	1	0.0574933	0.161459	-0.0183518	-0.445118	-0.0172626	-0.0826049	0.742668	-0.0810135	-1.19029	0.0135768	-0.27112	-10.8758	-0.370614	0.637653	-0.13685	0.021885	-0.159194	11.7432	64.3914	0.103966
002101	C36	C	0.092935	0.271319	1	1	38.5609	16.7175	21.5967	0.47211	0.762824	0.877664	0.355116	0.428571	0	9.20029	15.3318	1	0.104623	0.271319	-0.0098313	-0.628239	0.0530004	0.250354	0.241675	0.154652	-18.2203	0.0785119	-0.27112	-1.67556	0.938663	0.637653	-0.0741201	0.131745	-0.0493337	14.6955	61.4391	0.166696
002104	C39	C	0.100581	0.102427	1	0	11.712	30	20.9297	0.214915	0.177016	1.09335	0.356099	0.333333	0	14.2648	14.6189	0	0.0119963	0	-0.0021858	-1.29525	-0.204195	-0.335454	0.457365	0.155636	-4.93779	-0.0167262	-0.27112	3.38892	0.225762	-0.362347	-0.150385	-0.139574	-0.218226	-12.1534	88.288	0.0904308
002106	C39	C	0.101556	0.437676	1	0	20.4487	20.8423	22.3702	0.196086	0.566067	0.501988	0.653462	0.333333	0	15.6042	14.3867	1	0.0894991	0.437676	-0.0012109	0.145239	-0.223024	0.0535971	-0.134	0.452999	-14.0955	-0.0167262	-0.27112	4.7284	-0.0064793	0.637653	0.107361	0.298102	0.117023	-3.41669	79.5513	0.348177
002107	C27	C	0.0967626	0.529296	0	0	12.2426	50.2671	20.2848	0.062029	0.358129	0.396662	0.219416	0.333333	0	14.8958	14.0354	0	0.0647996	0	-0.0060038	-1.94009	-0.357081	-0.154341	-0.239326	0.0189525	15.3293	-0.0167262	-0.27112	4.01998	-0.35769	-0.362347	0.22368	-0.139574	0.208643	-11.6228	87.7574	0.464496
002108	C29	C	0.100551	0.11213	0	0	14.8086	34.6	21.487	0.440928	0.564756	1.01016	0.125168	0.444444	0	0	14.7147	0	0.0166049	0	-0.0022158	-0.737963	0.0218184	0.0522861	0.374171	-0.0752955	-0.337786	0.0943849	-0.27112	-10.8758	0.321516	-0.362347	-0.145291	-0.139574	-0.208523	-9.05679	85.1914	0.0955251
002109	C26	C	0.0820312	0.065024	0	1	4.7008	41.3828	21.3606	0.302447	0.795253	0.617351	-0.224834	0.444444	0	0	0	1	0.00305665	0.065024	-0.0207351	-0.864329	-0.116663	0.282783	-0.0186375	-0.425297	6.44501	0.0943849	-0.27112	-10.8758	-1.62175	0.637653	-0.178849	-0.07455	-0.255629	-19.1646	95.2992	0.0619674
002111	C35	C	0.0918601	0.379014	0	0	26.9304	34.1525	21.4608	0.441549	0.515296	0.452755	0.091937	0.375	0	14.8286	13.3093	0	0.10207	0	-0.0109063	-0.76415	0.0224394	0.0028261	-0.183233	-0.108526	-0.785286	0.0249404	-0.27112	3.95271	-1.0838	-0.362347	0.036128	-0.139574	0.0583613	3.06501	73.0696	0.276944
002113	K70	K	0.0742098	0.02973	0	0	22.4831	21.4527	18.5941	0.214958	0.107251	0.215496	0.269613	0.428571	1	0	12.2224	0	0.00668423	0	-0.0285565	-2.28241	-0.204152	-0.405219	-0.420492	0.0691495	-13.4851	0.0785119	0.72888	-10.8758	-1.62175	-0.362347	-0.21777	-0.139574	-0.290923	-1.38229	77.5169	0.0230458
002115	C39	C	0.104942	0.260025	1	0	25.0141	19.3461	21.4095	0.524127	0.543117	0.401292	-0.27	0.333333	0	16.5639	14.505	0	0.0650429	0	0.0021757	-0.815411	0.105017	0.0306471	-0.234697	-0.470463	-15.5917	-0.0167262	-0.27112	5.68809	0.111812	-0.362347	-0.045834	-0.139574	-0.0606277	1.14871	74.9859	0.194982
002116	M74	M	0.108932	0.155153	0	1	16.5593	54.3157	21.9421	0.790225	0.593537	1.83073	0.100762	0.333333	0	14.2016	14.8025	1	0.0256923	0.155153	0.0061653	-0.282797	0.371115	0.0810671	1.19474	-0.0997015	19.3779	-0.0167262	-0.27112	3.3257	0.409345	0.637653	-0.111355	0.015579	-0.1655	-7.30609	83.4407	0.129461
002117	C23	C	0.1199	0.542794	1	0	38.424	28.4452	21.1894	0.217616	0.329382	0.608179	0.133716	0.375	0	16.5196	14.53	0	0.208563	0	0.0171334	-1.03556	-0.201494	-0.183088	-0.0278095	-0.0667475	-6.49259	0.0249404	-0.27112	5.6437	0.13684	-0.362347	0.0934148	-0.139574	0.222141	14.5586	61.576	0.334231
002118	C27	C	0.0778396	0.503218	0	0	10.5337	47.0232	22.0525	0.484937	0.550782	0.139128	0.134209	0.428571	0	12.6093	13.0815	0	0.0530075	0	-0.0249268	-0.17245	0.0658274	0.0383121	-0.49686	-0.0662545	12.0854	0.0785119	-0.27112	1.73345	-1.3116	-0.362347	0.209395	-0.139574	0.182565	-13.3317	89.4663	0.450211
002120	C41	C	0.0917892	0.007103	0	0	20.8585	36.4298	20.5712	0.354312	0.563377	1.08422	0.019661	0.333333	0	15.2852	13.1224	0	0.00148158	0	-0.0109772	-1.65373	-0.0647976	0.0509071	0.44823	-0.180803	1.49201	-0.0167262	-0.27112	4.40932	-1.27078	-0.362347	-0.235195	-0.139574	-0.31355	-3.00689	79.1415	0.0056214
002121	C40	C	0.0936076	0.074343	0	1	10.0977	42.4227	21.8067	0.541021	0.646049	0.491736	0.003426	0.333333	1	18.9552	14.0422	0	0.00750693	0	-0.0091587	-0.418181	0.121911	0.133579	-0.144253	-0.197038	7.48491	-0.0167262	0.72888	8.07938	-0.350971	-0.362347	-0.17398	-0.139574	-0.24631	-13.7677	89.9023	0.0668361
002124	C13	C	0.0883567	0.084464	1	1	27.6888	24.0876	21.3396	0.667683	0.636615	1.3764	0.017806	0.428571	0	17.7512	14.1683	0	0.0233871	0	-0.0144096	-0.885285	0.248573	0.124145	0.740413	-0.182658	-10.8502	0.0785119	-0.27112	6.87536	-0.224861	-0.362347	-0.179739	-0.139574	-0.236189	3.82341	72.3112	0.0610769
002126	C36	C	0.0952407	0.075437	1	0	17.1155	12.3157	21.8716	0.535541	0.619637	0.67982	0.136718	0.363636	0	15.6235	14.1747	0	0.0129114	0	-0.0075256	-0.353333	0.116431	0.107167	0.0438315	-0.0637455	-22.6221	0.0135768	-0.27112	4.74763	-0.218417	-0.362347	-0.17829	-0.139574	-0.245216	-6.74989	82.8845	0.0625256
002128	B06	B	0.121482	0.01774	0	0	11.6363	69.399	23.0133	0.358436	0.696463	0.659586	-0.094481	0.333333	0	6.90776	14.0324	1	0.00206428	0.01774	0.0187153	0.788422	-0.0606736	0.183993	0.0235975	-0.294944	34.4612	-0.0167262	-0.27112	-3.96809	-0.360744	0.637653	-0.22514	-0.121834	-0.302913	-12.2291	88.3637	0.0156757
002129	C39	C	0.0937698	0.246492	1	1	31.4968	41.1478	23.0895	0.659607	0.456244	0.366725	0.469459	0.363636	0	13.5914	14.6548	1	0.0776371	0.246492	-0.0089965	0.86457	0.240497	-0.0562259	-0.269263	0.268995	6.21001	0.0135768	-0.27112	2.71556	0.261695	0.637653	-0.0719611	0.106918	-0.0741607	7.63141	68.5032	0.168855
002131	C34	C	0.0697929	0.103857	0	1	33.752	21.9092	21.7683	0.452736	0.430942	0.728043	0.136361	0.333333	1	18.3204	13.6256	0	0.0350538	0	-0.0329735	-0.456652	0.0336264	-0.0815279	0.0920545	-0.0641025	-13.0286	-0.0167262	0.72888	7.44457	-0.767579	-0.362347	-0.172013	-0.139574	-0.216796	9.88661	66.248	0.0688032
002132	C33	C	0.0717804	0.038384	0	1	23.8316	34.7593	21.9236	0.643923	0.787549	0.528388	-0.099609	0.363636	0	17.5625	12.7582	0	0.00914752	0	-0.030986	-0.301351	0.224813	0.275079	-0.107601	-0.300073	-0.178486	0.0135768	-0.27112	6.68664	-1.62175	-0.362347	-0.21158	-0.139574	-0.282269	-0.033787	76.1684	0.0292365
002136	C26	C	0.0971363	0.119837	1	0	13.9517	30.9119	20.7915	0.444338	0.565034	0.496158	-0.27698	0.333333	0	14.1003	13.2314	1	0.0167193	0.119837	-0.0056301	-1.43338	0.0252284	0.0525641	-0.13983	-0.477444	-4.02589	-0.0167262	-0.27112	3.2244	-1.16174	0.637653	-0.137698	-0.019737	-0.200816	-9.91369	86.0483	0.103118
002138	C39	C	0.0764826	0.515721	1	0	22.6958	30.9221	21.4936	0.360264	0.335759	0.539579	0.368983	0.428571	0	13.4937	14.6309	0	0.117047	0	-0.0262838	-0.731351	-0.0588456	-0.176711	-0.0964095	0.168519	-4.01569	0.0785119	-0.27112	2.61787	0.237736	-0.362347	0.157858	-0.139574	0.195068	-1.16959	77.3042	0.398674
002139	C38	C	0.114213	0.075491	0	0	13.9577	28.0781	20.6088	0.422929	0.372692	1.12757	0.040991	0.333333	1	17.9632	14.6612	0	0.0105368	0	0.0114462	-1.6161	0.0038194	-0.139778	0.49158	-0.159472	-6.85969	-0.0167262	0.72888	7.0873	0.268025	-0.362347	-0.175862	-0.139574	-0.245162	-9.90769	86.0423	0.0649542
002140	E48	E	0.0892601	0.144667	1	1	14.8514	59.1106	22.2517	0.650399	0.404072	0.597068	-0.109715	0.375	0	15.8918	14.4381	1	0.0214851	0.144667	-0.0135063	0.0267722	0.231289	-0.108398	-0.0389205	-0.310179	24.1728	0.0249404	-0.27112	5.01591	0.0449354	0.637653	-0.117634	0.005093	-0.175986	-9.01399	85.1486	0.123182
002141	C39	C	0.0938956	0.249541	0	0	27.8003	20.9172	20.3339	0.495122	0.414128	1.49044	0.102805	0.4	1	0	13.7851	0	0.0693731	0	-0.0088708	-1.89102	0.0760124	-0.0983419	0.854452	-0.0976585	-14.0206	0.0499404	0.72888	-10.8758	-0.608088	-0.362347	-0.0606482	-0.139574	-0.0711117	3.93491	72.1997	0.180168
002144	C17	C	0.0746679	0.210863	1	0	34.8622	21.3616	21.5023	0.146251	0.567581	0.315489	-0.068146	0.333333	0	15.2404	13.5502	0	0.0735115	0	-0.0280985	-0.722597	-0.272859	0.0551111	-0.320499	-0.26861	-13.5762	-0.0167262	-0.27112	4.36453	-0.842897	-0.362347	-0.103465	-0.139574	-0.10979	10.9968	65.1378	0.137351
002145	C26	C	0.10113	0.126239	1	0	37.364	29.5474	21.8236	0.604181	0.616962	0.661647	2.60098	0.333333	1	18.7995	14.2292	0	0.0471679	0	-0.001636	-0.401298	0.185071	0.104492	0.0256585	2.40051	-5.39039	-0.0167262	0.72888	7.92365	-0.163931	-0.362347	-0.161745	-0.139574	-0.194414	13.4986	62.636	0.0790711
002146	K70	K	0.126711	0.13124	1	1	37.5927	35.8518	24.8077	0.789851	0.902309	0.383844	0.429016	0.333333	0	16.5218	15.304	0	0.0493367	0	0.0239448	2.58273	0.370741	0.389839	-0.252144	0.228552	0.914014	-0.0167262	-0.27112	5.64593	0.910862	-0.362347	-0.158913	-0.139574	-0.189413	13.7273	62.4073	0.0819033
002148	I65	I	0.0980538	0.039492	0	1	16.1643	22.6223	20.1741	0.060615	0.11118	0.515834	0.249181	0.375	1	17.0602	13.9027	0	0.00638361	0	-0.0047126	-2.05084	-0.358495	-0.40129	-0.120154	0.0487175	-12.3155	0.0249404	0.72888	6.18435	-0.490442	-0.362347	-0.207708	-0.139574	-0.281161	-7.70109	83.8357	0.0331084
002149	C32	C	0.0906415	0.387848	1	1	28.382	36.4732	21.7467	0.620649	0.68865	0.42366	-0.184875	0.333333	0	0	14.2553	1	0.110079	0.387848	-0.0121249	-0.478184	0.201539	0.17618	-0.212329	-0.385338	1.53541	-0.0167262	-0.27112	-10.8758	-0.137826	0.637653	0.0369529	0.248274	0.0671953	4.51661	71.618	0.277769
002150	C33	C	0.104035	0.232844	0	1	27.8059	41.8993	20.6211	0.380115	0.469763	1.06239	0.063001	0.333333	1	0	14.0624	0	0.0647444	0	0.0012683	-1.60384	-0.0389946	-0.0427069	0.426405	-0.137462	6.96151	-0.0167262	0.72888	-10.8758	-0.330768	-0.362347	-0.0727164	-0.139574	-0.0878087	3.94051	72.1941	0.1681
002151	C39	C	0.100105	0.009865	0	0	9.8586	47.8897	21.2484	0.497663	0.237597	0.497249	0.366641	0.428571	0	16.3588	14.5371	0	0.000972551	0	-0.0026611	-0.976486	0.0785534	-0.274873	-0.138739	0.166178	12.9519	0.0785119	-0.27112	5.48297	0.143912	-0.362347	-0.231924	-0.139574	-0.310788	-14.0068	90.1414	0.0088924
002153	I65	I	0.0842129	0.161845	1	1	18.6408	63	21.5923	0.221789	0.156824	0.559899	0.385576	0.5	1	19.0873	14.5361	0	0.0301692	0	-0.0185535	-0.632606	-0.197321	-0.355646	-0.0760895	0.185113	28.0622	0.14994	0.72888	8.2114	0.142988	-0.362347	-0.10914	-0.139574	-0.158808	-5.22459	81.3592	0.131676
002155	B09	B	0.108752	0.070845	1	1	11.5048	34.5434	22.2166	0.297587	0.484668	1.13668	0.082791	0.428571	0	11.7884	14.1444	1	0.00815058	0.070845	0.0059857	-0.008338	-0.121523	-0.0278019	0.500689	-0.117672	-0.394386	0.0785119	-0.27112	0.912545	-0.248756	0.637653	-0.178122	-0.068729	-0.249808	-12.3606	88.4952	0.0626944
002156	C39	C	0.110363	0.005018	0	0	28.3977	36.9292	22.0279	0.387952	0.713437	0.50005	0.111506	0.363636	0	0	14.5546	0	0.001425	0	0.0075967	-0.197065	-0.0311576	0.200967	-0.135938	-0.0889575	1.99141	0.0135768	-0.27112	-10.8758	0.161495	-0.362347	-0.237223	-0.139574	-0.315635	4.53231	71.6023	0.003593
002158	C34	C	0.105657	0.727989	1	1	39.3478	36.8148	20.86	0.243182	0.251526	0.791856	0.213438	0.333333	1	0	14.7585	0	0.286448	0	0.0028904	-1.36492	-0.175928	-0.260944	0.155867	0.0129745	1.87701	-0.0167262	0.72888	-10.8758	0.365382	-0.362347	0.200725	-0.139574	0.407336	15.4824	60.6522	0.441541
002159	N78	N	0.0684978	0.296388	1	1	39.1899	14.6361	21.2373	0.488658	0.606348	0.22175	-0.073106	0.333333	0	10.6576	14.5005	0	0.116154	0	-0.0342685	-0.987666	0.0695484	0.0938781	-0.414239	-0.27357	-20.3017	-0.0167262	-0.27112	-0.218262	0.107386	-0.362347	-0.0605822	-0.139574	-0.0242647	15.3245	60.8101	0.180234
002160	C32	C	0.0754666	0.069294	0	0	9.6097	39	21.5327	0.765066	0.675964	0.854731	-0.040462	0.428571	1	16.831	13.4784	0	0.00665895	0	-0.0272997	-0.692211	0.345956	0.163494	0.218743	-0.240925	4.06221	0.0785119	0.72888	5.95519	-0.914781	-0.362347	-0.178181	-0.139574	-0.251359	-14.2557	90.3903	0.062635
002161	C39	C	0.0983039	0.054387	0	0	10.984	25.1917	21.1779	0.084753	0.251143	0.322839	0.179647	0.5	0	17.0415	14.0436	0	0.00597387	0	-0.0044624	-1.04706	-0.334357	-0.261327	-0.31315	-0.0208165	-9.74609	0.14994	-0.27112	6.16563	-0.349537	-0.362347	-0.192403	-0.139574	-0.266266	-12.8814	89.016	0.0484131
002163	E50	E	0.0897442	0.004583	0	0	34.8672	19.6814	22.7351	0.7412	0.873155	0.513608	0.172267	0.375	0	13.2271	14.2545	1	0.00159796	0.004583	-0.0130222	0.510206	0.32209	0.360685	-0.122381	-0.0281965	-15.2564	0.0249404	-0.27112	2.35129	-0.138599	0.637653	-0.237831	-0.134991	-0.31607	11.0018	65.1328	0.002985
002165	C26	C	0.0881451	0.371996	0	0	19.4582	24.09	21.3298	0.458104	0.501478	1.0658	0.157848	0.333333	0	15.7301	14.6532	0	0.0723837	0	-0.0146213	-0.89515	0.0389944	-0.0109919	0.429816	-0.0426155	-10.8478	-0.0167262	-0.27112	4.85429	0.260052	-0.362347	0.0587962	-0.139574	0.0513433	-4.40719	80.5418	0.299612
002167	C26	C	0.094819	0.139767	0	0	24.6866	15.6553	21.8452	0.546931	0.480208	0.189169	0.036645	0.333333	0	17.6222	13.5144	1	0.0345037	0.139767	-0.0079474	-0.379756	0.127821	-0.0322619	-0.446819	-0.163819	-19.2825	-0.0167262	-0.27112	6.74634	-0.878733	0.637653	-0.135553	0.000193	-0.180886	0.821213	75.3134	0.105263
002174	C21	C	0.0760695	0.043664	1	0	15.3194	46.7068	20.2024	0.5499	0.133516	1.43582	0.114259	0.333333	0	0	12.7939	0	0.00668906	0	-0.0266969	-2.02257	0.13079	-0.378954	0.799833	-0.0862045	11.769	-0.0167262	-0.27112	-10.8758	-1.59928	-0.362347	-0.203841	-0.139574	-0.276989	-8.54599	84.6806	0.0369749
002176	C38	C	0.0953799	0.048969	1	0	20.1754	28.8961	21.1828	0.394098	0.295605	0.582035	0.323015	0.428571	1	11.973	13.0782	0	0.00987969	0	-0.0073865	-1.0421	-0.0250116	-0.216865	-0.0539535	0.122551	-6.04169	0.0785119	0.72888	1.09714	-1.31494	-0.362347	-0.201727	-0.139574	-0.271684	-3.68999	79.8246	0.0390893
002177	C35	C	0.109896	0.004849	0	0	1.9819	38.1499	21.2746	0.134993	0.396687	0.486947	0.131696	0.375	1	19.4867	14.1359	0	9.61023e-05	0	0.0071301	-0.95032	-0.284117	-0.115783	-0.149041	-0.0687675	3.21211	0.0249404	0.72888	8.6109	-0.257213	-0.362347	-0.236088	-0.139574	-0.315804	-21.3662	97.5008	0.0047278
002179	C39	C	0.117358	0.260808	1	0	27.5412	41.5735	22.3957	0.455239	0.525116	0.598866	0.180753	0.333333	1	13.3791	14.4463	1	0.0718297	0.260808	0.0145917	0.170801	0.0361294	0.0126461	-0.0371225	-0.0197105	6.63571	-0.0167262	0.72888	2.50325	0.0531646	0.637653	-0.0518377	0.121234	-0.0598447	3.67581	72.4588	0.188978
002181	L72	L	0.111777	0.211571	0	1	22.6546	49.3988	22.1802	0.103193	0.552389	0.398781	-0.111513	0.375	0	0	14.6284	1	0.0479306	0.211571	0.0090105	-0.0447255	-0.315917	0.0399191	-0.237207	-0.311976	14.461	0.0249404	-0.27112	-10.8758	0.2353	0.637653	-0.0771756	0.071997	-0.109082	-1.21079	77.3454	0.16364
002182	C32	C	0.0950356	0.034655	0	1	6.6898	30.0083	21.736	0.58962	0.7384	1.3421	0.065098	0.333333	1	18.3131	13.9553	0	0.00231835	0	-0.0077308	-0.488884	0.17051	0.22593	0.706109	-0.135365	-4.92949	-0.0167262	0.72888	7.43725	-0.437866	-0.362347	-0.208479	-0.139574	-0.285998	-17.1756	93.3102	0.0323367
002183	L72	L	0.104398	0.561073	1	1	17.256	40.8715	23.3988	0.795727	0.792213	0.921677	0.538551	0.571429	1	0	14.6919	0	0.0968188	0	0.0016314	1.1739	0.376617	0.279743	0.285689	0.338087	5.93371	0.221369	0.72888	-10.8758	0.298757	-0.362347	0.223438	-0.139574	0.24042	-6.60939	82.744	0.464254
002185	C39	C	0.105889	0.042394	1	0	15.97	34.5991	21.9927	0.445636	0.40719	0.800453	0.507615	0.333333	0	11.1345	15.1065	0	0.00677032	0	0.0031231	-0.232176	0.0265264	-0.10528	0.164465	0.307152	-0.338686	-0.0167262	-0.27112	0.25868	0.713366	-0.362347	-0.205192	-0.139574	-0.278259	-7.89539	84.03	0.0356237
002186	H62	H	0.0669343	0.134173	1	1	15.1235	46.4844	21.0623	0.281521	0.244517	1.37489	-0.021262	0.333333	0	14.6992	13.9649	1	0.0202917	0.134173	-0.035832	-1.16259	-0.137589	-0.267953	0.738904	-0.221725	11.5466	-0.0167262	-0.27112	3.82332	-0.428223	0.637653	-0.126935	-0.005401	-0.18648	-8.74189	84.8765	0.113881
002187	F52	F	0.076881	0.070901	1	1	16.4421	54.1776	22.3116	0.540109	0.888433	1.62511	0.055937	0.333333	0	0	14.7348	1	0.0116576	0.070901	-0.0258854	0.0866275	0.120999	0.375963	0.989121	-0.144527	19.2398	-0.0167262	-0.27112	-10.8758	0.341618	0.637653	-0.181573	-0.068673	-0.249752	-7.42329	83.5579	0.0592434
002189	C39	C	0.112507	0.168854	0	0	18.1206	38.9932	20.4315	0.328708	0.423969	0.817799	0.124626	0.375	0	0	13.4997	1	0.0305974	0.168854	0.009741	-1.79345	-0.0904016	-0.0885009	0.181811	-0.0758375	4.05541	0.0249404	-0.27112	-10.8758	-0.893436	0.637653	-0.102559	0.02928	-0.151799	-5.74479	81.8794	0.138257
002190	C35	C	0.0866229	0.072036	0	0	6.5042	51.3281	21.8526	0.248899	0.515623	0.262758	0.143308	0.333333	0	0	14.0484	1	0.00468537	0.072036	-0.0161435	-0.372348	-0.170211	0.0031531	-0.373231	-0.0571555	16.3903	-0.0167262	-0.27112	-10.8758	-0.344693	0.637653	-0.173465	-0.067538	-0.248617	-17.3612	93.4958	0.0673506
002191	C23	C	0.0974954	0.405859	1	1	14.6668	33.5285	22.229	0.319665	0.437036	0.484366	-0.007269	0.363636	0	0	15.1071	0	0.0595265	0	-0.005271	0.0040308	-0.0994446	-0.0754339	-0.151622	-0.207732	-1.40929	0.0135768	-0.27112	-10.8758	0.713971	-0.362347	0.105516	-0.139574	0.0852063	-9.19859	85.3332	0.346332
002197	C34	C	0.113415	0.011568	1	0	34.7386	25.0477	21.2293	0.348616	0.457721	0.566057	0.351449	0.428571	1	18.3358	14.1264	0	0.00401856	0	0.0106482	-0.995638	-0.0704936	-0.0547489	-0.0699315	0.150985	-9.89009	0.0785119	0.72888	7.45995	-0.266694	-0.362347	-0.233267	-0.139574	-0.309085	10.8732	65.2614	0.0075494
002203	C32	C	0.0737282	0.336327	1	1	40.8237	38.7739	22.7134	0.605727	0.549707	1.90438	0.2652	0.333333	0	17.1211	13.9756	0	0.137301	0	-0.0290382	0.488472	0.186617	0.0372371	1.26839	0.0647365	3.83611	-0.0167262	-0.27112	6.24525	-0.417552	-0.362347	-0.0417902	-0.139574	0.0156743	16.9583	59.1763	0.199026
002204	C35	C	0.0835655	0.097172	0	1	10.0845	78.844	23.6606	0.65302	0.910019	0.45254	-0.123005	0.444444	0	0	14.7011	1	0.00979931	0.097172	-0.0192008	1.43565	0.23391	0.397549	-0.183448	-0.323468	39.9521	0.0943849	-0.27112	-10.8758	0.307956	0.637653	-0.153443	-0.042402	-0.223481	-13.7809	89.9155	0.0873727
002205	C30	C	0.094598	0.102358	0	0	11.3454	30.2078	21.4075	0.4934	0.735576	0.49015	0.843872	0.375	0	0	13.6008	1	0.0116129	0.102358	-0.0081684	-0.817459	0.0742904	0.223106	-0.145839	0.643409	-4.72999	0.0249404	-0.27112	-10.8758	-0.792308	0.637653	-0.150071	-0.037216	-0.218295	-12.52	88.6546	0.0907451
002206	C28	C	0.0942124	0.244528	0	1	30.3882	25.4033	21.9067	0.389594	0.868294	0.676801	0.101524	0.333333	0	17.3318	15.1693	0	0.0743077	0	-0.008554	-0.318268	-0.0295156	0.355824	0.0408125	-0.0989395	-9.53449	-0.0167262	-0.27112	6.45597	0.776117	-0.362347	-0.0705957	-0.139574	-0.0761247	6.52281	69.6118	0.17022
002208	K70	K	0.0900608	0.043397	0	1	5.2217	57.8932	22.3402	0.729146	0.873594	0.349058	0.30137	0.444444	0	13.1001	14.0127	1	0.00226606	0.043397	-0.0127056	0.115309	0.310036	0.361124	-0.28693	0.100906	22.9554	0.0943849	-0.27112	2.22428	-0.380418	0.637653	-0.199685	-0.096177	-0.277256	-18.6437	94.7783	0.0411309
002210	L72	L	0.0850124	0.017983	0	0	7.3673	62.7451	23.26	0.944441	0.863437	2.6387	1.03718	0.333333	1	15.4416	13.8666	0	0.00132486	0	-0.0177539	1.03507	0.447343	0.350967	1.87609	0.836712	27.8073	-0.0167262	0.72888	4.56579	-0.526555	-0.362347	-0.224158	-0.139574	-0.30267	-16.4981	92.6327	0.0166581
002212	C38	C	0.101166	0.03745	0	1	4.3382	57.4111	21.7875	0.411159	0.885411	0.714278	0.038198	0.333333	0	0	13.8612	0	0.00162466	0	-0.0016005	-0.437472	-0.0079506	0.372941	0.0782895	-0.162266	22.4733	-0.0167262	-0.27112	-10.8758	-0.531986	-0.362347	-0.204991	-0.139574	-0.283203	-19.5272	95.6618	0.0358253
002214	C39	C	0.104221	0.005436	1	0	20.8934	31.1665	20.4777	0.3828	0.234379	0.352112	-0.039468	0.428571	1	17.9648	13.68	0	0.00113577	0	0.0014543	-1.74727	-0.0363096	-0.278091	-0.283876	-0.239931	-3.77129	0.0785119	0.72888	7.08894	-0.713105	-0.362347	-0.236516	-0.139574	-0.315217	-2.97199	79.1066	0.0043002
002215	C26	C	0.0859058	0.27786	1	1	37.6763	29.5773	21.6705	0.41834	0.409908	0.755225	0.086374	0.428571	1	18.9016	14.7426	0	0.104687	0	-0.0168606	-0.554397	-0.0007696	-0.102562	0.119236	-0.114089	-5.36049	0.0785119	0.72888	8.0258	0.349444	-0.362347	-0.0676434	-0.139574	-0.0427927	13.8109	62.3237	0.173173
002216	C14	C	0.0726668	0.333098	0	1	58.2077	12.6946	22.034	0.515288	0.338566	1.05465	0.344239	0.333333	0	17.4933	13.3847	0	0.193889	0	-0.0300996	-0.19094	0.0961784	-0.173904	0.418662	0.143776	-22.2432	-0.0167262	-0.27112	6.61748	-1.00841	-0.362347	-0.0920385	-0.139574	0.0124453	31.4698	44.6648	0.148778
002218	C39	C	0.085716	0.581059	0	1	21.0476	40.8377	21.6652	0.438763	0.571262	0.437146	1.01142	0.333333	0	16.4214	13.921	0	0.122299	0	-0.0170504	-0.559715	0.0196534	0.0587921	-0.198843	0.810958	5.89991	-0.0167262	-0.27112	5.54554	-0.472188	-0.362347	0.217944	-0.139574	0.260406	-2.81779	78.9524	0.45876
002219	C27	C	0.0972129	0.103605	1	1	12.8427	51.505	20.857	0.281947	0.102368	0.561304	0.67592	0.428571	0	14.7155	13.6882	0	0.0133057	0	-0.0055534	-1.36792	-0.137163	-0.410102	-0.0746845	0.475457	16.5672	0.0785119	-0.27112	3.83962	-0.704894	-0.362347	-0.150517	-0.139574	-0.217048	-11.0227	87.1573	0.0902993
002220	C13	C	0.079801	0.396465	1	1	31.7328	31.9568	21.9855	0.537795	0.66583	0.461459	-0.160909	0.428571	1	18.424	14.2378	0	0.125809	0	-0.0229653	-0.239417	0.118685	0.15336	-0.17453	-0.361372	-2.98099	0.0785119	0.72888	7.5481	-0.155306	-0.362347	0.0298395	-0.139574	0.0758123	7.86741	68.2672	0.270655
002221	F51	F	0.10401	0.126099	0	0	36.4018	27.7447	22.764	0.740971	0.651225	1.49671	0.724094	0.428571	0	15.1096	13.9561	0	0.0459023	0	0.0012439	0.539103	0.321861	0.138755	0.860719	0.52363	-7.19309	0.0785119	-0.27112	4.23372	-0.437075	-0.362347	-0.160619	-0.139574	-0.194554	12.5364	63.5982	0.0801967
002222	C39	C	0.0982181	0.060249	1	0	11.4078	31.8963	20.3961	0.11604	0.316872	0.253051	-0.024843	0.333333	0	15.4595	13.9394	1	0.00687309	0.060249	-0.0045482	-1.8288	-0.30307	-0.195598	-0.382937	-0.225306	-3.04149	-0.0167262	-0.27112	4.58366	-0.453731	0.637653	-0.18744	-0.079325	-0.260404	-12.4576	88.5922	0.0533759
002223	C35	C	0.0791257	0.272931	1	1	30.8465	40.6937	21.3185	0.163491	0.145789	0.849532	0.085437	0.333333	1	18.0304	14.4088	0	0.0841897	0	-0.0236407	-0.906468	-0.255619	-0.366681	0.213543	-0.115027	5.75591	-0.0167262	0.72888	7.1546	0.0156985	-0.362347	-0.0520747	-0.139574	-0.0477217	6.98111	69.1535	0.188741
002224	C29	C	0.0612456	0.174818	1	1	30.5731	36.5241	20.8866	0.086935	0.308679	0.950157	0.067325	0.4	0	16.7445	14.3205	0	0.0534473	0	-0.0415208	-1.33835	-0.332175	-0.203791	0.314169	-0.133138	1.58631	0.0499404	-0.27112	5.86862	-0.0726799	-0.362347	-0.119445	-0.139574	-0.145835	6.70771	69.4269	0.121371
002226	C26	C	0.0834768	0.06302	1	0	37.2948	32.856	22.1125	0.266289	0.595432	0.518435	0.091387	0.333333	0	14.4314	14.7872	0	0.0235032	0	-0.0192896	-0.112379	-0.152821	0.0829621	-0.117554	-0.109077	-2.08179	-0.0167262	-0.27112	3.55556	0.394059	-0.362347	-0.201299	-0.139574	-0.257633	13.4294	62.7052	0.0395168
002227	C38	C	0.0978068	0.116096	0	1	12.8007	62.1513	20.546	0.198961	0.24968	0.4406	0.382104	0.428571	1	13.0519	14.152	0	0.0148611	0	-0.0049595	-1.67897	-0.220149	-0.26279	-0.195388	0.181641	27.2135	0.0785119	0.72888	2.17609	-0.241156	-0.362347	-0.139581	-0.139574	-0.204557	-11.0647	87.1993	0.101235
002228	C22	C	0.0922397	0.680558	1	1	27.8095	40.819	21.5153	0.551012	0.632136	1.12292	0.154709	0.428571	1	0	13.8979	0	0.18926	0	-0.0105266	-0.709631	0.131902	0.119666	0.486932	-0.0457545	5.88121	0.0785119	0.72888	-10.8758	-0.495219	-0.362347	0.250482	-0.139574	0.359905	3.94411	72.1905	0.491298
002229	C23	C	0.120481	0.084343	0	0	34.2748	22.7475	20.9074	0.259821	0.256347	0.525184	-0.056423	0.363636	0	16.8858	14.123	0	0.0289084	0	0.0177145	-1.31751	-0.159289	-0.256123	-0.110805	-0.256887	-12.1903	0.0135768	-0.27112	6.00998	-0.270144	-0.362347	-0.185381	-0.139574	-0.23631	10.4094	65.7252	0.0554346
002230	I65	I	0.0868407	0.245002	1	0	23.1891	15	22.1883	0.200224	0.18586	0.405671	0.599238	0.363636	1	17.9178	15.4926	0	0.0568138	0	-0.0159257	-0.0366619	-0.218886	-0.32661	-0.230318	0.398774	-19.9378	0.0135768	0.72888	7.04192	1.09947	-0.362347	-0.0526278	-0.139574	-0.0756507	-0.676287	76.8109	0.188188
002231	C39	C	0.0852141	0.038636	0	1	28.9766	30.2691	20.531	0.204648	0.335965	0.42018	-0.142877	0.333333	1	18.5189	13.952	0	0.0111954	0	-0.0175523	-1.69389	-0.214462	-0.176505	-0.215808	-0.34334	-4.66869	-0.0167262	0.72888	7.64304	-0.441089	-0.362347	-0.213375	-0.139574	-0.282017	5.11121	71.0234	0.0274406
002232	I65	I	0.12361	0.097664	0	1	13.9351	48.6734	21.2715	0.383053	0.458227	0.798627	-0.03369	0.333333	0	15.216	13.5322	1	0.0136096	0.097664	0.0208439	-0.95341	-0.0360566	-0.0542429	0.162638	-0.234153	13.7356	-0.0167262	-0.27112	4.34015	-0.86092	0.637653	-0.156762	-0.04191	-0.222989	-9.93029	86.0649	0.0840544
002233	C30	C	0.0880629	0.0153	0	0	47.2582	20.1195	22.418	0.298451	0.738069	0.722473	0.094698	0.428571	0	0	14.2422	0	0.0072305	0	-0.0147034	0.1931	-0.120659	0.225599	0.0864845	-0.105765	-14.8183	0.0785119	-0.27112	-10.8758	-0.150924	-0.362347	-0.232746	-0.139574	-0.305353	23.3928	52.7418	0.0080695
002234	A03	A	0.0687326	0.093997	1	0	18.9748	37.8451	21.3181	0.376995	0.534772	0.514209	-0.163569	0.333333	0	15.8504	14.4997	0	0.0178357	0	-0.0340337	-0.906823	-0.0421146	0.0223021	-0.121779	-0.364032	2.90731	-0.0167262	-0.27112	4.97459	0.106529	-0.362347	-0.164655	-0.139574	-0.226656	-4.89059	81.0252	0.0761613
002236	C39	C	0.0851919	0.22763	1	1	20.5092	42.9758	22.5196	0.307529	0.123749	1.14804	0.532077	0.428571	1	20.2248	14.9087	0	0.0466851	0	-0.0175745	0.294677	-0.111581	-0.388721	0.512049	0.331614	8.03801	0.0785119	0.72888	9.0625	0.515603	-0.362347	-0.0598711	-0.139574	-0.0930227	-3.35619	79.4908	0.180945
002237	C32	C	0.0883606	0.022929	0	0	17.6531	42.5308	23.1483	0.700096	0.797776	1.10339	0.123185	0.333333	0	0	13.418	0	0.00404768	0	-0.0144057	0.923328	0.280986	0.285306	0.467396	-0.0772785	7.59301	-0.0167262	-0.27112	-10.8758	-0.975125	-0.362347	-0.221935	-0.139574	-0.297724	-6.21229	82.3469	0.0188813
002238	I63	I	0.0952058	0.054045	0	1	13.8317	59.3655	21.4485	0.201841	0.444178	0.461098	0.033423	0.363636	1	0	14.6534	1	0.00747534	0.054045	-0.0075606	-0.776469	-0.217269	-0.0682919	-0.174891	-0.167041	24.4277	0.0135768	0.72888	-10.8758	0.260225	0.637653	-0.194246	-0.085529	-0.266608	-10.0337	86.1683	0.0465697
002239	C18	C	0.0892416	0.274495	1	0	24.978	38.5572	20.5127	0.195251	0.301984	0.655963	0.15992	0.375	1	0	12.6192	0	0.0685634	0	-0.0135247	-1.7122	-0.223859	-0.210486	0.0199745	-0.0405435	3.61941	0.0249404	0.72888	-10.8758	-1.62175	-0.362347	-0.0348844	-0.139574	-0.0461577	1.11261	75.022	0.205932
002240	C20	C	0.0586949	0.008822	0	0	15.9891	36.0082	21.747	0.429297	0.337946	0.609327	0.019511	0.5	0	14.1662	14.7881	0	0.00141056	0	-0.0440714	-0.477944	0.0101874	-0.174524	-0.0266615	-0.180952	1.07041	0.14994	-0.27112	3.29032	0.394929	-0.362347	-0.233405	-0.139574	-0.311831	-7.87629	84.0109	0.0074114
002241	C39	C	0.0884774	0.175552	1	1	30.5718	28.1638	23.2567	0.490425	0.210907	0.914086	0.385431	0.444444	1	19.8383	14.5916	0	0.0536694	0	-0.014289	1.03175	0.0713154	-0.301563	0.278097	0.184968	-6.77399	0.0943849	0.72888	8.96249	0.19848	-0.362347	-0.118933	-0.139574	-0.145101	6.70641	69.4282	0.121883
002242	C38	C	0.0848313	0.726254	1	1	24.563	49.7104	22.2346	0.318973	0.505678	1.21178	0.078166	0.333333	1	0	14.8451	0	0.17839	0	-0.0179351	0.0097113	-0.100137	-0.0067919	0.575789	-0.122298	14.7726	-0.0167262	0.72888	-10.8758	0.451991	-0.362347	0.307048	-0.139574	0.405601	0.697613	75.437	0.547864
002243	C29	C	0.0981149	0.040397	1	0	20.7273	51.515	21.4312	0.248102	0.713986	0.66438	0.074968	0.333333	0	0	14.7821	1	0.00837321	0.040397	-0.0046515	-0.793717	-0.171008	0.201516	0.0283915	-0.125496	16.5772	-0.0167262	-0.27112	-10.8758	0.388975	0.637653	-0.208792	-0.099177	-0.280256	-3.13809	79.2727	0.0320238
002244	K70	K	0.100845	0.599071	0	1	23.7101	53.3077	24.4012	0.785462	0.974304	0.266448	0.61936	0.428571	0	17.7301	14.9208	0	0.14204	0	-0.0019209	2.17628	0.366352	0.461834	-0.36954	0.418897	18.3699	0.0785119	-0.27112	6.85429	0.527628	-0.362347	0.216215	-0.139574	0.278418	-0.155287	76.2899	0.457031
002245	G58	G	0.0851176	0.082969	1	1	24.9057	42.4178	21.3928	0.455659	0.557172	0.75634	-0.158091	0.333333	0	13.1001	13.999	0	0.020664	0	-0.0176488	-0.832169	0.0365494	0.0447021	0.120352	-0.358554	7.48001	-0.0167262	-0.27112	2.22427	-0.394141	-0.362347	-0.178511	-0.139574	-0.237684	1.04031	75.0943	0.062305
002246	C26	C	0.102482	0.032717	1	1	39.8582	36.1915	21.2413	0.354532	0.571107	1.22591	-0.028194	0.333333	0	0	13.8267	1	0.0130404	0.032717	-0.0002842	-0.983639	-0.0645776	0.0586371	0.58992	-0.228658	1.25371	-0.0167262	-0.27112	-10.8758	-0.566392	0.637653	-0.221139	-0.106857	-0.287936	15.9928	60.1418	0.0196766
002247	C41	C	0.114643	0.198569	0	1	39.5907	29.8719	20.8354	0.182416	0.404252	0.824943	0.215031	0.333333	1	16.6391	14.3761	0	0.0786149	0	0.0118762	-1.38955	-0.236694	-0.108218	0.188954	0.0145675	-5.06589	-0.0167262	0.72888	5.7633	-0.0170416	-0.362347	-0.120862	-0.139574	-0.122084	15.7253	60.4093	0.119954
002249	C38	C	0.099061	0.065248	1	1	40.2983	33.8548	22.246	0.397387	0.491977	0.79335	0.181708	0.444444	0	18.2192	14.582	0	0.0262938	0	-0.0037053	0.0210374	-0.0217226	-0.0204929	0.157361	-0.0187555	-1.08299	0.0943849	-0.27112	7.34336	0.188816	-0.362347	-0.201862	-0.139574	-0.255405	16.4329	59.7017	0.0389542
002250	C26	C	0.0636186	0.280126	1	1	21.6559	36.1661	22.2499	0.412126	0.356212	0.797053	0.139742	0.428571	0	17.0462	14.857	0	0.0606638	0	-0.0391478	0.0250161	-0.0069836	-0.156258	0.161064	-0.0607215	1.22831	0.0785119	-0.27112	6.17039	0.463814	-0.362347	-0.0213538	-0.139574	-0.0405267	-2.20949	78.3441	0.219462
002251	F52	F	0.0752512	0.559564	1	1	32.5709	46.0601	22.8563	0.604818	0.633023	1.56858	0.138146	0.428571	1	0	14.2136	0	0.182255	0	-0.0275152	0.631332	0.185708	0.120553	0.932593	-0.0623175	11.1223	0.0785119	0.72888	-10.8758	-0.179524	-0.362347	0.136493	-0.139574	0.238911	8.70551	67.4291	0.377309
002252	C27	C	0.0552925	0.814912	1	1	46.0806	38.582	21.1776	0.300524	0.06638	0.356656	-0.250978	0.333333	0	0	16.1864	0	0.375516	0	-0.0474739	-1.04731	-0.118586	-0.42951	-0.279332	-0.451441	3.64421	-0.0167262	-0.27112	-10.8758	1.7933	-0.362347	0.19858	-0.139574	0.494259	22.2152	53.9194	0.439396
002253	I65	I	0.111188	0.253218	1	0	36.0016	9.4165	20.7003	0.124186	0.251446	0.264218	0.261148	0.333333	0	0	13.8888	0	0.0911625	0	0.0084216	-1.52466	-0.294924	-0.261024	-0.371771	0.0606845	-25.444	-0.0167262	-0.27112	-10.8758	-0.504378	-0.362347	-0.0787606	-0.139574	-0.0674347	12.1362	63.9984	0.162055
002254	C28	C	0.103674	0.045416	1	1	7.151	39.3074	21.5534	0.186853	0.525671	0.788763	0.156297	0.333333	0	10.3874	13.9299	1	0.0032477	0.045416	0.0009072	-0.671493	-0.232257	0.0132011	0.152775	-0.0441665	4.36961	-0.0167262	-0.27112	-0.488457	-0.463229	0.637653	-0.198648	-0.094158	-0.275237	-16.7144	92.849	0.0421683
002255	C34	C	0.0840268	0.163771	1	0	20.5006	24.8458	21.7768	0.436005	0.569506	0.549002	0.055804	0.333333	1	18.1591	14.4231	0	0.033574	0	-0.0187396	-0.448114	0.0168954	0.0570361	-0.0869865	-0.144659	-10.092	-0.0167262	0.72888	7.28324	0.029961	-0.362347	-0.110619	-0.139574	-0.156882	-3.36479	79.4994	0.130197
002256	C26	C	0.100727	0.491196	1	0	13.7474	39.1494	20.2873	0.202361	0.240684	0.809073	0.235974	0.428571	0	0	13.6403	0	0.0675267	0	-0.0020391	-1.93767	-0.216749	-0.271786	0.173085	0.0355105	4.21161	0.0785119	-0.27112	-10.8758	-0.752815	-0.362347	0.182853	-0.139574	0.170543	-10.118	86.2526	0.423669
002258	C26	C	0.0824185	0.700623	1	1	44.8291	27.26	21.3111	0.260125	0.542417	0.875072	0.12701	0.333333	0	14.8183	14.5163	1	0.314083	0.700623	-0.0203478	-0.913817	-0.158985	0.0299471	0.239084	-0.0734535	-7.67779	-0.0167262	-0.27112	3.94249	0.123189	0.637653	0.145724	0.561049	0.37997	20.9637	55.1709	0.38654
002261	I65	I	0.0874922	0.024579	0	0	29.9455	22.8714	20.7648	0.132283	0.181821	0.555774	0.292722	0.333333	0	17.9816	14.3935	0	0.0073603	0	-0.0152741	-1.46014	-0.286827	-0.330649	-0.0802145	0.0922585	-12.0664	-0.0167262	-0.27112	7.10575	0.0003885	-0.362347	-0.223597	-0.139574	-0.296074	6.08011	70.0545	0.0172187
002262	F51	F	0.059819	0.447539	0	1	31.3002	41.2306	21.172	0.466139	0.157285	1.53619	0.12791	0.333333	0	17.5042	13.6048	0	0.140081	0	-0.0429474	-1.05292	0.0470294	-0.355185	0.900206	-0.0725535	6.29281	-0.0167262	-0.27112	6.62835	-0.788349	-0.362347	0.0666424	-0.139574	0.126886	7.43481	68.6998	0.307458
002266	C34	C	0.0873867	0.092971	1	0	25.0299	29.6514	22.1689	0.398887	0.285103	0.236054	-0.139474	0.333333	0	17.2327	14.5431	0	0.0232705	0	-0.0153797	-0.056037	-0.0202226	-0.227367	-0.399935	-0.339938	-5.28639	-0.0167262	-0.27112	6.35685	0.14992	-0.362347	-0.171116	-0.139574	-0.227682	1.16451	74.9701	0.0697004
002267	D45	D	0.0869031	0.696186	1	1	22.5489	60.5456	22.8816	0.627982	0.545515	0.498964	0.067026	0.333333	0	0	14.0572	1	0.156982	0.696186	-0.0158633	0.65669	0.208872	0.0330451	-0.137024	-0.133437	25.6078	-0.0167262	-0.27112	-10.8758	-0.335938	0.637653	0.298388	0.556612	0.375533	-1.31649	77.4511	0.539204
002268	I65	I	0.109301	0.093506	1	0	12.5864	34.8296	20.6115	0.291013	0.174287	0.530612	0.441308	0.333333	0	13.7198	14.3533	1	0.011769	0.093506	0.0065345	-1.61346	-0.128097	-0.338183	-0.105376	0.240844	-0.108186	-0.0167262	-0.27112	2.84393	-0.0398492	0.637653	-0.159079	-0.046068	-0.227147	-11.279	87.4136	0.081737
002269	C18	C	0.0801663	0.827351	0	1	13.6941	76.0697	22.6265	0.437334	0.437671	1.15062	-0.170348	0.428571	1	0	15.2416	0	0.113298	0	-0.0226001	0.401539	0.0182244	-0.0747989	0.514634	-0.370812	39.9521	0.0785119	0.72888	-10.8758	0.84844	-0.362347	0.473237	-0.139574	0.506698	-10.1713	86.3059	0.714053
002271	C30	C	0.0899367	0.067866	1	1	23.3548	36.6811	21.9817	0.516871	0.311281	1.23278	0.310235	0.333333	0	14.9355	14.8751	0	0.01585	0	-0.0128297	-0.243183	0.0977614	-0.201189	0.596795	0.109771	1.74331	-0.0167262	-0.27112	4.05963	0.482001	-0.362347	-0.1888	-0.139574	-0.252787	-0.510587	76.6452	0.052016
002273	C39	C	0.0892295	0.247931	1	0	13.8988	24.982	20.944	0.084237	0.205337	0.51475	0.057193	0.333333	1	17.2024	14.2103	0	0.0344594	0	-0.0135369	-1.28089	-0.334873	-0.307133	-0.121238	-0.14327	-9.95579	-0.0167262	0.72888	6.32659	-0.18282	-0.362347	-0.0273445	-0.139574	-0.0727217	-9.96659	86.1012	0.213472
002277	F52	F	0.0909905	0.091917	0	0	3.3147	41.0366	22.6014	0.528077	0.657687	1.02131	0.047102	0.363636	0	0	14.7651	0	0.00304677	0	-0.0117759	0.376514	0.108967	0.145217	0.385321	-0.153362	6.09881	0.0135768	-0.27112	-10.8758	0.371981	-0.362347	-0.151946	-0.139574	-0.228736	-20.5507	96.6853	0.0888702
002280	I65	I	0.118768	0.003905	0	0	47.4127	16.914	20.0265	0.146157	0.343864	0.407984	-0.153105	0.428571	0	16.6282	14.11	0	0.00185147	0	0.0160017	-2.19841	-0.272953	-0.168606	-0.228004	-0.353569	-18.0238	0.0785119	-0.27112	5.75236	-0.283095	-0.362347	-0.238762	-0.139574	-0.316748	23.5473	52.5873	0.0020535
002281	C39	C	0.0875505	0.127007	1	0	17.8971	52.7025	21.6955	0.367677	0.3346	0.826664	0.013802	0.363636	0	0	14.2581	1	0.0227306	0.127007	-0.0152158	-0.52939	-0.0514326	-0.17787	0.190675	-0.186662	17.7647	0.0135768	-0.27112	-10.8758	-0.134996	0.637653	-0.13654	-0.012567	-0.193646	-5.96829	82.1029	0.104276
002282	C34	C	0.11822	0.006635	0	0	50.1197	15.097	20.8001	0.2778	0.499483	0.496444	0.045854	0.333333	0	14.7951	13.5696	0	0.00332544	0	0.0154538	-1.42483	-0.14131	-0.0129869	-0.139544	-0.15461	-19.8408	-0.0167262	-0.27112	3.91922	-0.823529	-0.362347	-0.237507	-0.139574	-0.314018	26.2543	49.8803	0.0033096
002283	C36	C	0.0967264	0.094206	0	1	20.1624	38.612	22.2612	0.328675	0.980669	0.345349	0.468848	0.333333	0	0	13.5924	0	0.0189942	0	-0.00604	0.036233	-0.0904346	0.468199	-0.290639	0.268385	3.67421	-0.0167262	-0.27112	-10.8758	-0.800772	-0.362347	-0.165604	-0.139574	-0.226447	-3.70299	79.8376	0.0752118
002284	C36	C	0.0863075	0.033626	1	1	20.8703	49.8451	21.6837	0.521094	0.67213	1.11725	0.289996	0.333333	1	16.0365	14.5419	0	0.00701785	0	-0.0164588	-0.541186	0.101984	0.15966	0.481256	0.0895325	14.9073	-0.0167262	0.72888	5.1606	0.14876	-0.362347	-0.214208	-0.139574	-0.287027	-2.99509	79.1297	0.0266082
002285	K70	K	0.106968	0.207149	1	1	21.4062	48.015	21.6386	0.290091	0.336981	1.06003	0.364742	0.333333	0	16.889	16.1846	0	0.0443427	0	0.0042012	-0.58631	-0.129019	-0.175489	0.424046	0.164278	13.0772	-0.0167262	-0.27112	6.01314	1.7915	-0.362347	-0.0780098	-0.139574	-0.113504	-2.45919	78.5938	0.162806
002286	C13	C	0.0973586	0.053458	1	0	32.4221	25.0148	21.2393	0.143774	0.515455	0.645203	-0.078995	0.444444	1	17.9327	13.473	0	0.0173322	0	-0.0054077	-0.985613	-0.275336	0.0029851	0.0092145	-0.279458	-9.92299	0.0943849	0.72888	7.05681	-0.920119	-0.362347	-0.20469	-0.139574	-0.267195	8.55671	67.5779	0.0361258
002287	C27	C	0.0783736	0.005792	0	0	22.7025	69.2241	21.1515	0.056266	0.172175	0.653475	0.037668	0.6	0	0	14.8017	0	0.00131493	0	-0.0243928	-1.07342	-0.362844	-0.340295	0.0174865	-0.162796	34.2863	0.221369	-0.27112	-10.8758	0.408562	-0.362347	-0.236339	-0.139574	-0.314861	-1.16289	77.2975	0.0044771
002288	C39	C	0.0972822	0.160917	0	0	29.1708	21.5656	21.5561	0.481099	0.558391	0.445259	0.341654	0.333333	1	18.2667	13.9956	0	0.0469408	0	-0.0054842	-0.66883	0.0619894	0.0459211	-0.190729	0.14119	-13.3722	-0.0167262	0.72888	7.39086	-0.397559	-0.362347	-0.12684	-0.139574	-0.159736	5.30541	70.8292	0.113976
002289	C39	C	0.093999	0.021813	1	0	25.3023	12.9191	22.0671	0.599237	0.771603	0.526663	0.433806	0.428571	1	16.9049	14.1284	0	0.00551919	0	-0.0087674	-0.157797	0.180127	0.259133	-0.109326	0.233343	-22.0187	0.0785119	0.72888	6.02903	-0.264717	-0.362347	-0.224522	-0.139574	-0.29884	1.43691	74.6977	0.0162938
002290	C38	C	0.0828318	0.002459	0	0	22.7536	39.6752	21.0187	0.276386	0.520145	0.808193	-0.049887	0.333333	0	16.744	13.3108	0	0.000559511	0	-0.0199346	-1.20618	-0.142724	0.0076751	0.172205	-0.25035	4.73741	-0.0167262	-0.27112	5.8681	-1.08231	-0.362347	-0.238652	-0.139574	-0.317851	-1.11179	77.2464	0.0021644
002291	C18	C	0.0856943	0.764732	0	1	35.0548	40.3391	21.776	0.424141	0.868041	0.668496	0.175273	0.428571	1	0	14.5584	0	0.268075	0	-0.017072	-0.448967	0.0050314	0.355571	0.0325075	-0.0251905	5.40131	0.0785119	0.72888	-10.8758	0.165261	-0.362347	0.255841	-0.139574	0.444079	11.1894	64.9452	0.496657
002292	C24	C	0.0941471	0.080726	1	1	27.6285	51	21.8997	0.44619	0.150732	0.601058	0.202798	0.428571	1	19.5628	14.4544	0	0.0223034	0	-0.0086193	-0.325246	0.0270804	-0.361738	-0.0349305	0.0023345	16.0622	0.0785119	0.72888	8.68696	0.0612738	-0.362347	-0.182393	-0.139574	-0.239927	3.76311	72.3715	0.0584226
002293	C17	C	0.0911844	0.268663	1	1	40.1745	39.1841	21.6961	0.196572	0.367214	1.01268	-0.073669	0.333333	0	0	14.739	0	0.107934	0	-0.0115819	-0.528817	-0.222538	-0.145256	0.376688	-0.274133	4.24631	-0.0167262	-0.27112	-10.8758	0.345837	-0.362347	-0.0800871	-0.139574	-0.0519897	16.3091	59.8255	0.160729
002294	C27	C	0.0775328	0.113625	1	1	7.6533	71.5573	22.0161	0.139536	0.158418	0.702746	0.272627	0.333333	0	8.65869	14.6046	0	0.00869606	0	-0.0252336	-0.208781	-0.279574	-0.354052	0.0667575	0.0721635	36.6195	-0.0167262	-0.27112	-2.21716	0.211511	-0.362347	-0.135887	-0.139574	-0.207028	-16.2121	92.3467	0.104929
002297	C30	C	0.115101	0.377937	0	0	24.5527	14.269	21.3995	0.40163	0.428379	0.235304	0.189464	0.428571	1	15.3753	13.531	1	0.0927937	0.377937	0.0123345	-0.8254	-0.0174796	-0.0840909	-0.400684	-0.0109995	-20.6688	0.0785119	0.72888	4.49949	-0.862116	0.637653	0.0443272	0.238363	0.0572843	0.687313	75.4473	0.285143
002299	A03	A	0.0838387	0.115694	1	1	16.5127	51.552	22.8275	0.588067	0.603243	0.63495	0.148544	0.333333	1	15.4002	14.5255	0	0.0191042	0	-0.0189277	0.602579	0.168957	0.0907731	-0.0010385	-0.0519195	16.6142	-0.0167262	0.72888	4.52432	0.132376	-0.362347	-0.144226	-0.139574	-0.204959	-7.35269	83.4873	0.0965898
002300	C38	C	0.0904507	0.010532	0	0	42.4425	22.2525	21.681	0.53878	0.69888	1.2959	-0.112544	0.363636	1	10.1708	14.3575	0	0.00447004	0	-0.0123156	-0.543926	0.11967	0.18641	0.659909	-0.313007	-12.6853	0.0135768	0.72888	-0.705011	-0.0355948	-0.362347	-0.234754	-0.139574	-0.310121	18.5771	57.5575	0.006062
002301	C24	C	0.0764732	0.080944	1	1	19.5034	48.0917	21.2982	0.362463	0.475408	0.999427	0.146296	0.333333	1	14.2855	14.3642	0	0.0157868	0	-0.0262932	-0.926704	-0.0566466	-0.0370619	0.363438	-0.0541675	13.1539	-0.0167262	0.72888	3.40966	-0.0289868	-0.362347	-0.175659	-0.139574	-0.239709	-4.36199	80.4966	0.0651572
002302	C30	C	0.0957503	0.077154	0	0	48.6528	29.4634	22.9185	0.587786	0.856173	1.08823	3.06571	0.333333	0	0	14.77	1	0.0375376	0.077154	-0.007016	0.693607	0.168676	0.343703	0.452244	2.86524	-5.47439	-0.0167262	-0.27112	-10.8758	0.376883	0.637653	-0.2012	-0.06242	-0.243499	24.7874	51.3472	0.0396164
002303	C22	C	0.0829994	0.077347	1	1	25.9793	49.706	21.6969	0.239378	0.380425	0.542741	0.263315	0.571429	1	19.2823	14.123	0	0.0200942	0	-0.019767	-0.527985	-0.179732	-0.132045	-0.0932475	0.0628515	14.7682	0.221369	0.72888	8.40646	-0.270144	-0.362347	-0.183563	-0.139574	-0.243306	2.11391	74.0207	0.0572528
002304	C15	C	0.073524	0.110905	0	1	46.5699	34.0515	24.0632	0.383498	0.513929	0.579211	-0.130098	0.363636	0	16.4049	14.9262	1	0.0516483	0.110905	-0.0292424	1.83832	-0.0356116	0.0014591	-0.0567775	-0.330562	-0.886286	0.0135768	-0.27112	5.52907	0.533011	0.637653	-0.181559	-0.028669	-0.209748	22.7045	53.4301	0.0592567
002305	K70	K	0.0924644	0.262635	1	1	37.5158	41.2726	22.8042	0.672089	0.642817	0.228169	-0.250608	0.363636	0	16.0268	15.4096	1	0.0985296	0.262635	-0.0103019	0.579311	0.252979	0.130347	-0.40782	-0.451072	6.33481	0.0135768	-0.27112	5.15094	1.01647	0.637653	-0.0767107	0.123061	-0.0580177	13.6504	62.4842	0.164105
002309	C38	C	0.0905193	0.092698	1	1	12.7171	54.5842	23.4466	0.789042	0.759876	0.591376	0.276542	0.333333	0	16.071	14.102	0	0.0117885	0	-0.0122471	1.22166	0.369932	0.247406	-0.0446125	0.0760785	19.6464	-0.0167262	-0.27112	5.19515	-0.291172	-0.362347	-0.159907	-0.139574	-0.227955	-11.1483	87.2829	0.0809095
002310	E48	E	0.0885832	0.141486	1	1	19.107	48.4376	23.2081	0.57052	0.419512	0.530614	0.262888	0.363636	1	19.6126	15.1765	0	0.0270337	0	-0.0141831	0.983209	0.15141	-0.0929579	-0.105374	0.0624245	13.4998	0.0135768	0.72888	8.73671	0.783348	-0.362347	-0.126364	-0.139574	-0.179167	-4.75839	80.893	0.114452
002311	C13	C	0.0748648	0.829207	1	1	17.8724	61.1493	22.7236	0.447617	0.46794	2.65031	0.160435	0.428571	1	13.5724	14.7183	0	0.148199	0	-0.0279016	0.498681	0.0285074	-0.0445299	1.87609	-0.0400285	26.2115	0.0785119	0.72888	2.69652	0.325131	-0.362347	0.440192	-0.139574	0.508554	-5.99299	82.1276	0.681008
002313	C39	C	0.106755	0.330152	0	0	13.9871	24.2039	22.0986	0.427957	0.58231	0.579665	0.080062	0.5	1	0	14.2181	0	0.0461787	0	0.003989	-0.126297	0.0088474	0.0698401	-0.0563235	-0.120401	-10.7339	0.14994	0.72888	-10.8758	-0.175034	-0.362347	0.0431573	-0.139574	0.0094993	-9.87829	86.0129	0.283973
002314	E50	E	0.0878373	0.042245	0	1	16.5972	48.7724	22.0993	0.497414	1.00231	0.525731	-0.086847	0.333333	0	11.6325	14.2947	0	0.00701149	0	-0.0149291	-0.125617	0.0783044	0.489843	-0.110257	-0.287311	13.8346	-0.0167262	-0.27112	0.756634	-0.0984791	-0.362347	-0.205583	-0.139574	-0.278408	-7.26819	83.4028	0.0352335
002315	I64	I	0.125803	0.096402	0	0	7.3886	58.7469	21.4631	0.144808	0.37562	0.250835	0.13617	0.333333	1	18.1267	13.7347	0	0.00712276	0	0.023037	-0.761786	-0.274302	-0.13685	-0.385153	-0.0642935	23.8091	-0.0167262	0.72888	7.25083	-0.658405	-0.362347	-0.151537	-0.139574	-0.224251	-16.4768	92.6114	0.0892792
002316	I65	I	0.0691732	0.148643	1	1	13.8691	38.2425	21.3913	0.586593	0.422587	0.353328	0.368186	0.25	1	0	13.8121	0	0.0206154	0	-0.0335932	-0.833635	0.167483	-0.0898829	-0.28266	0.167722	3.30471	-0.10006	0.72888	-10.8758	-0.581034	-0.362347	-0.112788	-0.139574	-0.17201	-9.99629	86.1309	0.128027
002317	C27	C	0.0678246	0.033306	1	1	22.7178	32.7375	21.4069	0.120161	0.270257	0.586334	0.229678	0.333333	0	17.2044	14.2176	0	0.00756639	0	-0.0349417	-0.818061	-0.298949	-0.242213	-0.0496545	0.0292145	-2.20029	-0.0167262	-0.27112	6.32851	-0.175502	-0.362347	-0.215076	-0.139574	-0.287347	-1.14759	77.2822	0.0257396
002318	C33	C	0.10992	0.019399	1	0	27.7741	42.4194	21.8547	0.400606	0.454129	0.972206	0.070902	0.333333	0	15.9532	14.1598	0	0.0053879	0	0.0071538	-0.37018	-0.0185036	-0.0583409	0.336218	-0.129561	7.48161	-0.0167262	-0.27112	5.07737	-0.23333	-0.362347	-0.226805	-0.139574	-0.301254	3.90871	72.2259	0.0140111
002320	G55	G	0.106534	0.172625	0	0	19.7183	50.9097	21.3786	0.010269	0.491152	0.275905	-0.079768	0.4	0	5.01064	13.7592	1	0.0340387	0.172625	0.0037675	-0.846356	-0.363933	-0.0213179	-0.360084	-0.280232	15.9719	0.0499404	-0.27112	-5.86522	-0.633987	0.637653	-0.10223	0.033051	-0.148028	-4.14709	80.2817	0.138586
002321	A03	A	0.0942939	0.014728	1	0	44.7707	19.7401	22.0061	0.575646	0.757245	0.550929	-0.029318	0.333333	1	14.7984	13.2249	1	0.00659383	0.014728	-0.0084725	-0.218844	0.156536	0.244775	-0.0850595	-0.229781	-15.1977	-0.0167262	0.72888	3.92255	-1.16822	0.637653	-0.232682	-0.124846	-0.305925	20.9053	55.2293	0.0081342
002325	E50	E	0.0885458	0.367086	1	1	27.7451	34.2619	22.0259	0.501559	0.42769	1.1482	0.247705	0.428571	0	17.1492	14.457	0	0.101848	0	-0.0142206	-0.19905	0.0824494	-0.0847799	0.512207	0.0472415	-0.675886	0.0785119	-0.27112	6.2733	0.0638571	-0.362347	0.0244216	-0.139574	0.0464333	3.87971	72.2549	0.265238
002326	C26	C	0.107676	0.034094	0	1	39.0203	28.2397	21.3891	0.462521	0.505649	0.414985	-0.082553	0.333333	0	17.8098	13.5861	0	0.0133036	0	0.0049092	-0.835874	0.0434114	-0.0068209	-0.221003	-0.283017	-6.69809	-0.0167262	-0.27112	6.93395	-0.807041	-0.362347	-0.220026	-0.139574	-0.286559	15.1549	60.9797	0.0207904
002327	C17	C	0.0901702	0.088459	1	1	32.4757	40.5166	21.5914	0.243683	0.441277	0.836423	0.048918	0.571429	1	19.1319	14.5911	0	0.0287277	0	-0.0125962	-0.633544	-0.175427	-0.0711929	0.200434	-0.151545	5.57881	0.221369	0.72888	8.25601	0.197974	-0.362347	-0.181085	-0.139574	-0.232194	8.61031	67.5243	0.0597313
002328	C33	C	0.0675653	0.006667	0	0	26.7453	36	22.0309	0.291029	0.675634	0.796558	0.674092	0.375	0	18.9068	15.3909	0	0.00178311	0	-0.0352011	-0.194014	-0.128081	0.163164	0.16057	0.473629	1.06221	0.0249404	-0.27112	8.03095	0.997777	-0.362347	-0.235932	-0.139574	-0.313986	2.87991	73.2547	0.0048839
002330	C13	C	0.0957982	0.544304	0	0	22.3871	51.6813	21.1921	0.143964	0.537917	1.30051	0.039051	0.428571	0	15.1335	13.653	0	0.121854	0	-0.0069682	-1.03281	-0.275146	0.0254471	0.664525	-0.161412	16.7435	0.0785119	-0.27112	4.25767	-0.740147	-0.362347	0.181634	-0.139574	0.223651	-1.47829	77.6129	0.42245
002332	C27	C	0.0914752	0.330049	1	1	29.5361	21.5549	21.7362	0.570764	0.43218	0.890954	0.162057	0.333333	0	16.2714	14.4229	1	0.0974836	0.330049	-0.0112911	-0.488683	0.151654	-0.0802899	0.254966	-0.0384065	-13.3829	-0.0167262	-0.27112	5.39555	0.0297431	0.637653	-0.0082507	0.190475	0.0093963	5.67071	70.4639	0.232565
002334	C38	C	0.110919	0	1	0	29.6699	18.3276	21.196	0.140289	0.312919	0.622196	0.259772	0.333333	1	18.6475	14.0418	0	0	0	0.0081523	-1.02888	-0.278821	-0.199551	-0.0137925	0.0593085	-16.6102	-0.0167262	0.72888	7.77167	-0.35129	-0.362347	-0.238845	-0.139574	-0.317851	5.80451	70.3301	0.0019706
002336	F52	F	0.0809077	0.564382	0	1	29.5585	48.75	22.7148	0.565756	0.930595	1.75906	-0.015254	0.333333	0	0	14.87	0	0.166823	0	-0.0218586	0.489866	0.146646	0.418125	1.12307	-0.215718	13.8122	-0.0167262	-0.27112	-10.8758	0.476858	-0.362347	0.156743	-0.139574	0.243729	5.69311	70.4415	0.397559
002338	C40	C	0.110559	0.649419	1	1	25.3255	45.825	20.6719	0.171071	0.310627	0.334396	0.115465	0.333333	0	0	14.1851	1	0.164469	0.649419	0.007793	-1.55302	-0.248039	-0.201843	-0.301592	-0.0849985	10.8872	-0.0167262	-0.27112	-10.8758	-0.207998	0.637653	0.244134	0.509845	0.328766	1.46011	74.6745	0.48495
002340	C42	C	0.0986939	0.379204	0	0	24.8564	19.111	22.7692	0.657158	0.604087	0.49493	1.45768	0.333333	1	0	14.5331	0	0.0942565	0	-0.0040724	0.544305	0.238048	0.0916171	-0.141059	1.25722	-15.8268	-0.0167262	0.72888	-10.8758	0.139919	-0.362347	0.0441315	-0.139574	0.0585513	0.991013	75.1436	0.284948
002341	C26	C	0.0781525	0.237675	1	0	29.827	31.5981	21.8279	0.493215	0.393155	0.55068	0.181892	0.428571	0	17.3501	14.2749	0	0.0708913	0	-0.0246139	-0.397054	0.0741054	-0.119315	-0.0853085	-0.0185715	-3.33969	0.0785119	-0.27112	6.47425	-0.118243	-0.362347	-0.0740324	-0.139574	-0.0829777	5.96161	70.173	0.166784
002342	C33	C	0.087653	0.07234	0	0	30.5208	47	22.1937	0.45557	0.577751	0.400509	0.02672	0.333333	0	16.0138	14.0608	0	0.0220787	0	-0.0151134	-0.0312414	0.0364604	0.0652811	-0.23548	-0.173743	12.0622	-0.0167262	-0.27112	5.138	-0.332332	-0.362347	-0.190555	-0.139574	-0.248313	6.65541	69.4792	0.0502613
002344	L72	L	0.103842	0.549103	1	1	37.7291	36.6935	22.741	0.476621	0.280043	0.426103	0.294016	0.333333	1	16.823	14.1047	1	0.207172	0.549103	0.0010757	0.516114	0.0575114	-0.232427	-0.209886	0.0935525	1.75571	-0.0167262	0.72888	5.94713	-0.288472	0.637653	0.101115	0.409529	0.22845	13.8637	62.2709	0.341931
002345	C41	C	0.0554325	0.401783	1	1	41.6642	27.5754	21.9517	0.286358	0.594608	0.757324	0.351784	0.333333	0	15.9264	14.3999	0	0.1674	0	-0.0473339	-0.273259	-0.132752	0.0821381	0.121335	0.15132	-7.36239	-0.0167262	-0.27112	5.05057	0.0067637	-0.362347	-0.0064327	-0.139574	0.0811303	17.7988	58.3358	0.234383
002348	C24	C	0.0965042	0.165702	0	0	34.485	20.484	20.8794	0.007969	0.37515	0.36065	0.085501	0.375	1	18.2185	14.1303	0	0.0571423	0	-0.0062622	-1.3455	-0.363933	-0.13732	-0.275338	-0.114962	-14.4538	0.0249404	0.72888	7.34267	-0.262818	-0.362347	-0.132256	-0.139574	-0.154951	10.6196	65.515	0.10856
002349	C27	C	0.0709166	0.198765	1	1	27.0165	41.303	20.7917	0.30723	0.376652	0.722316	0.101048	0.333333	0	14.0857	14.2342	1	0.0536993	0.198765	-0.0318498	-1.43324	-0.11188	-0.135818	0.0863275	-0.0994155	6.36521	-0.0167262	-0.27112	3.2098	-0.158918	0.637653	-0.0957504	0.059191	-0.121888	3.15111	72.9835	0.145066
002350	C38	C	0.0863408	0.209832	0	1	22.0525	44.7841	21.0976	0.28345	0.586978	0.675185	-0.116256	0.333333	1	11.3504	14.577	0	0.0462732	0	-0.0164256	-1.12735	-0.13566	0.0745081	0.0391965	-0.316719	9.84631	-0.0167262	0.72888	0.474556	0.183832	-0.362347	-0.0772572	-0.139574	-0.110821	-1.81289	77.9475	0.163559
002353	C35	C	0.090105	0.110644	1	1	38.4993	24.9	22.6535	0.414141	0.137155	0.639362	0.552092	0.333333	0	16.3994	13.9587	0	0.0425972	0	-0.0126614	0.428546	-0.0049686	-0.375315	0.0033735	0.351629	-10.0378	-0.0167262	-0.27112	5.52353	-0.434394	-0.362347	-0.172769	-0.139574	-0.210009	14.6339	61.5007	0.0680468
002355	C36	C	0.0870684	0.054348	0	0	16.6877	33.8423	21.7936	0.337354	0.622153	0.454127	0.133432	0.375	0	17.7246	13.3375	0	0.00906943	0	-0.015698	-0.431296	-0.0817556	0.109683	-0.181862	-0.0670315	-1.09549	0.0249404	-0.27112	6.84874	-1.05566	-0.362347	-0.195538	-0.139574	-0.266305	-7.17769	83.3123	0.0452786
002358	C38	C	0.0769575	0.219094	1	0	49.5218	24.9241	21.7595	0.325541	0.297635	0.569372	0.331957	0.333333	0	0	13.9108	0	0.108499	0	-0.0258089	-0.46539	-0.0935686	-0.214835	-0.0666165	0.131494	-10.0137	-0.0167262	-0.27112	-10.8758	-0.482318	-0.362347	-0.130221	-0.139574	-0.101559	25.6564	50.4782	0.110595
002362	C39	C	0.0637832	0.164595	0	0	23.1813	22.4335	20.5549	0.148639	0.290932	0.287942	-0.326649	0.375	0	15.1154	14.1007	0	0.0381553	0	-0.0389832	-1.67001	-0.270471	-0.221538	-0.348046	-0.527112	-12.5043	0.0249404	-0.27112	4.23952	-0.292449	-0.362347	-0.114376	-0.139574	-0.156058	-0.684087	76.8187	0.12644
002364	C38	C	0.0912595	0.518688	1	0	28.255	39.4255	20.7084	0.126239	0.299856	0.449015	0.090266	0.375	0	14.8775	13.3884	0	0.146555	0	-0.0115069	-1.51649	-0.292871	-0.212614	-0.186973	-0.110198	4.48771	0.0249404	-0.27112	4.00161	-1.00473	-0.362347	0.131317	-0.139574	0.198035	4.38961	71.745	0.372133
002367	C34	C	0.0834821	0.140849	1	1	16.2866	46.5519	21.8141	0.412462	0.478111	0.792622	0.222153	0.333333	1	19.0505	14.9714	0	0.0229395	0	-0.0192843	-0.410841	-0.0066476	-0.0343589	0.156634	0.0216895	11.6141	-0.0167262	0.72888	8.17461	0.578215	-0.362347	-0.122907	-0.139574	-0.179804	-7.57879	83.7134	0.11791
002368	I65	I	0.120941	0.13567	1	1	18.9354	37.8607	22.0743	0.513135	0.353741	1.02318	0.165531	0.333333	0	16.6883	14.5285	1	0.0256897	0.13567	0.0181747	-0.150589	0.0940254	-0.158729	0.387188	-0.0349325	2.92291	-0.0167262	-0.27112	5.81249	0.135322	0.637653	-0.130836	-0.003904	-0.184983	-4.92999	81.0646	0.10998
002369	C39	C	0.0980378	0.165804	0	0	32.8644	24.1425	21.561	0.409	0.442992	0.965884	0.390389	0.375	1	17.5521	13.7323	0	0.0544905	0	-0.0047286	-0.663883	-0.0101096	-0.0694779	0.329896	0.189925	-10.7953	0.0249404	0.72888	6.67626	-0.660793	-0.362347	-0.129502	-0.139574	-0.154849	8.99901	67.1356	0.111313
002371	C39	C	0.0919933	0.223368	1	1	23.7228	51.1106	22.044	0.485903	0.398685	0.234641	-0.150869	0.333333	0	0	14.1156	1	0.0529891	0.223368	-0.0107731	-0.180952	0.0667934	-0.113785	-0.401348	-0.351332	16.1728	-0.0167262	-0.27112	-10.8758	-0.277524	0.637653	-0.0704372	0.083794	-0.0972847	-0.142587	76.2772	0.170379
002372	C29	C	0.0903938	0.259478	1	1	38.5086	38.5335	21.5567	0.154703	0.434553	0.982707	0.16234	0.333333	1	14.5226	14.3461	0	0.0999213	0	-0.0123726	-0.668178	-0.264407	-0.0779169	0.346718	-0.0381235	3.59571	-0.0167262	0.72888	3.64671	-0.0470001	-0.362347	-0.0812594	-0.139574	-0.0611747	14.6432	61.4914	0.159557
002373	I65	I	0.103365	0.132314	1	0	22.2844	24.2426	20.5343	0.423908	0.442805	0.37227	-0.499173	0.333333	1	14.9006	14.1419	0	0.0294854	0	0.0005987	-1.69058	0.0047984	-0.0696649	-0.263719	-0.6989	-10.6952	-0.0167262	0.72888	4.02476	-0.251206	-0.362347	-0.137987	-0.139574	-0.188339	-1.58099	77.7156	0.102829
002375	E50	E	0.084472	0.130536	1	1	32.7844	35.8808	23.2645	0.650426	0.514995	1.07536	0.267989	0.333333	0	13.9257	13.9978	0	0.0427954	0	-0.0182944	1.0396	0.231316	0.0025251	0.439366	0.0675255	0.943014	-0.0167262	-0.27112	3.04986	-0.395307	-0.362347	-0.153076	-0.139574	-0.190117	8.91901	67.2156	0.0877406
002376	C39	C	0.101965	0.405673	1	1	52.7402	13.7098	21.5842	0.302472	0.323338	0.42037	0.131517	0.333333	0	15.1632	14.4828	1	0.213953	0.405673	-0.0008017	-0.640726	-0.116638	-0.189132	-0.215618	-0.0689465	-21.228	-0.0167262	-0.27112	4.28732	0.0896881	0.637653	-0.0490958	0.266099	0.0850203	28.8748	47.2598	0.19172
002378	C32	C	0.103665	0.841014	0	1	2.6011	81.4985	21.8199	0.524799	0.327955	0.674793	0.119307	0.4	0	0	14.2473	0	0.0218756	0	0.0008983	-0.405058	0.105689	-0.184515	0.0388045	-0.0811565	39.9521	0.0499404	-0.27112	-10.8758	-0.145846	-0.362347	0.578322	-0.139574	0.520361	-21.2643	97.3989	0.819138
002379	C32	C	0.110846	0.30894	1	0	26.1548	35.5397	22.6398	0.753994	0.880599	0.400538	0.172267	0.444444	1	18.9488	14.221	0	0.0808026	0	0.0080799	0.414903	0.334884	0.368129	-0.235451	-0.0281965	0.601914	0.0943849	0.72888	8.07293	-0.172163	-0.362347	-0.0126787	-0.139574	-0.0117127	2.28941	73.8452	0.228137
002381	C29	C	0.101065	0.0186	0	0	27.5544	24.3591	21.0537	0.203009	0.448242	0.836767	-0.042958	0.363636	0	17.5748	13.8468	0	0.00512512	0	-0.0017012	-1.17121	-0.216101	-0.0642279	0.200778	-0.243422	-10.5787	0.0135768	-0.27112	6.699	-0.546323	-0.362347	-0.227341	-0.139574	-0.302053	3.68901	72.4456	0.0134749
002382	C29	C	0.0840451	0.232868	0	0	25.0464	52.5	21.3808	0.489988	0.496395	0.747005	0.001356	0.333333	0	0	13.9086	0	0.0583251	0	-0.0187212	-0.844124	0.0708784	-0.0160749	0.111017	-0.199107	17.5622	-0.0167262	-0.27112	-10.8758	-0.484502	-0.362347	-0.0662731	-0.139574	-0.0877847	1.18101	74.9536	0.174543
002383	C39	C	0.0984234	0.002666	1	0	23.8518	40.149	21.2993	0.187073	0.483436	0.370663	0.493461	0.5	1	18.1351	13.932	0	0.000635889	0	-0.004343	-0.925598	-0.232037	-0.0290339	-0.265325	0.292998	5.21121	0.14994	0.72888	7.25927	-0.461091	-0.362347	-0.238682	-0.139574	-0.317851	-0.013587	76.1482	0.0021337
002384	C33	C	0.0786675	0.028496	1	0	45.9066	27.381	21.9115	0.589591	0.3297	0.877621	0.454514	0.333333	0	18.4708	14.5097	0	0.0130815	0	-0.0240988	-0.313398	0.170481	-0.18277	0.241633	0.254051	-7.55679	-0.0167262	-0.27112	7.59499	0.116518	-0.362347	-0.225402	-0.139574	-0.292157	22.0412	54.0934	0.0154145
002385	C13	C	0.108068	0.116642	1	1	17.7387	43.9956	22.8282	0.355142	0.276378	2.39479	0.565958	0.428571	1	20.4369	15.5734	0	0.0206908	0	0.0053015	0.603264	-0.0639676	-0.236092	1.7588	0.365494	9.05781	0.0785119	0.72888	9.0625	1.18023	-0.362347	-0.144865	-0.139574	-0.204011	-6.12669	82.2613	0.0959512
002388	C39	C	0.103092	0.007483	0	0	17.2823	53.5035	20.2165	0.055117	0.332957	0.68657	-0.013987	0.375	1	16.9682	13.7843	0	0.00129323	0	0.000326	-2.00839	-0.363933	-0.179513	0.0505815	-0.21445	18.5657	0.0249404	0.72888	6.0924	-0.60881	-0.362347	-0.234626	-0.139574	-0.31317	-6.58309	82.7177	0.0061898
002390	C27	C	0.0541953	0.150013	1	0	20.5111	40.1613	21.1198	0.303165	0.28369	0.403714	0.272394	0.333333	1	18.06	13.3281	0	0.0307693	0	-0.0485711	-1.10515	-0.115945	-0.22878	-0.232274	0.0719305	5.22351	-0.0167262	0.72888	7.18415	-1.06506	-0.362347	-0.121572	-0.139574	-0.17064	-3.35429	79.4889	0.119244
002391	C26	C	0.089454	0.09223	1	1	41.3525	35.8411	21.5443	0.138226	0.425772	0.740368	0.234344	0.428571	1	18.4957	13.8243	0	0.0381394	0	-0.0133124	-0.680653	-0.280884	-0.0866979	0.10438	0.0338805	0.903314	0.0785119	0.72888	7.61984	-0.568859	-0.362347	-0.186725	-0.139574	-0.228423	17.4871	58.6475	0.0540906
002394	C17	C	0.0933487	0.174566	0	1	15.0491	40.4492	22.1134	0.364417	0.802319	0.819402	0.173651	0.333333	1	0	14.9695	0	0.0262706	0	-0.0094176	-0.111573	-0.0546926	0.289849	0.183414	-0.0268125	5.51141	-0.0167262	0.72888	-10.8758	0.576387	-0.362347	-0.0925207	-0.139574	-0.146087	-8.81629	84.9509	0.148295
002395	C29	C	0.0906171	0.034484	0	1	9.4034	64.7306	20.8334	0.215896	0.641158	0.51513	0.079219	0.333333	0	0	13.9553	0	0.00324267	0	-0.0121492	-1.39156	-0.203214	0.128688	-0.120858	-0.121245	29.7928	-0.0167262	-0.27112	-10.8758	-0.437866	-0.362347	-0.209575	-0.139574	-0.286169	-14.462	90.5966	0.0312413
002397	C17	C	0.101843	0.066262	0	0	35.5758	38.2784	21.2798	0.329394	0.623027	0.848476	0.185532	0.363636	1	18.2922	13.8738	0	0.0235732	0	-0.0009235	-0.945077	-0.0897156	0.110557	0.212487	-0.0149315	3.34061	0.0135768	0.72888	7.41633	-0.519359	-0.362347	-0.198127	-0.139574	-0.254391	11.7104	64.4242	0.0426888
002398	M74	M	0.0927643	0.079789	0	0	21.1068	17.7553	21.5701	0.284861	0.553956	0.824894	0.354548	0.333333	1	18.2391	14.7977	0	0.0168409	0	-0.010002	-0.654781	-0.134249	0.0414861	0.188906	0.154085	-17.1825	-0.0167262	0.72888	7.3633	0.4046	-0.362347	-0.177868	-0.139574	-0.240864	-2.75859	78.8932	0.0629481
002399	C27	C	0.0674248	0.056186	0	1	45.7168	36.936	22.8361	0.02464	0.502885	0.183067	-0.141133	0.428571	0	0	15.6373	0	0.0256864	0	-0.0353416	0.611143	-0.363933	-0.0095849	-0.452921	-0.341597	1.99821	0.0785119	-0.27112	-10.8758	1.24413	-0.362347	-0.210316	-0.139574	-0.264467	21.8514	54.2832	0.0304996
002400	L72	L	0.0955855	0.26747	1	1	21.2153	20.6794	21.8516	0.452783	0.201026	1.95086	0.208412	0.375	0	17.4851	14.9107	1	0.0567446	0.26747	-0.0071809	-0.373323	0.0336734	-0.311444	1.31488	0.0079485	-14.2584	0.0249404	-0.27112	6.6093	0.517578	0.637653	-0.0300906	0.127896	-0.0531827	-2.65009	78.7847	0.210725
002401	I65	I	0.0912127	0.069967	0	0	8.836	55.8057	20.6735	0.345317	0.332241	0.624406	0.094399	0.428571	0	15.064	14.3685	1	0.00618228	0.069967	-0.0115537	-1.55147	-0.0737926	-0.180229	-0.0115825	-0.106065	20.8679	0.0785119	-0.27112	4.18813	-0.0246057	0.637653	-0.177031	-0.069607	-0.250686	-15.0294	91.164	0.0637847
002402	C39	C	0.111814	0.322155	1	0	33.2695	25.1174	20.7604	0.252921	0.480811	0.758226	0.336818	0.333333	1	17.0396	13.9333	0	0.107179	0	0.0090477	-1.46456	-0.166189	-0.0316589	0.122237	0.136354	-9.82039	-0.0167262	0.72888	6.16372	-0.459845	-0.362347	-0.0258404	-0.139574	0.0015023	9.40411	66.7305	0.214976
002405	I65	I	0.121425	0.122666	1	0	10.6951	23.857	21.8179	0.134756	0.336684	0.298547	0.139596	0.454545	0	17.7915	14.8187	1	0.0131193	0.122666	0.0186581	-0.407063	-0.284354	-0.175786	-0.337442	-0.0608675	-11.0808	0.104486	-0.27112	6.9157	0.425537	0.637653	-0.131269	-0.016908	-0.197987	-13.1703	89.3049	0.109547
002406	C36	C	0.0919264	0.037189	1	1	22.1311	28.7335	21.5778	0.10558	0.856297	0.486276	0.275685	0.333333	1	18.385	13.3209	0	0.00823033	0	-0.01084	-0.647167	-0.31353	0.343827	-0.149712	0.0752215	-6.20429	-0.0167262	0.72888	7.50917	-1.07225	-0.362347	-0.211857	-0.139574	-0.283464	-1.73429	77.8689	0.0289587
002408	C26	C	0.0783656	0.126028	0	1	9.637	63.6848	22.3744	0.368326	0.52458	0.785287	0.102034	0.333333	0	0	13.7736	0	0.0121453	0	-0.0244007	0.149485	-0.0507836	0.0121101	0.149299	-0.0984295	28.747	-0.0167262	-0.27112	-10.8758	-0.619493	-0.362347	-0.126933	-0.139574	-0.194625	-14.2284	90.363	0.113883
002409	C26	C	0.0826211	0.003095	0	0	40.7112	33.5859	21.0514	0.101122	0.488905	0.970518	0.242626	0.428571	1	18.4898	14.3505	0	0.00126001	0	-0.0201453	-1.17352	-0.317988	-0.0235649	0.334529	0.0421625	-1.35189	0.0785119	0.72888	7.61398	-0.042598	-0.362347	-0.238981	-0.139574	-0.317558	16.8458	59.2888	0.001835
002410	I65	I	0.115555	0.09447	1	1	48.3913	19.5412	21.7545	0.116946	0.162483	0.548598	0.374328	0.333333	0	16.0648	15.0728	0	0.0457153	0	0.0127884	-0.4704	-0.302164	-0.349987	-0.0873905	0.173865	-15.3966	-0.0167262	-0.27112	5.18896	0.679692	-0.362347	-0.192061	-0.139574	-0.226183	24.5259	51.6087	0.0487547
002412	C27	C	0.0702237	0.587597	1	1	28.0138	52.027	21.0025	0.162212	0.237781	0.494869	0.195053	0.444444	0	15.632	13.352	0	0.164608	0	-0.0325427	-1.22242	-0.256898	-0.274689	-0.14112	-0.0054105	17.0892	0.0943849	-0.27112	4.75611	-1.04109	-0.362347	0.182173	-0.139574	0.266944	4.14841	71.9862	0.422989
002413	C38	C	0.103295	0.007374	0	0	16.4887	49.5335	21.3064	0.332674	0.80026	1.13522	0.357582	0.428571	0	0	14.3164	0	0.00121588	0	0.0005288	-0.918567	-0.0864356	0.28779	0.499227	0.157118	14.5957	0.0785119	-0.27112	-10.8758	-0.0767318	-0.362347	-0.234658	-0.139574	-0.313279	-7.37669	83.5113	0.0061581
002414	C39	C	0.124887	0.017656	0	0	36.1675	39.8672	21.7243	0.125438	0.194064	0.138752	0.201459	0.428571	1	19.0109	14.0007	0	0.00638573	0	0.0221208	-0.500646	-0.293672	-0.318406	-0.497237	0.0009955	4.92941	0.0785119	0.72888	8.13509	-0.392394	-0.362347	-0.229546	-0.139574	-0.302997	12.3021	63.8325	0.0112703
002415	C39	C	0.0853828	0.670365	0	1	34.5425	42.4223	23.3674	0.203754	0.147837	0.871489	0.489634	0.444444	0	19.1772	15.7062	1	0.231561	0.670365	-0.0173836	1.1425	-0.215356	-0.364633	0.235501	0.28917	7.48451	0.0943849	-0.27112	8.30134	1.31307	0.637653	0.197988	0.530791	0.349712	10.6771	65.4575	0.438804
002416	F51	F	0.101817	0.809304	0	1	25.1373	60.5248	23.2022	0.59911	0.458254	4.15219	1.05527	0.428571	0	16.1169	16.8901	0	0.203437	0	-0.0009494	0.977226	0.18	-0.0542159	1.87609	0.854808	25.587	0.0785119	-0.27112	5.24102	1.92573	-0.362347	0.365051	-0.139574	0.488651	1.27191	74.8627	0.605867
002418	C34	C	0.0934869	0.112153	0	0	18.8506	25.7948	21.5436	0.490174	0.845131	0.66934	0.105687	0.333333	0	0	13.7605	0	0.0211415	0	-0.0092795	-0.68133	0.0710644	0.332661	0.0333515	-0.0947765	-9.14299	-0.0167262	-0.27112	-10.8758	-0.632613	-0.362347	-0.149805	-0.139574	-0.2085	-5.01479	81.1494	0.0910115
002419	F52	F	0.0919916	0.125804	0	1	48.4795	39.5222	23.074	0.588426	0.728682	1.60653	0.115147	0.333333	0	16.0096	15.633	1	0.0609892	0.125804	-0.0107748	0.849105	0.169316	0.216212	0.970543	-0.0853165	4.58441	-0.0167262	-0.27112	5.1337	1.2399	0.637653	-0.176001	-0.01377	-0.194849	24.6141	51.5205	0.0648149
002421	I65	I	0.0910615	0.16129	1	0	16.4058	29.042	21.1089	0.409423	0.338066	0.752503	0.22792	0.333333	1	14.881	14.5165	0	0.0264609	0	-0.0117048	-1.11598	-0.0096866	-0.174404	0.116514	0.0274565	-5.89579	-0.0167262	0.72888	4.0052	0.123338	-0.362347	-0.105987	-0.139574	-0.159363	-7.45959	83.5942	0.134829
002422	C27	C	0.0793885	0.151171	1	1	35.5486	25.8072	23.6107	0.441467	0.599224	0.415558	0.160741	0.333333	0	18.5804	14.771	0	0.0537392	0	-0.0233779	1.38576	0.0223574	0.0867541	-0.220431	-0.0397225	-9.13059	-0.0167262	-0.27112	7.70459	0.377883	-0.362347	-0.143384	-0.139574	-0.169482	11.6832	64.4514	0.0974318
002423	C35	C	0.10259	0.182319	0	0	12.72	64.7974	21.8123	0.397402	0.571119	0.44977	-0.29035	0.333333	0	0	13.7497	1	0.023191	0.182319	-0.0001765	-0.412606	-0.0217076	0.0586491	-0.186219	-0.490814	29.8596	-0.0167262	-0.27112	-10.8758	-0.643448	0.637653	-0.081688	0.042745	-0.138334	-11.1454	87.28	0.159128
002424	C27	C	0.0854479	0.013256	1	0	25.1474	52.7252	21.9701	0.388538	0.262056	0.418303	0.027602	0.444444	0	19.5193	14.9141	0	0.00333354	0	-0.0173185	-0.254865	-0.0305716	-0.250414	-0.217686	-0.172862	17.7874	0.0943849	-0.27112	8.64348	0.520984	-0.362347	-0.230894	-0.139574	-0.307397	1.28201	74.8526	0.0099225
002426	C39	C	0.115133	0.017541	0	0	32.7464	44.9269	21.6359	0.416716	0.361639	0.93617	0.233646	0.333333	0	17.2529	14.6764	0	0.00574405	0	0.0123663	-0.588983	-0.0023936	-0.150831	0.300181	0.0331825	9.98911	-0.0167262	-0.27112	6.37709	0.283247	-0.362347	-0.229019	-0.139574	-0.303112	8.88101	67.2536	0.011797
002428	C32	C	0.109784	0.118806	0	0	31.35	23.7419	21.419	0.211044	0.221067	0.439304	1.15871	0.375	1	16.7113	13.8316	0	0.0372457	0	0.0070178	-0.805923	-0.208066	-0.291403	-0.196685	0.958249	-11.1959	0.0249404	0.72888	5.83542	-0.561558	-0.362347	-0.159256	-0.139574	-0.201847	7.48461	68.65	0.0815603
002429	C39	C	0.106359	0.757199	1	1	15.097	63.9076	22.6991	0.4695	0.405138	1.0386	0.013416	0.333333	0	15.8001	14.1861	0	0.114314	0	0.0035928	0.474207	0.0503904	-0.107332	0.40261	-0.187048	28.9698	-0.0167262	-0.27112	4.92427	-0.207031	-0.362347	0.402069	-0.139574	0.436546	-8.76839	84.903	0.642885
002430	C35	C	0.074032	0.189965	0	0	16.8954	61.3907	23.0243	0.631535	0.810808	0.603475	0.027791	0.333333	0	15.3801	14.8779	1	0.0320953	0.189965	-0.0287344	0.799422	0.212425	0.298338	-0.0325135	-0.172673	26.4529	-0.0167262	-0.27112	4.50424	0.484804	0.637653	-0.0829464	0.050391	-0.130688	-6.96999	83.1046	0.15787
002431	E48	E	0.0947544	0.11396	0	1	48.3863	15.2134	22.6944	0.625584	0.512371	0.706302	0.345853	0.375	0	18.9138	14.1145	0	0.055141	0	-0.0080119	0.469486	0.206474	-9.89e-05	0.0703135	0.14539	-19.7244	0.0249404	-0.27112	8.03792	-0.278635	-0.362347	-0.181997	-0.139574	-0.206693	24.5209	51.6137	0.058819
002433	C27	C	0.0905883	0.283152	1	0	31.2232	33.6331	21.6616	0.201189	0.53858	0.331779	0.516125	0.333333	0	16.8062	13.9817	0	0.0884091	0	-0.0121781	-0.563313	-0.217921	0.0261101	-0.30421	0.315661	-1.30469	-0.0167262	-0.27112	5.93038	-0.411436	-0.362347	-0.0460732	-0.139574	-0.0375007	7.35781	68.7768	0.194743
002434	C36	C	0.0939199	0.105799	0	0	43.7327	33.075	21.9527	0.381609	0.750642	0.449225	-0.08194	0.333333	0	9.50077	13.6082	0	0.0462688	0	-0.0088465	-0.272202	-0.0375006	0.238172	-0.186763	-0.282403	-1.86279	-0.0167262	-0.27112	-1.37508	-0.784899	-0.362347	-0.181286	-0.139574	-0.214854	19.8673	56.2673	0.0595302
002435	C35	C	0.0844646	0.035024	0	1	29.3249	28.0444	20.9268	0.323805	0.609645	0.986175	-0.016741	0.333333	0	15.638	13.3334	0	0.0102708	0	-0.0183018	-1.2981	-0.0953046	0.0971751	0.350187	-0.217204	-6.89339	-0.0167262	-0.27112	4.76219	-1.0597	-0.362347	-0.216063	-0.139574	-0.285629	5.45951	70.6751	0.0247532
002436	C39	C	0.104248	0.070597	1	1	37.6371	22.7433	21.5566	0.294508	0.479435	0.620914	0.292647	0.428571	1	18.2074	14.6471	0	0.0265707	0	0.0014815	-0.668316	-0.124602	-0.0330349	-0.0150745	0.0921835	-12.1945	0.0785119	0.72888	7.33158	0.253946	-0.362347	-0.19679	-0.139574	-0.250056	13.7717	62.3629	0.0440263
002438	C34	C	0.114787	0.005413	0	0	49.0692	22.3173	20.9422	0.281529	0.418352	0.424693	0.146573	0.428571	0	17.9322	13.9786	0	0.00265612	0	0.0120211	-1.28271	-0.137581	-0.0941179	-0.211295	-0.0538905	-12.6205	0.0785119	-0.27112	7.05633	-0.414575	-0.362347	-0.238059	-0.139574	-0.31524	25.2038	50.9308	0.0027569
002440	C26	C	0.0710312	0.105852	1	0	24.7202	35.4376	22.578	0.207015	0.468167	0.824872	0.353638	0.333333	0	18.3545	14.6309	0	0.0261668	0	-0.0317352	0.353038	-0.212095	-0.0443029	0.188884	0.153174	0.499814	-0.0167262	-0.27112	7.47868	0.237736	-0.362347	-0.161131	-0.139574	-0.214801	0.854813	75.2798	0.0796852
002441	F51	F	0.0831189	0.05776	0	0	28.4294	39.0104	21.984	0.402118	0.716803	1.99718	0.125791	0.333333	0	15.702	13.7933	0	0.0164208	0	-0.0196475	-0.240921	-0.0169916	0.204333	1.36119	-0.0746725	4.07261	-0.0167262	-0.27112	4.82616	-0.599874	-0.362347	-0.199477	-0.139574	-0.262893	4.56401	71.5706	0.0413392
002443	C33	C	0.0798241	0.091477	1	0	20.0914	35.1686	21.69	0.225093	0.677692	1.41237	0.026941	0.375	1	15.6835	13.8155	0	0.018379	0	-0.0229423	-0.534911	-0.194017	0.165222	0.776385	-0.173522	0.230814	0.0249404	0.72888	4.80761	-0.577628	-0.362347	-0.167718	-0.139574	-0.229176	-3.77399	79.9086	0.073098
002444	C33	C	0.0965862	0.052649	1	0	23.036	48.221	22.2521	0.216531	0.498533	0.630669	0.147711	0.333333	1	19.0322	14.3722	0	0.0121282	0	-0.0061801	0.0271798	-0.202579	-0.0139369	-0.0053195	-0.0527525	13.2832	-0.0167262	0.72888	8.15639	-0.0209884	-0.362347	-0.200295	-0.139574	-0.268004	-0.829387	76.964	0.0405208
002447	A04	A	0.0789192	0.014925	0	0	21.272	48.5075	21.5929	0.542534	0.369263	0.255728	0.431391	0.428571	1	18.7016	14.5017	0	0.00317485	0	-0.0238472	-0.632039	0.123424	-0.143207	-0.380261	0.230928	13.5697	0.0785119	0.72888	7.82579	0.108545	-0.362347	-0.229066	-0.139574	-0.305728	-2.59339	78.728	0.0117502
002448	C36	C	0.106996	0.183753	1	0	19.2545	19.1921	21.5692	0.238174	0.690774	0.514208	0.084845	0.333333	0	16.9104	13.3692	0	0.0353807	0	0.0042294	-0.655752	-0.180936	0.178304	-0.12178	-0.115618	-15.7457	-0.0167262	-0.27112	6.03454	-1.02391	-0.362347	-0.0924438	-0.139574	-0.1369	-4.61089	80.7455	0.148372
002452	C38	C	0.108901	0.022945	1	0	28.653	21.2768	20.9946	0.164834	0.508002	0.384956	0.208797	0.428571	0	16.961	12.9715	0	0.00657443	0	0.0061347	-1.23028	-0.254276	-0.0044679	-0.251032	0.0083335	-13.661	0.0785119	-0.27112	6.08513	-1.4216	-0.362347	-0.224445	-0.139574	-0.297708	4.78761	71.347	0.0163706
002456	C39	C	0.0979409	0.35387	1	0	35.5078	22.5181	22.9767	0.656868	0.3327	1.27311	1.31496	0.5	0	18.0922	14.4162	0	0.125651	0	-0.0048255	0.751739	0.237758	-0.17977	0.637119	1.11449	-12.4197	0.14994	-0.27112	7.21633	0.0230746	-0.362347	-0.0125975	-0.139574	0.0332173	11.6424	64.4922	0.228219
002457	C30	C	0.087937	0.114872	1	0	20.4942	20.9278	21.5972	0.289802	0.692964	0.571351	0.59883	0.333333	0	16.2127	13.1097	0	0.0235421	0	-0.0148294	-0.6277	-0.129308	0.180494	-0.0646375	0.398367	-14.01	-0.0167262	-0.27112	5.3369	-1.28346	-0.362347	-0.149486	-0.139574	-0.205781	-3.37119	79.5058	0.0913299
002458	A03	A	0.08924	0.014016	0	0	17.1921	51.4575	21.17	0.569641	0.489565	0.32558	-0.163851	0.333333	0	16.9833	14.0118	0	0.00240964	0	-0.0135264	-1.05493	0.150531	-0.0229049	-0.310408	-0.364314	16.5197	-0.0167262	-0.27112	6.10748	-0.381322	-0.362347	-0.22921	-0.139574	-0.306637	-6.67329	82.8079	0.0116064
002459	C35	C	0.0230147	0.048934	0	0	30.5628	14.2682	21.2077	0.681391	0.609251	0.334097	0.346377	0.375	0	15.6874	13.9967	0	0.0149556	0	-0.0797517	-1.01719	0.262281	0.0967811	-0.301891	0.145914	-20.6696	0.0249404	-0.27112	4.81159	-0.396474	-0.362347	-0.206838	-0.139574	-0.271719	6.69741	69.4372	0.0339784
002460	C32	C	0.103023	0.010881	1	0	27.6082	25.9144	21.3088	0.253436	0.38756	0.482642	0.092525	0.333333	1	18.0357	13.9035	0	0.00300405	0	0.0002563	-0.916157	-0.165674	-0.12491	-0.153346	-0.107939	-9.02339	-0.0167262	0.72888	7.15989	-0.489617	-0.362347	-0.232939	-0.139574	-0.309772	3.74281	72.3918	0.007877
002461	C15	C	0.0506521	0.332233	0	1	34.6663	51.9428	22.4715	0.424175	0.64509	0.585248	-0.036171	0.333333	0	0	14.4369	1	0.115173	0.332233	-0.0521143	0.246592	0.0050654	0.13262	-0.0507405	-0.236634	17.005	-0.0167262	-0.27112	-10.8758	0.043808	0.637653	-0.0237559	0.192659	0.0115803	10.8009	65.3337	0.21706
002462	F51	F	0.093765	0.300912	1	0	34.9336	17.4485	21.7487	0.532568	0.54706	1.50558	0.387695	0.363636	0	14.4486	14.8674	1	0.105119	0.300912	-0.0090013	-0.476206	0.113458	0.0345901	0.869595	0.187231	-17.4893	0.0135768	-0.27112	3.57277	0.474242	0.637653	-0.0450234	0.161338	-0.0197407	11.0682	65.0664	0.195793
002465	C39	C	0.126885	0.084362	1	0	17.7611	18.2512	22.4676	0.172106	0.386538	0.320144	0.390222	0.333333	0	17.5371	15.306	1	0.0149836	0.084362	0.0241189	0.2427	-0.247004	-0.125932	-0.315844	0.189758	-16.6866	-0.0167262	-0.27112	6.66125	0.912846	0.637653	-0.171438	-0.055212	-0.236291	-6.10429	82.2389	0.0693784
002466	C26	C	0.085739	0.02783	0	0	11.8257	63.7531	21.2415	0.484542	0.319194	0.255547	0.045729	0.333333	0	0	13.4914	0	0.00329109	0	-0.0170274	-0.98342	0.0654324	-0.193276	-0.380441	-0.154734	28.8153	-0.0167262	-0.27112	-10.8758	-0.901698	-0.362347	-0.216277	-0.139574	-0.292823	-12.0397	88.1743	0.0245389
002468	C34	C	0.093325	0.652297	0	1	36.8121	31.8975	21.1592	0.50681	0.559038	0.981716	0.215619	0.375	0	0	14.0306	0	0.240124	0	-0.0094414	-1.06577	0.0877004	0.0465681	0.345728	0.0151555	-3.04029	0.0249404	-0.27112	-10.8758	-0.362517	-0.362347	0.171357	-0.139574	0.331644	12.9467	63.1879	0.412173
002470	C26	C	0.083333	0.662194	1	1	34.3936	43.8171	22.8866	0.522949	0.447077	1.54674	0.169485	0.444444	1	18.7803	14.7764	0	0.227752	0	-0.0194334	0.661659	0.103839	-0.0653929	0.91075	-0.0309785	8.87931	0.0943849	0.72888	7.90446	0.383253	-0.362347	0.193626	-0.139574	0.341541	10.5282	65.6064	0.434442
002474	I65	I	0.124321	0.022467	0	0	21.5155	28.0707	21.1812	0.145401	0.431769	0.392854	0.061273	0.333333	1	18.7844	13.36	0	0.00483389	0	0.0215548	-1.04371	-0.273709	-0.0807009	-0.243135	-0.13919	-6.86709	-0.0167262	0.72888	7.90852	-1.03318	-0.362347	-0.223183	-0.139574	-0.298186	-2.34989	78.4845	0.0176331
002475	C39	C	0.0719961	0.164036	1	1	15.5655	62.6789	22.5421	0.49113	0.289106	0.897898	0.458965	0.428571	1	0	14.3578	0	0.025533	0	-0.0307703	0.317224	0.0720204	-0.223364	0.26191	0.258501	27.7411	0.0785119	0.72888	-10.8758	-0.035304	-0.362347	-0.102313	-0.139574	-0.156617	-8.29989	84.4345	0.138503
002477	A03	A	0.0818335	0.095759	1	0	20.6986	46.4422	22.5586	0.644137	0.486906	0.348021	0.179917	0.363636	0	19.8728	13.8324	0	0.0198208	0	-0.0209328	0.333664	0.225027	-0.0255639	-0.287967	-0.0205465	11.5044	0.0135768	-0.27112	8.99695	-0.560771	-0.362347	-0.164878	-0.139574	-0.224894	-3.16679	79.3014	0.0759382
002478	C33	C	0.077119	0.124038	0	0	33.2289	28.4575	22.0311	0.222505	0.75412	1.12857	0.161025	0.375	0	18.7371	14.3331	0	0.0412165	0	-0.0256474	-0.193838	-0.196605	0.24165	0.49258	-0.0394385	-6.48029	0.0249404	-0.27112	7.86124	-0.0600257	-0.362347	-0.157995	-0.139574	-0.196615	9.36351	66.7711	0.0828215
002479	D44	D	0.0972569	0.027063	0	0	30.2346	37.5121	21.9992	0.357757	0.485169	0.983246	0.170588	0.333333	0	14.915	13.5993	0	0.00818239	0	-0.0055095	-0.225721	-0.0613526	-0.0273009	0.347257	-0.0298755	2.57431	-0.0167262	-0.27112	4.03915	-0.793796	-0.362347	-0.221935	-0.139574	-0.29359	6.36921	69.7654	0.0188806
002480	C34	C	0.0768216	0.17039	1	1	23.9192	38.4086	22.0606	0.503476	0.590708	0.331994	0.637316	0.333333	0	14.8088	14.0459	0	0.0407559	0	-0.0259447	-0.164303	0.0843664	0.0782381	-0.303995	0.436852	3.47081	-0.0167262	-0.27112	3.93291	-0.347231	-0.362347	-0.111182	-0.139574	-0.150263	0.053813	76.0808	0.129634
002481	C14	C	0.0865941	0.701006	1	1	32.5141	38.5333	21.2861	0.431337	0.279266	0.46608	0.273789	0.333333	0	0	12.5707	1	0.227926	0.701006	-0.0161723	-0.938778	0.0122274	-0.233204	-0.169908	0.0733255	3.59551	-0.0167262	-0.27112	-10.8758	-1.62175	0.637653	0.232264	0.561432	0.380353	8.64871	67.4859	0.47308
002483	C34	C	0.104394	0.33136	0	0	34.0468	42.375	21.8637	0.243589	0.707785	0.744102	0.250809	0.333333	1	0	15.0824	0	0.112817	0	0.0016275	-0.361231	-0.175521	0.195315	0.108114	0.0503455	7.43721	-0.0167262	0.72888	-10.8758	0.689291	-0.362347	-0.0222735	-0.139574	0.0107073	10.1814	65.9532	0.218543
002484	C39	C	0.100016	0.391557	1	0	26.452	37.5	21.3198	0.145032	0.406477	0.640393	0.14848	0.333333	0	16.668	12.6472	0	0.103575	0	-0.0027499	-0.905165	-0.274078	-0.105993	0.0044045	-0.0519835	2.56221	-0.0167262	-0.27112	5.79213	-1.62175	-0.362347	0.0471663	-0.139574	0.0709043	2.58661	73.548	0.287982
002486	C18	C	0.105234	0.507946	0	0	30.438	22.5568	20.9314	0.159774	0.360854	0.766358	0.105689	0.363636	1	16.86	14.1404	0	0.154609	0	0.0024676	-1.29352	-0.259336	-0.151616	0.130369	-0.0947745	-12.381	0.0135768	0.72888	5.98418	-0.252723	-0.362347	0.112521	-0.139574	0.187293	6.57261	69.562	0.353337
002489	C21	C	0.093933	0.463056	0	0	29.1027	41.124	22.3123	0.357277	0.739189	0.656797	0.095411	0.333333	0	18.1699	14.506	0	0.134762	0	-0.0088334	0.0874229	-0.0618326	0.226719	0.0208085	-0.105052	6.18621	-0.0167262	-0.27112	7.29402	0.112815	-0.362347	0.0874782	-0.139574	0.142403	5.23731	70.8973	0.328294
002491	C38	C	0.100482	0.058668	0	0	16.6912	50.8095	22.2765	0.584603	0.686	0.75135	0.072962	0.333333	0	15.1346	14.9679	0	0.00979239	0	-0.0022843	0.0516191	0.165493	0.17353	0.115362	-0.127501	15.8717	-0.0167262	-0.27112	4.25875	0.574746	-0.362347	-0.19194	-0.139574	-0.261985	-7.17419	83.3088	0.0488756
002492	G59	G	0.0928884	0.0637	0	0	8.6777	49	20.8136	0.224256	0.477645	0.158959	-0.064779	0.428571	0	0	14.0783	0	0.00552769	0	-0.009878	-1.41136	-0.194854	-0.0348249	-0.477029	-0.265242	14.0622	0.0785119	-0.27112	-10.8758	-0.314803	-0.362347	-0.182644	-0.139574	-0.256953	-15.1877	91.3223	0.0581723
002494	C19	C	0.0929844	0.062888	0	0	10.1621	42.2907	21.0735	0.263956	0.576546	0.509546	0.231253	0.333333	0	14.7398	12.6736	0	0.00639074	0	-0.009782	-1.15142	-0.155154	0.0640761	-0.126443	0.0307895	7.35291	-0.0167262	-0.27112	3.86392	-1.62175	-0.362347	-0.184319	-0.139574	-0.257765	-13.7033	89.8379	0.0564973
002498	C38	C	0.101633	0.002389	0	0	3.1007	85.2317	22.341	0.181692	0.563751	0.976956	0.308276	0.333333	0	0	13.4	0	7.40757e-05	0	-0.001133	0.116101	-0.237418	0.0512811	0.340967	0.107813	39.9521	-0.0167262	-0.27112	-10.8758	-0.993144	-0.362347	-0.238101	-0.139574	-0.317851	-20.7647	96.8993	0.0027151
002499	C35	C	0.103757	0.009286	0	0	36.7366	24.3082	20.7955	0.312528	0.327817	0.435132	-0.001774	0.333333	1	17.6892	14.4193	0	0.00341136	0	0.0009902	-1.42944	-0.106582	-0.184653	-0.200856	-0.202237	-10.6296	-0.0167262	0.72888	6.81339	0.0261957	-0.362347	-0.234941	-0.139574	-0.311367	12.8712	63.2634	0.0058746
002501	C32	C	0.11215	0.12741	1	0	37.3824	17.3077	22.2443	0.324326	0.569184	0.459348	0.233165	0.375	1	18.2572	14.0289	0	0.0476289	0	0.0093841	0.019352	-0.0947836	0.0567141	-0.176641	0.0327015	-17.6301	0.0249404	0.72888	7.38131	-0.364212	-0.362347	-0.161035	-0.139574	-0.193243	13.517	62.6176	0.0797811
002502	C24	C	0.0967444	0.125123	1	0	29.1694	38.25	20.649	0.033204	0.44316	0.482104	0.002536	0.333333	0	17.9573	13.0815	0	0.0364976	0	-0.006022	-1.57595	-0.363933	-0.0693099	-0.153885	-0.197928	3.31221	-0.0167262	-0.27112	7.08147	-1.3116	-0.362347	-0.152191	-0.139574	-0.19553	5.30401	70.8306	0.0886254
002503	C18	C	0.118544	0.337376	0	0	29.2579	49.8478	21.6905	0.198866	0.543658	0.680253	0.077706	0.428571	1	19.1877	14.0368	0	0.0987091	0	0.0157778	-0.534419	-0.220244	0.0311881	0.0442645	-0.122758	14.91	0.0785119	0.72888	8.31189	-0.356326	-0.362347	-0.0021492	-0.139574	0.0167233	5.39251	70.7421	0.238667
002505	A03	A	0.0707409	0.238279	1	0	23.948	28.3712	21.0053	0.359108	0.313539	0.785676	0.412801	0.363636	0	15.7337	13.3485	0	0.0570631	0	-0.0320255	-1.21958	-0.0600016	-0.198931	0.149688	0.212338	-6.56659	0.0135768	-0.27112	4.85784	-1.0446	-0.362347	-0.0596001	-0.139574	-0.0823737	0.082613	76.052	0.181216
002508	C38	C	0.0852381	0.218878	1	1	18.2862	50.375	21.7539	0.271544	0.257895	1.0336	0.352094	0.333333	0	14.691	14.3194	0	0.0400245	0	-0.0175282	-0.471044	-0.147566	-0.254575	0.397614	0.151631	15.4372	-0.0167262	-0.27112	3.81513	-0.0737669	-0.362347	-0.0619625	-0.139574	-0.101775	-5.57919	81.7138	0.178853
002511	C22	C	0.0805813	0.17516	0	0	37.8929	30.0617	22.2258	0.492011	0.766169	0.631858	0.06936	0.363636	0	12.6496	14.0891	0	0.0663732	0	-0.022185	0.000831	0.0729014	0.253699	-0.0041305	-0.131104	-4.87609	0.0135768	-0.27112	1.7738	-0.30402	-0.362347	-0.132029	-0.139574	-0.145493	14.0275	62.1071	0.108787
002513	C26	C	0.0906385	0.437236	0	0	43.9683	30.9264	21.6744	0.541666	0.724319	0.557737	0.081611	0.4	0	0	14.0595	0	0.192245	0	-0.0121278	-0.550537	0.122556	0.211849	-0.0782515	-0.118852	-4.01139	0.0499404	-0.27112	-10.8758	-0.333663	-0.362347	0.0041747	-0.139574	0.116583	20.1029	56.0317	0.244991
002514	C33	C	0.0911752	0.212356	1	0	24.5314	51.4706	20.3087	0.186249	0.299826	0.527866	0.137121	0.333333	0	0	13.8725	0	0.0520939	0	-0.0115912	-1.91626	-0.232861	-0.212644	-0.108122	-0.0633425	16.5328	-0.0167262	-0.27112	-10.8758	-0.520681	-0.362347	-0.0805539	-0.139574	-0.108297	0.666013	75.4686	0.160262
002515	C13	C	0.084805	0.067625	0	0	41.3832	27.7007	20.8801	0.236068	0.499921	0.181077	0.098351	0.333333	0	16.0139	13.3505	0	0.0279854	0	-0.0179614	-1.34479	-0.183042	-0.0125489	-0.454912	-0.102112	-7.23709	-0.0167262	-0.27112	5.13801	-1.04268	-0.362347	-0.201176	-0.139574	-0.253028	17.5178	58.6168	0.0396396
002516	C17	C	0.0967533	0.05731	0	0	6.5907	54.8657	21.7703	0.371557	0.717941	0.59489	0.209421	0.333333	1	18.7367	14.2626	0	0.00377713	0	-0.006013	-0.454595	-0.0475526	0.205471	-0.0410985	0.0089575	19.9279	-0.0167262	0.72888	7.86084	-0.130574	-0.362347	-0.187283	-0.139574	-0.263343	-17.2747	93.4093	0.0535329
002518	C38	C	0.105599	0.006042	1	0	10.7056	64.7408	21.4375	0.297712	0.442046	0.634492	0.253868	0.428571	1	16.4209	14.4261	0	0.000646832	0	0.0028322	-0.787463	-0.121398	-0.0704239	-0.0014965	0.0534045	29.803	0.0785119	0.72888	5.54501	0.0329521	-0.362347	-0.235421	-0.139574	-0.314611	-13.1598	89.2944	0.0053952
002520	C34	C	0.106812	0	0	0	25.8718	50.8323	20.6873	0.34822	0.24518	0.258091	-0.23545	0.428571	1	16.0897	13.4779	0	0	0	0.0040456	-1.53764	-0.0708896	-0.26729	-0.377897	-0.435914	15.8945	0.0785119	0.72888	5.21385	-0.915201	-0.362347	-0.238739	-0.139574	-0.317851	2.00641	74.1282	0.0020771
002521	C22	C	0.0935431	0.163361	1	0	14.4545	30.5814	21.9733	0.346976	0.770716	0.660075	0.191039	0.333333	0	15.775	14.1412	0	0.023613	0	-0.0092233	-0.251626	-0.0721336	0.258246	0.0240865	-0.0094245	-4.35639	-0.0167262	-0.27112	4.89913	-0.251928	-0.362347	-0.101068	-0.139574	-0.157292	-9.41089	85.5455	0.139748
002522	C29	C	0.0893468	0.114203	1	0	15.1096	54.8045	20.9855	0.179756	0.484495	0.386399	0.115788	0.428571	1	18.5263	13.9411	0	0.0172556	0	-0.0134195	-1.23945	-0.239354	-0.0279749	-0.249589	-0.0846755	19.8667	0.0785119	0.72888	7.65041	-0.452053	-0.362347	-0.143869	-0.139574	-0.20645	-8.75579	84.8904	0.0969474
002523	C34	C	0.0824644	0.220585	0	0	25.6885	22.2613	21.1159	0.231892	0.741408	0.314369	-0.249179	0.333333	0	16.6858	13.711	1	0.056665	0.220585	-0.0203019	-1.109	-0.187218	0.228938	-0.32162	-0.449643	-12.6765	-0.0167262	-0.27112	5.80994	-0.6821	0.637653	-0.076896	0.081011	-0.100068	1.82311	74.3115	0.16392
002524	E50	E	0.0715155	0.474735	1	0	21.1253	31.8068	21.4124	0.480509	0.48135	0.34559	0.085051	0.333333	0	0	13.6419	0	0.100289	0	-0.0312508	-0.812558	0.0613994	-0.0311199	-0.290399	-0.115413	-3.13099	-0.0167262	-0.27112	-10.8758	-0.751268	-0.362347	0.13363	-0.139574	0.154082	-2.74009	78.8747	0.374446
002530	C34	C	0.0740076	0.721886	0	1	33.8279	38.6418	20.5647	0.202739	0.49023	0.452375	0.117467	0.333333	1	0	14.1375	0	0.244199	0	-0.0287588	-1.66018	-0.216371	-0.0222399	-0.183614	-0.0829965	3.70401	-0.0167262	0.72888	-10.8758	-0.255617	-0.362347	0.236871	-0.139574	0.401233	9.96251	66.1721	0.477687
002534	C34	C	0.0827944	0.146262	0	0	41.5798	44.9901	22.6655	0.567215	0.804433	0.812845	-0.49306	0.333333	0	15.7883	14.6596	0	0.0608154	0	-0.019972	0.44062	0.148105	0.291963	0.176856	-0.693523	10.0523	-0.0167262	-0.27112	4.91241	0.266436	-0.362347	-0.155369	-0.139574	-0.174391	17.7144	58.4202	0.0854466
002535	C35	C	0.102026	0.048298	0	0	27.7345	38.2852	22.4189	0.565151	0.791017	0.404908	0.578596	0.333333	0	16.3398	13.4814	0	0.0133952	0	-0.0007405	0.193929	0.146041	0.278547	-0.23108	0.378132	3.34741	-0.0167262	-0.27112	5.46396	-0.911704	-0.362347	-0.205913	-0.139574	-0.272355	3.86911	72.2655	0.0349028
002537	C34	C	0.0842295	0.136269	0	1	34.2935	40.5791	21.8574	0.486502	0.842147	1.10453	0.290428	0.333333	1	12.8992	13.5365	0	0.0467314	0	-0.0185369	-0.367486	0.0673924	0.329677	0.468541	0.0899645	5.64131	-0.0167262	0.72888	2.02337	-0.856681	-0.362347	-0.151279	-0.139574	-0.184384	10.4281	65.7065	0.0895376
002538	C26	C	0.0842987	0.211819	1	0	24.4314	47.1959	21.7076	0.382567	0.687578	0.914721	0.19886	0.333333	0	0	13.8751	0	0.0517503	0	-0.0184677	-0.517312	-0.0365426	0.175108	0.278732	-0.0016035	12.2581	-0.0167262	-0.27112	-10.8758	-0.518039	-0.362347	-0.0807474	-0.139574	-0.108834	0.566013	75.5686	0.160069
002539	C26	C	0.115478	0.06236	0	0	28.7076	44.5001	22.4403	0.569188	0.921945	0.717603	0.123794	0.333333	0	18.8658	13.868	0	0.0179021	0	0.0127114	0.21536	0.150078	0.409475	0.0816145	-0.0766695	9.56231	-0.0167262	-0.27112	7.9899	-0.525131	-0.362347	-0.196358	-0.139574	-0.258293	4.84221	71.2924	0.0444579
002540	C32	C	0.107994	0.065703	0	0	23.1343	46.8188	21.6326	0.062426	0.576456	0.857533	0.182628	0.4	0	14.4425	14.8342	0	0.0151999	0	0.0052281	-0.592352	-0.356684	0.0639861	0.221545	-0.0178355	11.881	0.0499404	-0.27112	3.56667	0.441038	-0.362347	-0.190313	-0.139574	-0.25495	-0.731087	76.8657	0.0505031
002541	C33	C	0.0923636	0.076009	0	0	22.8592	52.9104	22.6137	0.661083	0.88802	0.832265	0.317569	0.4	0	15.6718	14.084	0	0.017375	0	-0.0104028	0.38873	0.241973	0.37555	0.196276	0.117106	17.9726	0.0499404	-0.27112	4.79596	-0.309129	-0.362347	-0.182182	-0.139574	-0.244644	-1.00619	77.1408	0.0586339
002543	C38	C	0.0746341	0.010165	0	0	38.2353	38.25	21.9924	0.287438	0.582224	1.10485	0.212659	0.428571	0	17.602	14.2037	0	0.00388662	0	-0.0281323	-0.232527	-0.131672	0.0697541	0.468857	0.0121955	3.31221	0.0785119	-0.27112	6.72612	-0.189445	-0.362347	-0.234538	-0.139574	-0.310488	14.3699	61.7647	0.0062784
002544	I65	I	0.118458	0.5759	1	1	26.9959	35.171	21.4499	0.483373	0.428773	0.872326	0.197656	0.363636	0	15.7158	15.2094	1	0.155469	0.5759	0.0156919	-0.775064	0.0642634	-0.0836969	0.236338	-0.0028075	0.233214	0.0135768	-0.27112	4.83993	0.816262	0.637653	0.179615	0.436326	0.255247	3.13051	73.0041	0.420431
002545	C33	C	0.084556	0.028738	0	0	25.0886	52.4496	22.1675	0.329509	0.734752	0.439614	0.004187	0.333333	0	17.1914	13.0302	0	0.00720996	0	-0.0182103	-0.0574011	-0.0896006	0.222282	-0.196375	-0.196276	17.5118	-0.0167262	-0.27112	6.31554	-1.36289	-0.362347	-0.219288	-0.139574	-0.291915	1.22321	74.9114	0.021528
002546	C38	C	0.0991394	0.008764	0	0	14.239	58.5643	21.0752	0.131871	0.483163	0.394047	-0.09145	0.333333	0	15.7962	13.9903	0	0.00124791	0	-0.0036269	-1.14973	-0.287239	-0.0293069	-0.241942	-0.291913	23.6265	-0.0167262	-0.27112	4.92038	-0.402835	-0.362347	-0.2333	-0.139574	-0.311889	-9.62639	85.761	0.0075161
002547	C33	C	0.0836626	0.063946	0	0	14.794	51.0211	21.3128	0.561916	0.451337	0.763435	0.389008	0.333333	1	18.7949	14.0931	0	0.00946017	0	-0.0191038	-0.912092	0.142806	-0.0611329	0.127446	0.188545	16.0833	-0.0167262	0.72888	7.91903	-0.299997	-0.362347	-0.18633	-0.139574	-0.256707	-9.07139	85.206	0.0544858
002548	C13	C	0.0890144	0.737163	0	1	4.865	71.4494	20.7334	0.186776	0.488457	2.02063	0.125042	0.375	1	0	14.4856	0	0.035863	0	-0.013752	-1.49148	-0.232334	-0.0240129	1.38464	-0.0754215	36.5116	0.0249404	0.72888	-10.8758	0.0924549	-0.362347	0.460484	-0.139574	0.41651	-19.0004	95.135	0.7013
002549	C41	C	0.0932691	0.825091	1	1	18.4026	65.25	20.8005	0.26344	0.242283	0.236987	0.804909	0.375	0	0	13.6886	0	0.151838	0	-0.0094972	-1.42443	-0.15567	-0.270187	-0.399002	0.604445	30.3122	0.0249404	-0.27112	-10.8758	-0.704553	-0.362347	0.432437	-0.139574	0.504438	-5.46279	81.5974	0.673253
002550	C27	C	0.0906084	0.062081	0	0	26.3684	22.8038	21.449	0.046347	0.359544	0.431074	0.181431	0.444444	0	17.1792	14.7966	0	0.0163698	0	-0.012158	-0.775906	-0.363933	-0.152926	-0.204914	-0.0190325	-12.134	0.0943849	-0.27112	6.30337	0.403476	-0.362347	-0.195105	-0.139574	-0.258572	2.50301	73.6316	0.0457112
002551	C35	C	0.0904562	0.109325	1	0	26.4757	42.3845	21.426	0.338865	0.223308	0.412636	0.734793	0.333333	1	18.7791	13.9413	0	0.0289446	0	-0.0123102	-0.798972	-0.0802446	-0.289162	-0.223353	0.53433	7.44671	-0.0167262	0.72888	7.90327	-0.451877	-0.362347	-0.160436	-0.139574	-0.211328	2.61031	73.5243	0.0803804
002554	B11	B	0.0892664	0.098299	1	0	44.5464	16.8178	21.3498	0.27155	0.298994	0.552452	0.865394	0.444444	1	19.3562	14.3014	0	0.0437887	0	-0.0135	-0.875115	-0.14756	-0.213476	-0.0835365	0.66493	-18.12	0.0943849	0.72888	8.48037	-0.0916898	-0.362347	-0.186306	-0.139574	-0.222354	20.681	55.4536	0.0545103
002555	C36	C	0.120655	0.185821	0	0	54.5733	22.1226	20.5015	0.079346	0.214784	0.317086	-0.167973	0.444444	0	16.9456	14.9025	0	0.101409	0	0.0178889	-1.72342	-0.339764	-0.297686	-0.318902	-0.368437	-12.8152	0.0943849	-0.27112	6.06971	0.509384	-0.362347	-0.156404	-0.139574	-0.134832	30.7079	45.4267	0.0844124
002556	F52	F	0.0987737	0.030379	0	1	5.5459	38.5765	22.4176	0.618091	0.665651	1.7713	-0.098096	0.333333	1	16.6798	14.2593	1	0.00168479	0.030379	-0.0039926	0.192677	0.198981	0.153181	1.13532	-0.298559	3.63871	-0.0167262	0.72888	5.80394	-0.13384	0.637653	-0.212122	-0.109195	-0.290274	-18.3195	94.4541	0.0286942
002557	C13	C	0.0853265	0.167571	1	0	33.2681	48.75	22.0769	0.302872	0.414861	0.833951	0.086769	0.333333	0	0	14.7034	0	0.0557477	0	-0.0174399	-0.148036	-0.116238	-0.0976089	0.197963	-0.113695	13.8122	-0.0167262	-0.27112	-10.8758	0.310263	-0.362347	-0.128993	-0.139574	-0.153082	9.40271	66.7319	0.111823
002559	C34	C	0.117914	0.329777	0	0	28.5747	17.8134	21.2108	0.236791	0.485109	0.547084	0.1159	0.363636	0	16.82	13.7113	0	0.0942328	0	0.0151472	-1.01416	-0.182319	-0.0273609	-0.0889045	-0.0845635	-17.1244	0.0135768	-0.27112	5.9442	-0.681878	-0.362347	-0.0052718	-0.139574	0.0091243	4.70931	71.4253	0.235544
002561	F52	F	0.097292	0.136845	0	0	25.6478	30.3718	21.5217	0.199825	0.464811	0.957312	0.001907	0.333333	0	16.9279	14.5158	1	0.0350977	0.136845	-0.0054744	-0.703256	-0.219285	-0.0476589	0.321323	-0.198556	-4.56599	-0.0167262	-0.27112	6.05204	0.122693	0.637653	-0.139069	-0.002729	-0.183808	1.78241	74.3522	0.101747
002562	C26	C	0.0946337	0.067806	0	0	41.5531	32.6523	20.8522	0.296812	0.442313	0.496516	0.011884	0.333333	1	18.0835	13.9029	0	0.0281755	0	-0.0081327	-1.37273	-0.122298	-0.0701569	-0.139472	-0.18858	-2.28549	-0.0167262	0.72888	7.20768	-0.490259	-0.362347	-0.201185	-0.139574	-0.252847	17.6877	58.4469	0.0396305
002563	C18	C	0.0669062	0.105317	0	1	28.4302	62.6866	22.9969	0.16784	0.494456	0.768341	0.032597	0.333333	0	16.7059	14.3899	0	0.0299418	0	-0.0358602	0.771959	-0.25127	-0.0180139	0.132353	-0.167867	27.7488	-0.0167262	-0.27112	5.83003	-0.0032647	-0.362347	-0.165441	-0.139574	-0.215336	4.56481	71.5698	0.0753752
002564	C35	C	0.0981966	0.05179	1	0	18.6478	43.0449	22.5125	0.525197	0.762243	0.369965	0.156577	0.333333	1	18.8917	14.6133	0	0.0096577	0	-0.0045698	0.287544	0.106087	0.249773	-0.266024	-0.0438865	8.10711	-0.0167262	0.72888	8.01582	0.220149	-0.362347	-0.198684	-0.139574	-0.268863	-5.21759	81.3522	0.0421323
002565	C22	C	0.0986155	0.668389	1	1	18.1682	45.5608	21.8567	0.335336	0.386846	0.664481	0.357731	0.333333	1	18.8753	14.0476	0	0.121434	0	-0.0041509	-0.368204	-0.0837736	-0.125624	0.0284925	0.157268	10.623	-0.0167262	0.72888	7.99948	-0.345544	-0.362347	0.306139	-0.139574	0.347736	-5.69719	81.8318	0.546955
002566	C27	C	0.0715045	0.112946	1	0	20.9019	38.8811	21.3602	0.113079	0.326457	0.36247	0.072262	0.333333	0	17.1225	13.1608	0	0.0236079	0	-0.0312619	-0.864735	-0.306031	-0.186013	-0.273518	-0.128201	3.94331	-0.0167262	-0.27112	6.24663	-1.23232	-0.362347	-0.151478	-0.139574	-0.207707	-2.96349	79.0981	0.0893381
002567	C13	C	0.0874194	0.651564	1	1	41.2662	24.5706	21.707	0.338231	0.548864	2.81587	0.059764	0.333333	1	14.0931	14.2342	0	0.268876	0	-0.015347	-0.517942	-0.0808786	0.0363941	1.87609	-0.1407	-10.3672	-0.0167262	0.72888	3.21729	-0.158918	-0.362347	0.141872	-0.139574	0.330911	17.4008	58.7338	0.382688
002568	C26	C	0.0531208	0.060759	1	0	25.6762	38.8	20.297	0.019848	0.275543	0.196954	-0.217778	0.428571	1	18.0207	15.3287	0	0.0156006	0	-0.0496456	-1.92788	-0.363933	-0.236927	-0.439034	-0.418241	3.86221	0.0785119	0.72888	7.14487	0.935519	-0.362347	-0.195658	-0.139574	-0.259894	1.81081	74.3238	0.0451584
002571	C30	C	0.0694607	0.138579	1	0	20.741	41.9696	21.4189	0.215714	0.43671	0.56163	0.341089	0.333333	1	18.9305	13.235	0	0.0287427	0	-0.0333056	-0.806025	-0.203396	-0.0757599	-0.0743585	0.140625	7.03181	-0.0167262	0.72888	8.05466	-1.15816	-0.362347	-0.13098	-0.139574	-0.182074	-3.12439	79.259	0.109836
002572	C21	C	0.0809778	0.306797	1	1	55.3788	27.2115	21.4584	0.140766	0.209414	0.927853	0.459828	0.333333	0	18.6228	14.8818	0	0.1699	0	-0.0217886	-0.766511	-0.278344	-0.303056	0.291865	0.259364	-7.72629	-0.0167262	-0.27112	7.74695	0.488633	-0.362347	-0.103786	-0.139574	-0.0138557	31.4698	44.6648	0.13703
002573	N77	N	0.107036	0.212666	0	0	9.4217	50.1486	22.0192	0.352427	0.278954	0.239402	0.996045	0.375	0	14.5603	14.5282	0	0.0200368	0	0.00427	-0.205751	-0.0666826	-0.233516	-0.396587	0.795582	15.2108	0.0249404	-0.27112	3.68445	0.135027	-0.362347	-0.0481868	-0.139574	-0.107987	-14.4437	90.5783	0.192629
002574	C41	C	0.0805988	0.335456	1	0	45.5419	29.957	22.305	0.410074	0.72529	1.86446	0.285727	0.428571	1	0	14.0865	0	0.152773	0	-0.0221675	0.0801011	-0.0090356	0.21282	1.22847	0.0852635	-4.98079	0.0785119	0.72888	-10.8758	-0.306609	-0.362347	-0.0581331	-0.139574	0.0148033	21.6765	54.4581	0.182683
002581	C26	C	0.078487	0.287917	1	0	43.0068	23.4702	20.4668	0.045867	0.370374	0.42221	0.111828	0.333333	0	15.1467	14.1674	0	0.123824	0	-0.0242794	-1.7581	-0.363933	-0.142096	-0.213779	-0.0886355	-11.4676	-0.0167262	-0.27112	4.27086	-0.225705	-0.362347	-0.0767229	-0.139574	-0.0327357	19.1414	56.9932	0.164093
002583	C39	C	0.097782	0.082719	1	0	9.389	59.5126	21.9538	0.422168	0.426377	0.563948	0.48268	0.333333	1	18.9564	14.8804	0	0.00776649	0	-0.0049844	-0.27114	0.0030584	-0.0860929	-0.0720405	0.282216	24.5748	-0.0167262	0.72888	8.0805	0.48722	-0.362347	-0.165863	-0.139574	-0.237934	-14.4764	90.611	0.0749525
002584	C26	C	0.0808539	0.077978	0	0	50.0271	18.3	21.1795	0.347204	0.582331	1.50741	0.450031	0.333333	0	17.7032	14.148	0	0.0390101	0	-0.0219125	-1.04546	-0.0719056	0.0698611	0.87142	0.249567	-16.6378	-0.0167262	-0.27112	6.82735	-0.245092	-0.362347	-0.201848	-0.139574	-0.242675	26.1617	49.9729	0.0389679
002585	C29	C	0.0889816	0.326175	0	0	32.7843	43.5212	22.1547	0.123926	0.789828	0.596125	0.166246	0.428571	1	0	13.7736	0	0.106934	0	-0.0137848	-0.0701836	-0.295184	0.277358	-0.0398635	-0.0342175	8.58341	0.0785119	0.72888	-10.8758	-0.619493	-0.362347	-0.0215752	-0.139574	0.0055223	8.91891	67.2157	0.219241
002586	E48	E	0.0782318	0.068976	1	0	20.572	49.5327	21.6808	0.621845	0.474304	0.691332	0.158145	0.428571	0	16.3032	14.0976	0	0.0141897	0	-0.0245346	-0.544093	0.202735	-0.0381659	0.0553435	-0.0423185	14.5949	0.0785119	-0.27112	5.42737	-0.295537	-0.362347	-0.18603	-0.139574	-0.251677	-3.29339	79.428	0.0547863
002587	C39	C	0.0961463	0.017868	1	0	22.9382	30.0543	20.3245	0.162859	0.315725	0.434542	-0.079846	0.333333	0	15.0239	14.0202	0	0.0040986	0	-0.0066201	-1.90042	-0.256251	-0.196745	-0.201447	-0.280309	-4.88349	-0.0167262	-0.27112	4.1481	-0.37297	-0.362347	-0.227047	-0.139574	-0.302785	-0.927187	77.0618	0.0137694
002588	C26	C	0.081751	0.108363	1	0	46.2313	23.1538	22.1804	0.377618	0.441438	1.2794	0.05711	0.4	0	17.6084	14.4033	0	0.0500976	0	-0.0210154	-0.0445725	-0.0414916	-0.0710319	0.643416	-0.143353	-11.784	0.0499404	-0.27112	6.73256	0.0101583	-0.362347	-0.182551	-0.139574	-0.21229	22.3659	53.7687	0.0582654
002589	F51	F	0.0881918	0.311397	1	0	51.7582	24.8555	22.2171	0.629568	0.534997	1.56466	0.282029	0.333333	0	17.1144	13.605	0	0.161173	0	-0.0145746	-0.0078033	0.210458	0.0225271	0.928673	0.0815655	-10.0823	-0.0167262	-0.27112	6.23853	-0.788102	-0.362347	-0.0905925	-0.139574	-0.0092557	27.8928	48.2418	0.150224
002590	C36	C	0.102177	0	0	0	20.0281	52.4963	21.3246	0.617278	0.669443	0.746108	0.257184	0.333333	0	16.0238	14.1651	0	0	0	-0.0005891	-0.900282	0.198168	0.156973	0.110119	0.0567205	17.5585	-0.0167262	-0.27112	5.14793	-0.228028	-0.362347	-0.238575	-0.139574	-0.317851	-3.83729	79.9719	0.0022408
002591	C26	C	0.0955681	0.07516	0	0	37.3906	34.0411	20.608	0.151858	0.477663	0.390873	0.57546	0.428571	0	17.1621	12.877	0	0.0281028	0	-0.0071983	-1.61697	-0.267252	-0.0348069	-0.245115	0.374997	-0.896686	0.0785119	-0.27112	6.28622	-1.51616	-0.362347	-0.193759	-0.139574	-0.245493	13.5252	62.6094	0.0470572
002593	C36	C	0.0867562	0.017845	0	0	24.6368	46.1924	21.666	0.536239	0.841837	0.513344	0.126619	0.428571	1	18.4969	13.6293	0	0.00439644	0	-0.0160102	-0.558968	0.117129	0.329367	-0.122645	-0.0738445	11.2546	0.0785119	0.72888	7.62108	-0.763837	-0.362347	-0.227368	-0.139574	-0.302808	0.771413	75.3632	0.0134486
002595	C35	C	0.0918184	0.099745	1	1	40.14	29.8985	21.627	0.088814	0.303771	0.490524	0.59603	0.333333	0	17.1982	13.9297	0	0.0400376	0	-0.010948	-0.597915	-0.330296	-0.208699	-0.145464	0.395566	-5.03929	-0.0167262	-0.27112	6.3223	-0.463407	-0.362347	-0.181109	-0.139574	-0.220908	16.2746	59.86	0.0597074
002596	C30	C	0.0860843	0.062677	0	0	32.9109	21.7537	21.2055	0.428466	0.570701	0.744935	0.049859	0.333333	0	16.9199	14.1604	0	0.0206276	0	-0.0166821	-1.01947	0.0093564	0.0582311	0.108947	-0.150605	-13.1841	-0.0167262	-0.27112	6.04402	-0.232763	-0.362347	-0.198767	-0.139574	-0.257976	9.04551	67.0891	0.0420494
002597	C26	C	0.0925426	0.745366	0	1	12.7189	58.9576	21.8404	0.336871	0.782914	1.05822	0.069919	0.333333	0	13.5325	14.4468	0	0.0948024	0	-0.0102237	-0.384517	-0.0822386	0.270444	0.422231	-0.130545	24.0198	-0.0167262	-0.27112	2.65661	0.0536435	-0.362347	0.409747	-0.139574	0.424713	-11.1465	87.2811	0.650564
002598	C34	C	0.0875913	0.300009	0	0	21.6967	29.8077	20.7008	0.266071	0.411623	0.59208	-0.101808	0.363636	0	17.1506	13.9104	1	0.0650921	0.300009	-0.0151751	-1.52408	-0.153039	-0.100847	-0.0439085	-0.302272	-5.13009	0.0135768	-0.27112	6.27472	-0.482773	0.637653	-0.0058991	0.160435	-0.0206437	-2.16869	78.3033	0.234917
002601	C26	C	0.088621	0.244343	1	0	40.3769	14.5822	21.9972	0.393649	0.753336	0.518483	-0.045076	0.363636	0	17.2576	13.431	0	0.0986581	0	-0.0141454	-0.22774	-0.0254606	0.240866	-0.117505	-0.245539	-20.3556	0.0135768	-0.27112	6.38171	-0.962174	-0.362347	-0.0951312	-0.139574	-0.0763097	16.5115	59.6231	0.145685
002603	C27	C	0.0816933	0.024471	0	0	38.7716	33.1983	22.2619	0.085807	0.246521	0.564422	0.5104	0.363636	0	18.8362	14.6484	0	0.0094878	0	-0.0210731	0.0369352	-0.333303	-0.265949	-0.0715665	0.309937	-1.73949	0.0135768	-0.27112	7.96037	0.255237	-0.362347	-0.225833	-0.139574	-0.296182	14.9062	61.2284	0.0149832
002605	C24	C	0.0960627	0.00404	1	0	60.6557	14.6527	20.8284	0.225396	0.277466	0.683594	0.100948	0.428571	0	17.7708	14.4307	0	0.00245049	0	-0.0067036	-1.39655	-0.193714	-0.235004	0.0476055	-0.0995155	-20.2851	0.0785119	-0.27112	6.89498	0.0375573	-0.362347	-0.239012	-0.139574	-0.316613	31.4698	44.6648	0.0018045
002607	F52	F	0.0840868	0.06647	0	0	45.5557	24.2949	21.8172	0.696603	0.801596	1.88302	0.222758	0.333333	0	17.0949	13.9841	0	0.0302809	0	-0.0186795	-0.407689	0.277493	0.289126	1.24703	0.0222945	-10.6429	-0.0167262	-0.27112	6.21903	-0.409068	-0.362347	-0.204627	-0.139574	-0.254183	21.6903	54.4443	0.0361891
002608	C37	C	0.113528	0.016369	0	0	42.6459	25.6443	22.7208	0.722364	0.832859	0.427313	0.129055	0.428571	0	16.6633	14.1184	1	0.00698071	0.016369	0.0107615	0.495924	0.303254	0.320389	-0.208676	-0.0714085	-9.29349	0.0785119	-0.27112	5.78747	-0.274713	0.637653	-0.231428	-0.123205	-0.304284	18.7805	57.3541	0.0093883
002609	I65	I	0.105252	0.036788	0	1	32.8112	40.0487	20.6538	0.221687	0.329712	0.526285	0.119579	0.333333	0	14.989	14.5948	0	0.0120706	0	0.0024852	-1.57108	-0.197423	-0.182758	-0.109703	-0.0808845	5.11091	-0.0167262	-0.27112	4.11315	0.201697	-0.362347	-0.216099	-0.139574	-0.283865	8.94581	67.1888	0.0247174
002610	C41	C	0.0889504	0.546397	1	0	32.2424	22.6665	22.1946	0.698792	0.734516	0.490754	0.417336	0.333333	1	14.9141	14.4728	0	0.176172	0	-0.013816	-0.0302773	0.279682	0.222046	-0.145234	0.216872	-12.2713	-0.0167262	0.72888	4.03827	0.0796844	-0.362347	0.129409	-0.139574	0.225744	8.37701	67.7576	0.370225
002611	C35	C	0.0780454	0.016887	0	0	26.3474	35.5672	20.6808	0.162605	0.477521	0.398348	0.102581	0.5	0	18.056	13.7492	0	0.00444929	0	-0.0247209	-1.54416	-0.256505	-0.0349489	-0.237641	-0.0978825	0.629414	0.14994	-0.27112	7.18011	-0.643982	-0.362347	-0.228378	-0.139574	-0.303766	2.48201	73.6526	0.0124377
002612	C18	C	0.100564	0.075649	1	0	19.7831	55.4539	21.6558	0.08114	0.43791	0.533161	0.233859	0.5	0	16.6175	14.4147	0	0.0149657	0	-0.0022027	-0.56917	-0.33797	-0.0745599	-0.102828	0.0333955	20.5161	0.14994	-0.27112	5.74162	0.0215927	-0.362347	-0.180133	-0.139574	-0.245004	-4.08229	80.2169	0.0606833
002614	C38	C	0.0687676	0.019852	1	0	50.5412	30.535	21.8848	0.350214	0.454153	0.759328	0.258694	0.333333	1	18.9207	14.4372	0	0.0100334	0	-0.0339988	-0.340096	-0.0688956	-0.0583169	0.12334	0.0582305	-4.40279	-0.0167262	0.72888	8.04487	0.0440229	-0.362347	-0.230997	-0.139574	-0.300801	26.6758	49.4588	0.0098186
002615	C33	C	0.0980428	0.005607	0	0	14.8803	49.5	20.4378	0.195958	0.345789	0.852861	0.154664	0.375	0	15.8997	14.4986	0	0.000834338	0	-0.0047235	-1.78713	-0.223152	-0.166681	0.216872	-0.0457995	14.5622	0.0249404	-0.27112	5.02384	0.105469	-0.362347	-0.236043	-0.139574	-0.315046	-8.98509	85.1197	0.0047727
002616	C38	C	0.102224	0.012005	0	0	48.3874	28.5	21.4026	0.457493	0.529793	0.584972	0.068232	0.571429	0	17.6575	13.6412	0	0.00580891	0	-0.0005425	-0.822308	0.0383834	0.0173231	-0.0510165	-0.132232	-6.43779	0.221369	-0.27112	6.78169	-0.751982	-0.362347	-0.23462	-0.139574	-0.308648	24.522	51.6126	0.0061961
002618	C39	C	0.0883014	0.125421	1	0	27.3054	40.0329	21.435	0.259189	0.27974	0.172191	0.176842	0.4	1	0	13.7439	0	0.0342467	0	-0.014465	-0.789877	-0.159921	-0.23273	-0.463797	-0.0236215	5.09511	0.0499404	0.72888	-10.8758	-0.649232	-0.362347	-0.149642	-0.139574	-0.195232	3.44001	72.6946	0.0911743
002619	C30	C	0.0885549	0.041068	0	0	32.0282	32.0929	20.7312	0.354707	0.541223	0.532734	0.638868	0.333333	0	15.9555	13.6292	0	0.0131533	0	-0.0142115	-1.49377	-0.0644026	0.0287531	-0.103254	0.438404	-2.84489	-0.0167262	-0.27112	5.07965	-0.763958	-0.362347	-0.212901	-0.139574	-0.279585	8.16281	67.9718	0.0279147
002620	E50	E	0.094273	0.023031	1	0	40.2978	27.907	21.392	0.499826	0.649057	0.824154	0.123299	0.333333	0	15.2117	14.1379	0	0.00928099	0	-0.0084933	-0.832892	0.0807164	0.136587	0.188166	-0.0771645	-7.03079	-0.0167262	-0.27112	4.33581	-0.255255	-0.362347	-0.227066	-0.139574	-0.297622	16.4324	59.7022	0.01375
002623	C30	C	0.0947298	0.26567	0	0	25.6802	45	21.5528	0.095044	0.714842	0.312777	0.152912	0.333333	1	18.0922	13.9126	0	0.0682246	0	-0.0080366	-0.672121	-0.324066	0.202372	-0.323211	-0.0475515	10.0622	-0.0167262	0.72888	7.21633	-0.480502	-0.362347	-0.0433706	-0.139574	-0.0549827	1.81481	74.3198	0.197445
002626	C14	C	0.0814703	0.639553	0	1	41.4798	35.0018	21.0664	0.065468	0.485929	0.485754	-0.008606	0.333333	1	14.2651	14.5596	0	0.265285	0	-0.0212961	-1.15855	-0.353642	-0.0265409	-0.150234	-0.209069	0.0640139	-0.0167262	0.72888	3.38925	0.166497	-0.362347	0.133452	-0.139574	0.3189	17.6144	58.5202	0.374268
002627	G54	G	0.103042	0.455805	1	1	28.1612	35.6589	21.2413	0.389818	0.800867	0.766539	0.128753	0.333333	1	15.113	13.9312	1	0.12836	0.455805	0.0002757	-0.98358	-0.0292916	0.288397	0.130551	-0.0717105	0.721114	-0.0167262	0.72888	4.23712	-0.461981	0.637653	0.0866288	0.316231	0.135152	4.29581	71.8388	0.327445
002628	E48	E	0.090331	0.129734	0	0	17.533	12.0281	22.7912	0.675798	0.861566	0.650235	0.084	0.333333	0	16.9287	14.7169	0	0.0227463	0	-0.0124353	0.566251	0.256688	0.349096	0.0142465	-0.116463	-22.9097	-0.0167262	-0.27112	6.05289	0.323792	-0.362347	-0.133828	-0.139574	-0.190919	-6.33239	82.467	0.106988
002629	B11	B	0.0813089	0.053296	1	0	13.9959	13.5731	20.8291	0.319602	0.450379	0.570973	-0.06641	0.333333	0	15.9137	13.6427	0	0.00745925	0	-0.0214575	-1.39582	-0.0995076	-0.0620909	-0.0650155	-0.266873	-21.3647	-0.0167262	-0.27112	5.03782	-0.750435	-0.362347	-0.194979	-0.139574	-0.267357	-9.86949	86.0041	0.0458367
002630	C34	C	0.0862162	0.2029	1	0	20.0887	27.7747	22.3765	0.662231	0.672186	0.614727	0.280793	0.333333	0	14.8307	14.2395	0	0.04076	0	-0.0165501	0.151554	0.243121	0.159716	-0.0212615	0.0803295	-7.16309	-0.0167262	-0.27112	3.95489	-0.153603	-0.362347	-0.078676	-0.139574	-0.117753	-3.77669	79.9113	0.16214
002631	C20	C	0.121926	0.004074	1	0	23.4505	54.9901	21.1779	0.17443	0.533803	0.37994	0.3031	0.428571	1	14.4044	13.0719	0	0.000955373	0	0.01916	-1.04706	-0.24468	0.0213331	-0.256049	0.102637	20.0523	0.0785119	0.72888	3.52856	-1.32123	-0.362347	-0.237697	-0.139574	-0.316579	-0.414887	76.5495	0.0031186
002632	C26	C	0.111405	0.587578	0	1	26.3117	44.9986	20.7805	0.148619	0.55194	0.395418	0.120677	0.333333	1	12.8739	13.6316	0	0.154602	0	0.0086389	-1.44443	-0.270491	0.0394701	-0.24057	-0.0797865	10.0608	-0.0167262	0.72888	1.99805	-0.761551	-0.362347	0.19216	-0.139574	0.266925	2.44631	73.6883	0.432976
002633	C34	C	0.0734692	0	1	0	29.9583	37.5	20.6208	0.384473	0.606989	0.270343	-0.065772	0.428571	0	17.1306	13.4588	0	0	0	-0.0292972	-1.60412	-0.0346366	0.0945191	-0.365646	-0.266236	2.56221	0.0785119	-0.27112	6.25476	-0.934303	-0.362347	-0.238853	-0.139574	-0.317851	6.09291	70.0417	0.0019626
002635	C39	C	0.100086	0.198251	1	0	38.3074	38.1189	21.0832	0.166853	0.214466	0.456876	-0.017687	0.333333	0	18.0468	14.4895	0	0.0759448	0	-0.0026802	-1.14167	-0.252257	-0.298004	-0.179113	-0.21815	3.18111	-0.0167262	-0.27112	7.17095	0.096336	-0.362347	-0.11851	-0.139574	-0.122402	14.442	61.6926	0.122306
002636	C39	C	0.0983114	0.441407	0	0	33.1976	39.825	21.5997	0.399961	0.735098	1.01768	0.111499	0.333333	1	14.7354	13.6643	0	0.146537	0	-0.004455	-0.625219	-0.0191486	0.222628	0.381692	-0.0889645	4.88721	-0.0167262	0.72888	3.85959	-0.7288	-0.362347	0.0540544	-0.139574	0.120754	9.33221	66.8024	0.29487
002637	C26	C	0.102832	0.030796	1	1	34.2829	11.5737	21.1994	0.332667	0.526841	1.36682	0.11601	0.428571	1	17.5947	13.6484	0	0.0105578	0	6.55e-05	-1.02557	-0.0864426	0.0143711	0.730835	-0.0844535	-23.3641	0.0785119	0.72888	6.71882	-0.744746	-0.362347	-0.220578	-0.139574	-0.289857	10.4175	65.7171	0.0202382
002638	C38	C	0.0972258	0.204317	1	0	13.1874	26.9429	21.8802	0.301372	0.615156	0.369646	0.388046	0.333333	1	14.1558	14.0836	0	0.0269441	0	-0.0055406	-0.344721	-0.117738	0.102686	-0.266342	0.187583	-7.99489	-0.0167262	0.72888	3.27998	-0.309511	-0.362347	-0.0634431	-0.139574	-0.116336	-10.678	86.8126	0.177373
002641	C29	C	0.0901264	0.046758	0	0	32.5472	43.5	21.8164	0.318994	0.599095	1.02277	0.160737	0.333333	0	17.642	15.0518	0	0.0152184	0	-0.01264	-0.408535	-0.100116	0.0866251	0.386786	-0.0397265	8.56221	-0.0167262	-0.27112	6.76612	0.658628	-0.362347	-0.209277	-0.139574	-0.273895	8.68181	67.4528	0.0315396
002642	I65	I	0.102707	0.006665	0	0	44.0453	28.9669	21.4926	0.243411	0.316531	0.701802	0.36681	0.333333	0	17.2699	14.221	0	0.00293562	0	-5.95e-05	-0.73237	-0.175699	-0.195939	0.0658135	0.166347	-5.97089	-0.0167262	-0.27112	6.39407	-0.172163	-0.362347	-0.237087	-0.139574	-0.313988	20.1799	55.9547	0.0037294
002643	C26	C	0.0795029	0.309028	1	0	39.1059	27.1035	21.1588	0.130359	0.398835	0.634325	0.222656	0.333333	0	16.0957	14.8956	1	0.120848	0.309028	-0.0232635	-1.06612	-0.288751	-0.113635	-0.0016635	0.0221925	-7.83429	-0.0167262	-0.27112	5.21983	0.502447	0.637653	-0.0526362	0.169454	-0.0116247	15.2405	60.8941	0.18818
002644	C27	C	0.0916584	0.04762	0	0	7.933	70.6363	20.6213	0.221137	0.296065	0.337809	0.094481	0.363636	0	0	13.2607	1	0.00377769	0.04762	-0.011108	-1.6036	-0.197973	-0.216405	-0.298179	-0.105982	35.6985	0.0135768	-0.27112	-10.8758	-1.13241	0.637653	-0.196974	-0.091954	-0.273033	-15.9324	92.067	0.0438423
002646	C15	C	0.0852435	0.745046	1	1	10.2844	65	21.5921	0.143518	0.255192	0.633884	0.201317	0.333333	0	0	14.1833	0	0.0766235	0	-0.0175228	-0.632859	-0.275592	-0.257278	-0.0021045	0.0008535	30.0622	-0.0167262	-0.27112	-10.8758	-0.209796	-0.362347	0.427606	-0.139574	0.424393	-13.581	89.7156	0.668423
002648	C26	C	0.096248	0.104933	1	0	29.411	49.875	22.5594	0.418353	0.441225	0.663588	0.048695	0.5	0	0	14.651	0	0.0308618	0	-0.0065184	0.334519	-0.0007566	-0.0712449	0.0275995	-0.151769	14.9372	0.14994	-0.27112	-10.8758	0.257886	-0.362347	-0.166745	-0.139574	-0.21572	5.54561	70.589	0.0740712
002649	I65	I	0.0974202	0.60637	1	1	39.2978	10.6695	21.3199	0.224306	0.343818	0.840057	0.630766	0.428571	0	17.3718	14.4292	0	0.23829	0	-0.0053462	-0.90506	-0.194804	-0.168652	0.204069	0.430302	-24.2683	0.0785119	-0.27112	6.49592	0.0360968	-0.362347	0.127264	-0.139574	0.285717	15.4324	60.7022	0.36808
002650	C14	C	0.0918794	0.664602	1	1	25.8668	40.0538	21.4749	0.176693	0.445785	0.841668	0.012954	0.333333	1	18.1052	14.2079	0	0.171911	0	-0.0108869	-0.749983	-0.242417	-0.0666849	0.205679	-0.187509	5.11601	-0.0167262	0.72888	7.22933	-0.185249	-0.362347	0.251875	-0.139574	0.343949	2.00141	74.1332	0.492691
002651	C35	C	0.0977699	0.010403	0	0	54.5534	36.2095	21.6491	0.252442	0.369414	0.342428	0.098491	0.333333	0	18.0922	14.5669	0	0.00567519	0	-0.0049965	-0.575785	-0.166668	-0.143056	-0.293561	-0.101972	1.27171	-0.0167262	-0.27112	7.21633	0.173788	-0.362347	-0.236088	-0.139574	-0.31025	30.688	45.4466	0.0047278
002653	C27	C	0.0717512	0.101085	1	0	47.7551	40.3279	21.6223	0.215793	0.112266	0.450706	0.237221	0.428571	1	20.5657	13.9455	0	0.0482732	0	-0.0310152	-0.602641	-0.203317	-0.400204	-0.185282	0.0367575	5.39011	0.0785119	0.72888	9.0625	-0.447653	-0.362347	-0.188004	-0.139574	-0.219568	23.8897	52.2449	0.0528118
002656	C18	C	0.072128	0.487898	0	0	35.2089	39.75	21.4792	0.377131	0.574165	0.436429	0.256097	0.444444	0	16.6189	14.055	0	0.171784	0	-0.0306384	-0.745689	-0.0419786	0.0616951	-0.19956	0.0556335	4.81221	0.0943849	-0.27112	5.74302	-0.338139	-0.362347	0.0752984	-0.139574	0.167245	11.3435	64.7911	0.316115
002658	C40	C	0.105442	0.060395	1	0	8.7445	66.6677	21.0201	0.122962	0.210025	0.469885	0.556045	0.428571	1	19.0798	13.4	0	0.00528124	0	0.0026761	-1.20484	-0.296148	-0.302445	-0.166103	0.355581	31.7299	0.0785119	0.72888	8.2039	-0.993144	-0.362347	-0.185702	-0.139574	-0.260258	-15.1209	91.2555	0.0551138
002660	C39	C	0.0973509	0.370201	0	0	19.6073	24.1038	20.7564	0.330228	0.474566	0.62207	0.103132	0.4	1	17.137	14.0191	0	0.0725864	0	-0.0054155	-1.46856	-0.0888816	-0.0379039	-0.0139185	-0.0973315	-10.834	0.0499404	0.72888	6.26112	-0.374035	-0.362347	0.0567985	-0.139574	0.0495483	-4.25809	80.3927	0.297615
002661	C14	C	0.0877445	0.705135	0	1	14.8576	61.3866	20.7131	0.27608	0.293612	1.33023	0.22203	0.444444	0	14.0061	12.948	0	0.104766	0	-0.0150218	-1.51185	-0.14303	-0.218858	0.694238	0.0215665	26.4488	0.0943849	-0.27112	3.13028	-1.44513	-0.362347	0.359553	-0.139574	0.384482	-9.00779	85.1424	0.600369
002662	C36	C	0.0865796	0.438264	0	0	38.7918	37.5	21.8343	0.071518	0.656414	0.612064	0.083852	0.5	1	18.944	14.5046	0	0.17001	0	-0.0161867	-0.390664	-0.347592	0.143944	-0.0239245	-0.116612	2.56221	0.14994	0.72888	8.06815	0.111511	-0.362347	0.0274375	-0.139574	0.117611	14.9264	61.2082	0.268253
002664	C36	C	0.0958472	0.201542	1	0	31.346	40.7005	21.1964	0.264089	0.275649	0.854265	0.345083	0.333333	0	14.9191	13.8353	0	0.0631754	0	-0.0069192	-1.0285	-0.155021	-0.236821	0.218277	0.14462	5.76271	-0.0167262	-0.27112	4.04326	-0.557826	-0.362347	-0.102449	-0.139574	-0.119111	7.48061	68.654	0.138367
002666	C26	C	0.113095	0.102875	0	0	26.322	44.2455	21.2994	0.154559	0.516762	0.977287	0.22157	0.363636	0	19.0925	14.7034	0	0.0270788	0	0.010329	-0.925491	-0.264551	0.0042921	0.341299	0.0211065	9.30771	0.0135768	-0.27112	8.21662	0.310263	-0.362347	-0.16502	-0.139574	-0.217778	2.45661	73.678	0.0757962
002667	C35	C	0.107885	0.090435	1	0	30.0876	30.0088	20.6024	0.190677	0.492919	0.279481	-0.077681	0.333333	0	16.3685	14.8153	0	0.0272097	0	0.0051189	-1.62252	-0.228433	-0.0195509	-0.356507	-0.278145	-4.92899	-0.0167262	-0.27112	5.49261	0.422158	-0.362347	-0.177591	-0.139574	-0.230218	6.22221	69.9124	0.0632253
002668	C38	C	0.100983	0.761925	0	1	19.6416	56.2443	21.7744	0.527751	0.551872	1.6426	0.231609	0.333333	0	0	14.7633	0	0.149654	0	-0.0017832	-0.450542	0.108641	0.0394021	1.00662	0.0311455	21.3065	-0.0167262	-0.27112	-10.8758	0.370161	-0.362347	0.371455	-0.139574	0.441272	-4.22379	80.3584	0.612271
002671	C30	C	0.0884041	0.056152	1	0	24.6368	31.0486	21.5125	0.412071	0.507036	0.549952	0.52709	0.333333	1	18.179	13.5836	0	0.0138341	0	-0.0143622	-0.712419	-0.0070386	-0.0054339	-0.0860365	0.326626	-3.88919	-0.0167262	0.72888	7.30317	-0.80956	-0.362347	-0.198498	-0.139574	-0.264501	0.771413	75.3632	0.0423179
002672	N77	N	0.0942251	0.447949	1	0	47.2666	28.6816	21.9073	0.250193	0.377947	0.496447	0.040367	0.333333	0	16.4544	14.437	0	0.21173	0	-0.0085413	-0.317646	-0.168917	-0.134523	-0.139542	-0.160097	-6.25619	-0.0167262	-0.27112	5.57852	0.0438617	-0.362347	-0.0045973	-0.139574	0.127296	23.4012	52.7334	0.236219
002674	C19	C	0.0977649	0.574764	0	1	37.2479	34.8884	21.3733	0.189959	0.535846	1.00723	0.153545	0.333333	0	13.3375	14.2081	0	0.214088	0	-0.0050015	-0.851591	-0.229151	0.0233761	0.371246	-0.0469185	-0.0493861	-0.0167262	-0.27112	2.46162	-0.185046	-0.362347	0.11986	-0.139574	0.254111	13.3825	62.7521	0.360677
002676	C29	C	0.10229	0.478121	0	0	29.8545	46.5621	21.2145	0.358964	0.638957	0.809003	0.173134	0.333333	1	0	13.7102	0	0.142741	0	-0.0004764	-1.0104	-0.0601456	0.126487	0.173014	-0.0273295	11.6243	-0.0167262	0.72888	-10.8758	-0.682989	-0.362347	0.0945643	-0.139574	0.157468	5.98911	70.1455	0.33538
002677	C38	C	0.102547	0.018691	0	0	10.03	67.5	20.7938	0.142547	0.375594	0.376668	0.079623	0.333333	0	16.5236	13.9761	0	0.00187471	0	-0.0002191	-1.43114	-0.276563	-0.136876	-0.259321	-0.120841	32.5622	-0.0167262	-0.27112	5.64771	-0.417041	-0.362347	-0.224	-0.139574	-0.301962	-13.8354	89.97	0.0168163
002678	C24	C	0.0904277	0.838732	0	1	5.131	81.851	21.5418	0.203396	0.314023	0.666368	0.074727	0.555556	0	15.0312	14.6725	1	0.0430353	0.838732	-0.0123386	-0.683083	-0.215714	-0.198447	0.0303795	-0.125737	39.9521	0.205496	-0.27112	4.15531	0.279379	0.637653	0.554881	0.699158	0.518079	-18.7344	94.869	0.795697
002679	A02	A	0.0711754	0.025854	0	0	5.3348	70.3173	21.0416	0.5157	0.433239	0.1505	0.120574	0.333333	0	0	12.6524	1	0.00137926	0.025854	-0.031591	-1.18334	0.0965904	-0.0792309	-0.485488	-0.0798895	35.3795	-0.0167262	-0.27112	-10.8758	-1.62175	0.637653	-0.216341	-0.11372	-0.294799	-18.5306	94.6652	0.0244747
002682	G54	G	0.0923048	0.033797	0	1	12.7987	26.3713	21.8041	0.579282	0.878546	0.707138	0.136443	0.333333	0	14.7205	13.5463	1	0.00432558	0.033797	-0.0104616	-0.420811	0.160172	0.366076	0.0711495	-0.0640205	-8.56649	-0.0167262	-0.27112	3.84469	-0.846816	0.637653	-0.211345	-0.105777	-0.286856	-11.0667	87.2013	0.0294714
002683	B11	B	0.0776778	0.174112	1	0	35.8513	24.219	21.8084	0.476766	0.358332	1.17491	0.81738	0.333333	1	17.3892	15.0242	1	0.0624214	0.174112	-0.0250886	-0.416499	0.0576564	-0.154138	0.538922	0.616916	-10.7188	-0.0167262	0.72888	6.51334	0.631034	0.637653	-0.129126	0.034538	-0.146541	11.9859	64.1487	0.111691
002685	C34	C	0.0895459	0.376665	0	0	35.5772	39	20.7267	0.216081	0.51436	0.401139	-0.09208	0.333333	0	0	13.9623	0	0.134007	0	-0.0132205	-1.49824	-0.203029	0.0018901	-0.234849	-0.292544	4.06221	-0.0167262	-0.27112	-10.8758	-0.430848	-0.362347	0.0018421	-0.139574	0.0560123	11.7118	64.4228	0.242658
002686	C34	C	0.0895416	0.317635	0	0	57.3795	18.7493	20.6719	0.206308	0.380827	0.714999	0.181292	0.428571	1	17.0542	13.957	0	0.182257	0	-0.0132248	-1.55299	-0.212802	-0.131643	0.0790105	-0.0191715	-16.1885	0.0785119	0.72888	6.17834	-0.436129	-0.362347	-0.098945	-0.139574	-0.0030177	31.4698	44.6648	0.141871
002689	C34	C	0.117849	0.1758	0	0	29.9783	40.7812	21.6814	0.497327	0.600945	0.651064	0.092766	0.333333	0	16.3532	14.7669	0	0.0527019	0	0.0150826	-0.543516	0.0782174	0.0884751	0.0150755	-0.107698	5.84341	-0.0167262	-0.27112	5.47738	0.373759	-0.362347	-0.117718	-0.139574	-0.144853	6.11291	70.0217	0.123098
002690	C35	C	0.0844042	0.097993	1	0	18.892	61.425	21.241	0.091568	0.158659	0.355303	0.095407	0.428571	0	16.7912	14.5886	0	0.0185128	0	-0.0183621	-0.983971	-0.327542	-0.353811	-0.280685	-0.105056	26.4872	0.0785119	-0.27112	5.91537	0.195438	-0.362347	-0.161336	-0.139574	-0.22266	-4.97339	81.108	0.0794802
002692	C38	C	0.108673	0.00102	0	0	41.069	29.0508	21.6442	0.498212	0.598633	1.29242	0.183934	0.428571	0	18.0788	14.0779	0	0.000418904	0	0.0059065	-0.580687	0.0791024	0.0861631	0.656432	-0.0165295	-5.88699	0.0785119	-0.27112	7.20299	-0.315264	-0.362347	-0.239165	-0.139574	-0.317851	17.2036	58.931	0.0016512
002695	C13	C	0.0863693	0.116264	1	0	20.6718	52.0583	21.1163	0.047825	0.403063	0.617171	0.004114	0.333333	0	15.9284	13.6726	0	0.0240339	0	-0.0163971	-1.10859	-0.363933	-0.109407	-0.0188175	-0.19635	17.1205	-0.0167262	-0.27112	5.05254	-0.720575	-0.362347	-0.148586	-0.139574	-0.204389	-3.19359	79.3282	0.0922301
002696	A04	A	0.100368	0.171962	0	0	19.3433	44.0282	21.0178	0.29783	0.570852	1.03773	0.152754	0.4	1	17.4875	14.3431	0	0.0332631	0	-0.0023988	-1.20716	-0.12128	0.0583821	0.401745	-0.0477095	9.09041	0.0499404	0.72888	6.61162	-0.0500046	-0.362347	-0.102117	-0.139574	-0.148691	-4.52209	80.6567	0.138699
002697	F52	F	0.0941045	0.156303	0	0	9.9621	55.35	21.7746	0.377344	0.556281	1.60973	0.136202	0.375	1	19.3209	13.1947	0	0.0155711	0	-0.0086619	-0.450366	-0.0417656	0.0438111	0.973742	-0.0642615	20.4122	0.0249404	0.72888	8.44502	-1.19846	-0.362347	-0.100084	-0.139574	-0.16435	-13.9033	90.0379	0.140732
002698	C35	C	0.0885444	0.265561	1	0	51.8831	24.1147	21.3724	0.23017	0.155724	0.41685	0.029762	0.333333	1	18.6461	13.8825	0	0.137781	0	-0.014222	-0.852536	-0.18894	-0.356746	-0.219139	-0.170702	-10.8231	-0.0167262	0.72888	7.77023	-0.510684	-0.362347	-0.113036	-0.139574	-0.0550917	28.0177	48.1169	0.12778
002699	R87	R	0.113898	0.075027	0	0	29.6601	46.3797	20.51	0.180304	0.259049	0.310176	0.127213	0.428571	0	0	13.7481	0	0.0222531	0	0.0111313	-1.71489	-0.238806	-0.253421	-0.325813	-0.0732505	11.4419	0.0785119	-0.27112	-10.8758	-0.645051	-0.362347	-0.188042	-0.139574	-0.245626	5.79471	70.3399	0.0527739
002700	D45	D	0.101752	0.270463	0	0	43.6919	28.4982	20.4544	0.139765	0.191616	0.380486	0.154181	0.4	0	0	13.017	0	0.11817	0	-0.0010148	-1.77052	-0.279345	-0.320854	-0.255503	-0.0462825	-6.43959	0.0499404	-0.27112	-10.8758	-1.37614	-0.362347	-0.0885235	-0.139574	-0.0501897	19.8265	56.3081	0.152293
002701	C33	C	0.0939399	0.629695	1	1	17.921	46.3945	22.4044	0.381644	0.38962	0.900369	0.30247	0.333333	0	17.274	15.1373	0	0.112848	0	-0.0088264	0.179427	-0.0374656	-0.12285	0.264381	0.102006	11.4567	-0.0167262	-0.27112	6.39812	0.744128	-0.362347	0.276031	-0.139574	0.309042	-5.94439	82.079	0.516847
002702	C13	C	0.0788528	0.080455	1	0	41.6337	23.6209	20.7089	0.191174	0.486719	0.775298	0.022631	0.428571	1	17.3389	14.0702	0	0.0334964	0	-0.0239136	-1.51604	-0.227936	-0.0257509	0.13931	-0.177833	-11.3169	0.0785119	0.72888	6.46307	-0.322986	-0.362347	-0.193857	-0.139574	-0.240198	17.7683	58.3663	0.0469586
300001	C38	C	0.0991602	0.535709	1	1	22.8368	49.7754	21.5657	0.387813	0.423305	0.713082	1.03824	0.333333	0	15.8532	14.1062	0	0.122339	0	-0.0036061	-0.659175	-0.0312966	-0.0891649	0.0770935	0.837774	14.8376	-0.0167262	-0.27112	4.9773	-0.286901	-0.362347	0.172554	-0.139574	0.215056	-1.02859	77.1632	0.41337
300002	I65	I	0.106153	0.02007	1	0	44.6412	13.7477	22.1488	0.132699	0.222506	0.496675	0.352571	0.363636	0	19.1763	14.5948	0	0.00895949	0	0.0033869	-0.0761525	-0.286411	-0.289964	-0.139314	0.152108	-21.1901	0.0135768	-0.27112	8.30044	0.201651	-0.362347	-0.229706	-0.139574	-0.300583	20.7758	55.3588	0.0111105
300003	C35	C	0.081313	0.651716	1	1	43.9297	28.9172	21.8637	0.074744	0.226114	0.443406	0.282845	0.428571	0	18.4778	14.7098	1	0.286297	0.651716	-0.0214533	-0.361185	-0.344366	-0.286356	-0.192582	0.0823815	-6.02059	0.0785119	-0.27112	7.6019	0.316662	0.637653	0.124603	0.512142	0.331063	20.0643	56.0703	0.365419
300004	C34	C	0.0920531	0.087755	0	1	42.3976	21.844	20.8966	0.246462	0.167525	0.357813	0.173207	0.333333	1	17.999	13.6171	0	0.037206	0	-0.0107133	-1.32837	-0.172648	-0.344945	-0.278176	-0.0272565	-13.0938	-0.0167262	0.72888	7.12312	-0.776079	-0.362347	-0.190267	-0.139574	-0.232898	18.5322	57.6024	0.050549
300005	C18	C	0.104727	0.165423	1	0	33.96	28.9413	21.1217	0.294846	0.206948	1.12221	0.307379	0.375	0	16.8913	15.8645	0	0.0561777	0	0.0019604	-1.10325	-0.124264	-0.305522	0.486221	0.106915	-5.99649	0.0249404	-0.27112	6.01548	1.47131	-0.362347	-0.131571	-0.139574	-0.15523	10.0946	66.04	0.109245
300006	C27	C	0.0715708	0.238156	1	1	32.3631	25.3968	21.5036	0.484125	0.316049	0.421047	0.202161	0.428571	1	17.8119	13.5998	0	0.0770747	0	-0.0311956	-0.721354	0.0650154	-0.196421	-0.214942	0.0016975	-9.54099	0.0785119	0.72888	6.936	-0.7933	-0.362347	-0.0797347	-0.139574	-0.0824967	8.49771	67.6369	0.161081
300007	C40	C	0.0768001	0.029661	0	0	24.8421	26.8717	20.6552	0.267883	0.457091	0.362411	0.1436	0.333333	0	14.6655	13.8068	0	0.00736842	0	-0.0259663	-1.56969	-0.151227	-0.0553789	-0.273577	-0.0568635	-8.06609	-0.0167262	-0.27112	3.78967	-0.586366	-0.362347	-0.218524	-0.139574	-0.290992	0.976713	75.1579	0.0222926
300008	M74	M	0.100696	0.004411	0	0	28.6374	25.8188	20.2813	0.164177	0.275122	0.366076	-0.111056	0.333333	1	17.8509	13.4645	0	0.0012632	0	-0.0020704	-1.94365	-0.254933	-0.237348	-0.269912	-0.31152	-9.11899	-0.0167262	0.72888	6.97504	-0.928605	-0.362347	-0.237668	-0.139574	-0.316242	4.77201	71.3626	0.0031478
300010	I65	I	0.0748368	0.065587	1	0	27.2042	26.9139	20.9292	0.289958	0.352755	0.538476	0.182151	0.363636	1	18.4306	14.1436	0	0.0178424	0	-0.0279296	-1.29573	-0.129152	-0.159715	-0.0975125	-0.0183125	-8.02389	0.0135768	0.72888	7.55474	-0.249548	-0.362347	-0.193072	-0.139574	-0.255066	3.33881	72.7958	0.0477446
300014	C38	C	0.101873	0.033205	1	1	22.1869	45.2517	20.9624	0.294663	0.173003	0.959543	0.714355	0.428571	1	16.1257	13.885	0	0.00736716	0	-0.0008932	-1.26254	-0.124447	-0.339467	0.323555	0.513891	10.3139	0.0785119	0.72888	5.2498	-0.508102	-0.362347	-0.214978	-0.139574	-0.287448	-1.67849	77.8131	0.0258378
300015	Q83	Q	0.0809519	0.484342	1	1	31.5436	44.4455	21.4741	0.179367	0.152622	0.980555	0.21025	0.428571	0	16.9252	14.0466	0	0.152779	0	-0.0218144	-0.750789	-0.239743	-0.359848	0.344566	0.0097865	9.50771	0.0785119	-0.27112	6.04934	-0.346517	-0.362347	0.090747	-0.139574	0.163689	7.67821	68.4564	0.331563
300016	C27	C	0.0926369	0.46775	1	1	39.6894	21.1325	20.2461	0.098561	0.240949	0.550793	0.210368	0.333333	0	16.3905	15.0221	0	0.185647	0	-0.0101294	-1.97882	-0.320549	-0.271521	-0.0851955	0.0099045	-13.8053	-0.0167262	-0.27112	5.51464	0.628941	-0.362347	0.0412868	-0.139574	0.147097	15.824	60.3106	0.282103
300017	I65	I	0.0811499	0.181705	1	0	30.8347	23.6854	21.0535	0.181921	0.10283	1.01528	0.47888	0.333333	1	17.1842	14.8194	0	0.0560282	0	-0.0216165	-1.17138	-0.237189	-0.40964	0.379292	0.278417	-11.2524	-0.0167262	0.72888	6.30831	0.426307	-0.362347	-0.115139	-0.139574	-0.138948	6.96931	69.1653	0.125677
300020	I65	I	0.108763	0.169738	1	0	19.6051	36.4432	21.6606	0.604336	0.335579	0.785825	0.246869	0.333333	0	15.2751	14.0562	0	0.0332773	0	0.0059962	-0.564349	0.185226	-0.176891	0.149837	0.0464055	1.50541	-0.0167262	-0.27112	4.39928	-0.336959	-0.362347	-0.104355	-0.139574	-0.150915	-4.26029	80.3949	0.136461
300021	C29	C	0.106245	0.014648	1	0	10.6057	51.0652	21.0754	0.663526	0.34243	0.529631	0.265251	0.333333	0	13.5865	13.0143	0	0.00155352	0	0.003479	-1.14949	0.244416	-0.17004	-0.106357	0.0647875	16.1274	-0.0167262	-0.27112	2.71062	-1.37881	-0.362347	-0.227722	-0.139574	-0.306005	-13.2597	89.3943	0.0130945
300023	C35	C	0.10039	0.002473	0	0	14.0709	51	19.7733	0.1614	0.359795	0.116989	-0.297811	0.5	0	15.7251	13.7471	0	0.000347973	0	-0.0023768	-2.28241	-0.25771	-0.152675	-0.518999	-0.498275	16.0622	0.14994	-0.27112	4.8492	-0.646075	-0.362347	-0.238408	-0.139574	-0.317851	-9.79449	85.9291	0.0024077
300024	C34	C	0.103323	0.070149	1	0	21.2048	27.3672	21.6074	0.313483	0.158697	0.6058	0.262974	0.333333	0	16.3438	14.1918	1	0.014875	0.070149	0.0005562	-0.617514	-0.105627	-0.353773	-0.0301885	0.0625105	-7.57059	-0.0167262	-0.27112	5.46796	-0.201386	0.637653	-0.185542	-0.069425	-0.250504	-2.66059	78.7952	0.055274
300026	C27	C	0.078198	0.380118	1	1	38.2336	25.2798	21.5203	0.232718	0.153161	1.04317	0.70608	0.333333	0	15.3811	15.8502	0	0.145333	0	-0.0245684	-0.704605	-0.186392	-0.359309	0.407185	0.505617	-9.65799	-0.0167262	-0.27112	4.50527	1.45703	-0.362347	-0.0060308	-0.139574	0.0594653	14.3682	61.7664	0.234785
300027	R86	R	0.0830753	0.093624	0	0	21.2399	23.9036	22.6991	0.451156	0.19543	0.354874	0.452655	0.333333	0	18.2593	14.9055	0	0.0198856	0	-0.0196911	0.474137	0.0320464	-0.31704	-0.281114	0.252192	-11.0342	-0.0167262	-0.27112	7.38341	0.512327	-0.362347	-0.167078	-0.139574	-0.227029	-2.62549	78.7601	0.0737384
300029	C35	C	0.108267	0.011708	1	0	16.1075	20.0462	20.801	0.376462	0.527517	0.183792	0.253039	0.4	0	0	13.5437	0	0.00188587	0	0.0055006	-1.42393	-0.0426476	0.0150471	-0.452197	0.0525755	-14.8916	0.0499404	-0.27112	-10.8758	-0.849437	-0.362347	-0.230994	-0.139574	-0.308945	-7.75789	83.8925	0.0098221
300030	C35	C	0.103618	0.150186	1	0	37.5236	23.2459	20.5989	0.124989	0.325062	0.481007	0.304693	0.333333	1	17.3631	13.8613	0	0.0563552	0	0.0008512	-1.626	-0.294121	-0.187408	-0.154981	0.10423	-11.6919	-0.0167262	0.72888	6.4872	-0.531795	-0.362347	-0.146985	-0.139574	-0.170467	13.6582	62.4764	0.0938308
300031	C29	C	0.0924567	0.21169	0	0	12.39	32.6737	20.722	0.204034	0.511426	0.592695	0.014468	0.428571	1	17.8663	13.296	0	0.0262284	0	-0.0103097	-1.50296	-0.215076	-0.0010439	-0.0432935	-0.185996	-2.26409	0.0785119	0.72888	6.99047	-1.09709	-0.362347	-0.0553544	-0.139574	-0.108963	-11.4754	87.61	0.185462
300033	I65	I	0.131798	0.15727	1	0	39.254	36	20.9999	0.136206	0.391122	0.143417	0.068911	0.333333	1	18.1676	13.9117	0	0.0617348	0	0.029032	-1.225	-0.282904	-0.121348	-0.492571	-0.131552	1.06221	-0.0167262	0.72888	7.29174	-0.481409	-0.362347	-0.145281	-0.139574	-0.163383	15.3886	60.746	0.0955352
300034	C32	C	0.124838	0.104303	1	0	8.4937	48.0166	20.9977	0.214963	0.30735	0.432126	0.140244	0.375	0	0	14.0045	1	0.00885918	0.104303	0.0220719	-1.22726	-0.204147	-0.20512	-0.203863	-0.0602195	13.0788	0.0249404	-0.27112	-10.8758	-0.388662	0.637653	-0.145372	-0.035271	-0.21635	-15.3717	91.5063	0.0954438
300035	C35	C	0.106472	0.053704	0	0	27.3303	17.2358	20.8084	0.222851	0.483501	0.246832	0.152584	0.333333	0	17.3254	12.9523	0	0.0146775	0	0.0037057	-1.41654	-0.196259	-0.0289689	-0.389157	-0.0478795	-17.702	-0.0167262	-0.27112	6.44951	-1.44085	-0.362347	-0.20179	-0.139574	-0.266949	3.46491	72.6697	0.0390265
300036	I65	I	0.127934	0.159036	1	0	30.5995	14.9574	20.5171	0.21303	0.409736	0.399816	0.185096	0.333333	0	16.8946	13.8496	0	0.0486642	0	0.0251672	-1.70779	-0.20608	-0.102734	-0.236173	-0.0153675	-19.9804	-0.0167262	-0.27112	6.01877	-0.543532	-0.362347	-0.130444	-0.139574	-0.161617	6.73411	69.4005	0.110372
300037	C26	C	0.139634	0.086063	1	0	46.7482	16.6472	21.0928	0.134909	0.423678	0.489001	0.035025	0.333333	0	17.8367	14.7371	0	0.0402329	0	0.0368676	-1.13212	-0.284201	-0.0887919	-0.146987	-0.165438	-18.2906	-0.0167262	-0.27112	6.96085	0.343968	-0.362347	-0.194986	-0.139574	-0.23459	22.8828	53.2518	0.0458301
300038	C39	C	0.0811121	0.102095	1	0	20.5114	30.6686	21.1911	0.349019	0.512499	0.423978	0.331135	0.416667	1	17.8099	14.1408	0	0.0209411	0	-0.0216543	-1.03387	-0.0700906	2.91e-05	-0.21201	0.130671	-4.26919	0.0666071	0.72888	6.93404	-0.252289	-0.362347	-0.159662	-0.139574	-0.218558	-3.35399	79.4886	0.0811539
300039	C27	C	0.079426	0.094486	1	1	24.1379	30.1095	21.2947	0.093018	0.225711	0.794272	0.200735	0.333333	0	15.8846	13.8353	0	0.0228069	0	-0.0233403	-0.930221	-0.326092	-0.286759	0.158283	0.0002715	-4.82829	-0.0167262	-0.27112	5.0088	-0.557826	-0.362347	-0.169137	-0.139574	-0.226167	0.272513	75.8621	0.0716791
300043	C24	C	0.126338	0.176046	1	0	33.7424	38.3255	21.3246	0.390721	0.363179	1.31945	0.984182	0.428571	1	18.3505	13.1748	0	0.0594021	0	0.0235719	-0.900319	-0.0283886	-0.149291	0.683459	0.783718	3.38771	0.0785119	0.72888	7.47468	-1.21837	-0.362347	-0.124172	-0.139574	-0.144607	9.87701	66.2576	0.116644
300045	C35	C	0.109936	0.071049	1	0	40.1265	21.4863	20.626	0.131736	0.133573	0.351336	0.085287	0.375	0	18.4417	13.8837	0	0.0285095	0	0.0071701	-1.59892	-0.287374	-0.378897	-0.284652	-0.115177	-13.4515	0.0249404	-0.27112	7.56589	-0.509402	-0.362347	-0.198276	-0.139574	-0.249604	16.2611	59.8735	0.0425395
300046	C39	C	0.13038	0.048248	1	0	17.909	49.6622	20.6263	0.085376	0.488149	0.241456	-0.183775	0.363636	1	0	13.572	0	0.00864073	0	0.0276135	-1.59867	-0.333734	-0.0243209	-0.394533	-0.384238	14.7244	0.0135768	0.72888	-10.8758	-0.821102	-0.362347	-0.201209	-0.139574	-0.272405	-5.95639	82.091	0.0396073
300048	C38	C	0.0981378	0.232811	0	0	31.4814	27.1422	21.34	0.185252	0.599837	0.362814	-0.05795	0.333333	0	16.4036	13.9465	0	0.0732922	0	-0.0046286	-0.884912	-0.233858	0.0873671	-0.273174	-0.258414	-7.79559	-0.0167262	-0.27112	5.52773	-0.4466	-0.362347	-0.0812972	-0.139574	-0.0878417	7.61601	68.5186	0.159519
300049	C27	C	0.0837594	0.315737	0	0	39.2874	13.6407	20.8558	0.344416	0.338838	0.505937	0.284183	0.384615	0	13.9238	14.2467	0	0.124045	0	-0.019007	-1.36908	-0.0746936	-0.173632	-0.130051	0.0837195	-21.2971	0.0345558	-0.27112	3.04798	-0.14643	-0.362347	-0.0491239	-0.139574	-0.0049157	15.422	60.7126	0.191692
300050	I65	I	0.109344	0.046461	1	0	31.4985	30.3241	21.1517	0.082136	0.5656	0.220372	-0.047939	0.428571	0	17.2283	14.3013	0	0.0146345	0	0.006578	-1.07319	-0.336974	0.0531301	-0.415616	-0.248402	-4.61369	0.0785119	-0.27112	6.35243	-0.0918129	-0.362347	-0.20899	-0.139574	-0.274192	7.63311	68.5015	0.0318265
300052	I65	I	0.0926913	0.346334	0	0	23.9026	27.3903	21.0632	0.285768	0.205336	0.272223	0.754034	0.428571	1	0	13.7429	0	0.0827828	0	-0.0100751	-1.16174	-0.133342	-0.307134	-0.363766	0.55357	-7.54749	0.0785119	0.72888	-10.8758	-0.650199	-0.362347	0.0227351	-0.139574	0.0256813	0.037213	76.0974	0.263551
300054	C26	C	0.0985452	0.177109	1	1	34.0396	19.1029	21.0435	0.18995	0.228278	0.432375	0.549855	0.333333	0	17.8734	12.9945	0	0.0602872	0	-0.0042212	-1.18142	-0.22916	-0.284192	-0.203614	0.349392	-15.8349	-0.0167262	-0.27112	6.99751	-1.39861	-0.362347	-0.123994	-0.139574	-0.143544	10.1742	65.9604	0.116822
300055	E48	E	0.104475	0.061001	1	0	40.6486	30.9375	21.5952	0.224432	0.252199	0.338531	0.328906	0.333333	0	14.9841	13.6459	0	0.0247961	0	0.0017087	-0.629714	-0.194678	-0.260271	-0.297457	0.128442	-4.00029	-0.0167262	-0.27112	4.10826	-0.747231	-0.362347	-0.204611	-0.139574	-0.259652	16.7832	59.3514	0.0362049
300056	C35	C	0.117216	0.023892	0	0	17.7109	19.945	20.3904	0.400998	0.272746	0.630952	0.44758	0.333333	1	16.2394	14.6267	0	0.00423149	0	0.0144498	-1.83449	-0.0181116	-0.239724	-0.0050365	0.247116	-14.9928	-0.0167262	0.72888	5.36357	0.233524	-0.362347	-0.221156	-0.139574	-0.296761	-6.15449	82.2891	0.0196605
300057	C32	C	0.10191	0.051733	1	0	17.9548	51.2568	22.0598	0.527805	0.55295	0.57051	0.19341	0.375	1	19.1922	14.0853	0	0.00928856	0	-0.0008559	-0.165112	0.108695	0.0404801	-0.0654785	-0.0070535	16.319	0.0249404	0.72888	8.31634	-0.307871	-0.362347	-0.198372	-0.139574	-0.26892	-5.91059	82.0452	0.0424444
300058	L72	L	0.0914159	0.184345	1	1	40.7024	7.5931	22.6298	0.42586	0.250007	0.771175	0.647529	0.333333	1	17.9894	15.0814	0	0.0750328	0	-0.0113504	0.404836	0.0067504	-0.262463	0.135186	0.447066	-25.444	-0.0167262	0.72888	7.11357	0.688305	-0.362347	-0.131504	-0.139574	-0.136308	16.837	59.2976	0.109312
300059	I64	I	0.140241	0.106334	1	0	25.3499	28.0362	21.6123	0.305661	0.222282	0.117367	0.11573	0.375	0	16.2205	13.7169	0	0.0269556	0	0.0374744	-0.612623	-0.113449	-0.290188	-0.518621	-0.0847335	-6.90159	0.0249404	-0.27112	5.34464	-0.676234	-0.362347	-0.161438	-0.139574	-0.214319	1.48451	74.6501	0.0793784
300061	C41	C	0.117525	0.157013	0	0	14.6062	55.995	20.3776	0.358447	0.438519	0.618223	0.184474	0.333333	1	17.8	13.5606	0	0.0229336	0	0.0147589	-1.84728	-0.0606626	-0.0739509	-0.0177655	-0.0159895	21.0572	-0.0167262	0.72888	6.9241	-0.832521	-0.362347	-0.106737	-0.139574	-0.16364	-9.25919	85.3938	0.134079
300064	C30	C	0.0789976	0.023579	1	0	24.7643	40.5592	21.6433	0.404768	0.632981	0.227736	-0.047442	0.333333	0	0	13.1439	0	0.00583917	0	-0.0237688	-0.581577	-0.0143416	0.120511	-0.408253	-0.247906	5.62141	-0.0167262	-0.27112	-10.8758	-1.24921	-0.362347	-0.223076	-0.139574	-0.297074	0.898913	75.2357	0.0177398
300065	C39	C	0.126406	0.00884	0	0	25.9012	18.461	20.5429	0.195686	0.504548	0.458384	0.390666	0.333333	0	16.4329	13.894	0	0.00228967	0	0.0236393	-1.68206	-0.223424	-0.0079219	-0.177604	0.190202	-16.4768	-0.0167262	-0.27112	5.55705	-0.499094	-0.362347	-0.234266	-0.139574	-0.311813	2.03581	74.0988	0.0065503
300066	C40	C	0.0923478	0.020175	1	0	20.2222	41.0105	20.9385	0.107303	0.42834	0.572352	0.103158	0.333333	0	15.2194	13.3736	0	0.00407983	0	-0.0104186	-1.28638	-0.311807	-0.0841299	-0.0636365	-0.0973055	6.07271	-0.0167262	-0.27112	4.34355	-1.01955	-0.362347	-0.224721	-0.139574	-0.300478	-3.64319	79.7778	0.0160952
300068	C38	C	0.103901	0.14052	0	0	29.7693	20.6062	22.1659	0.284907	0.71172	0.862001	0.129855	0.333333	0	17.7957	13.704	0	0.0418318	0	0.0011341	-0.0590155	-0.134203	0.19925	0.226013	-0.0706085	-14.3316	-0.0167262	-0.27112	6.91983	-0.689119	-0.362347	-0.142128	-0.139574	-0.180133	5.90391	70.2307	0.0986882
300070	N77	N	0.0985266	0.174244	1	1	36.6728	25.0851	22.8192	0.370083	0.20563	0.46789	0.768666	0.333333	0	19.0918	14.2249	0	0.0639002	0	-0.0042398	0.594238	-0.0490266	-0.30684	-0.168099	0.568203	-9.85269	-0.0167262	-0.27112	8.21598	-0.168238	-0.362347	-0.130472	-0.139574	-0.146409	12.8074	63.3272	0.110344
300074	I65	I	0.106901	0.129391	1	0	36.889	14.8548	20.7735	0.046227	0.210928	0.25408	0.279724	0.375	0	16.3922	13.8235	0	0.047731	0	0.0041341	-1.45138	-0.363933	-0.301542	-0.381908	0.0792605	-20.083	0.0249404	-0.27112	5.51638	-0.56966	-0.362347	-0.159156	-0.139574	-0.191262	13.0236	63.111	0.08166
300075	I65	I	0.111606	0.117964	1	1	25.9143	32.8177	20.954	0.158164	0.25578	0.340305	0.830626	0.333333	0	16.3662	14.1732	0	0.0305695	0	0.00884	-1.27093	-0.260946	-0.25669	-0.295683	0.630162	-2.12009	-0.0167262	-0.27112	5.49037	-0.219954	-0.362347	-0.153422	-0.139574	-0.202689	2.04891	74.0857	0.0873945
300078	C39	C	0.106601	0.05194	1	0	39.9404	33.5821	20.9335	0.054152	0.319208	0.346456	0.271277	0.428571	1	18.4973	13.7879	0	0.020745	0	0.0038351	-1.29142	-0.363933	-0.193262	-0.289533	0.0708135	-1.35569	0.0785119	0.72888	7.62144	-0.605205	-0.362347	-0.209621	-0.139574	-0.268713	16.075	60.0596	0.031195
300079	C39	C	0.114592	0.182487	1	0	20.4569	18.2075	21.7649	0.048274	0.412213	0.140108	-0.263459	0.375	1	17.9709	14.5725	0	0.0373312	0	0.011826	-0.460054	-0.363933	-0.100257	-0.495881	-0.463923	-16.7303	0.0249404	0.72888	7.09507	0.179385	-0.362347	-0.0956602	-0.139574	-0.138166	-3.40849	79.5431	0.145156
300080	C30	C	0.094708	0.033224	1	1	41.9012	19.4237	22.3435	0.361788	0.876662	0.477384	0.783194	0.4	0	13.5148	13.6116	1	0.0139213	0.033224	-0.0080584	0.118619	-0.0573216	0.364192	-0.158605	0.582731	-15.5141	0.0499404	-0.27112	2.63894	-0.781582	0.637653	-0.221513	-0.10635	-0.287429	18.0358	58.0988	0.0193027
300082	C26	C	0.0947589	0.095067	0	1	12.2899	56.3243	22.0931	0.224919	0.789169	0.662104	0.200596	0.333333	1	0	14.4867	0	0.0116836	0	-0.0080075	-0.131845	-0.194191	0.276699	0.0261155	0.0001325	21.3865	-0.0167262	0.72888	-10.8758	0.0935799	-0.362347	-0.157433	-0.139574	-0.225586	-11.5755	87.7101	0.0833834
300083	C39	C	0.0823705	0.159661	1	0	12.2215	58.625	21.7224	0.477321	0.568134	1.3719	0.615278	0.428571	0	17.4829	14.8508	0	0.019513	0	-0.0203958	-0.502543	0.0582114	0.0556641	0.735917	0.414814	23.6872	0.0785119	-0.27112	6.60706	0.457618	-0.362347	-0.100668	-0.139574	-0.160992	-11.6439	87.7785	0.140148
300084	B11	B	0.0883783	0.006924	0	0	16.9725	23.043	20.6184	0.263378	0.426276	0.271559	0.349795	0.428571	1	17.3541	14.636	0	0.00117518	0	-0.0143881	-1.60652	-0.155732	-0.0861939	-0.36443	0.149332	-11.8948	0.0785119	0.72888	6.47828	0.2429	-0.362347	-0.235067	-0.139574	-0.313729	-6.89289	83.0275	0.0057488
300085	I65	I	0.112054	0.011484	1	0	51.8412	23.0026	20.098	0.024386	0.156911	0.207019	0.094966	0.428571	0	16.3902	13.1993	0	0.00595344	0	0.009288	-2.12694	-0.363933	-0.355559	-0.42897	-0.105497	-11.9352	0.0785119	-0.27112	5.51433	-1.19382	-0.362347	-0.235286	-0.139574	-0.309169	27.9758	48.1588	0.0055306
300086	C27	C	0.0859134	0.649665	0	1	7.6367	58.1897	21.3675	0.049547	0.671936	0.159735	-0.161189	0.428571	1	15.3109	13.8412	0	0.049613	0	-0.016853	-0.857434	-0.363933	0.159466	-0.476253	-0.361652	23.2519	0.0785119	0.72888	4.43508	-0.551961	-0.362347	0.359236	-0.139574	0.329012	-16.2287	92.3633	0.600052
300088	C39	C	0.087863	0.377949	1	0	33.639	24.4519	21.5372	0.264929	0.284773	0.543399	0.354179	0.363636	0	10.1266	14.5413	0	0.127138	0	-0.0149033	-0.687702	-0.154181	-0.227697	-0.0925895	0.153716	-10.4859	0.0135768	-0.27112	-0.74922	0.148191	-0.362347	0.0099947	-0.139574	0.0572963	9.77361	66.361	0.250811
300089	C30	C	0.0947541	0.051217	0	0	20.3303	38.25	20.7898	0.268842	0.61028	0.395691	0.118667	0.333333	1	18.0099	13.421	0	0.0104126	0	-0.0080123	-1.43511	-0.150268	0.0978101	-0.240297	-0.0817965	3.31221	-0.0167262	0.72888	7.13403	-0.972154	-0.362347	-0.200012	-0.139574	-0.269436	-3.53509	79.6697	0.0408044
300090	C34	C	0.104867	0.356678	1	0	27.5935	27.2617	22.2191	0.56472	0.350741	0.306985	0.378593	0.4	0	0	13.8155	0	0.0984199	0	0.0021005	-0.0057968	0.14561	-0.161729	-0.329004	0.178129	-7.67609	0.0499404	-0.27112	-10.8758	-0.577628	-0.362347	0.017442	-0.139574	0.0360253	3.72811	72.4065	0.258258
300091	C34	C	0.0719404	0	1	0	40.6954	22.1053	21.1978	0.497843	0.392189	0.476731	0.16129	0.333333	1	18.4287	12.969	0	0	0	-0.030826	-1.02713	0.0787334	-0.120281	-0.159257	-0.0391735	-12.8325	-0.0167262	0.72888	7.55286	-1.42416	-0.362347	-0.239154	-0.139574	-0.317851	16.83	59.3046	0.0016617
300093	C30	C	0.073921	0.321481	0	0	26.4578	26.9083	21.09	0.405969	0.700839	0.303706	0.118669	0.375	1	0	14.0343	0	0.0850568	0	-0.0288453	-1.13495	-0.0131406	0.188369	-0.332282	-0.0817945	-8.02949	0.0249404	0.72888	-10.8758	-0.358814	-0.362347	-0.0043918	-0.139574	0.0008283	2.59241	73.5422	0.236424
300094	A04	A	0.095549	0.205998	0	0	23.0749	45.258	21.6575	0.367781	0.697998	0.952183	0.523836	0.375	0	0	14.1686	0	0.0475338	0	-0.0072173	-0.567433	-0.0513286	0.185528	0.316194	0.323373	10.3202	0.0249404	-0.27112	-10.8758	-0.22451	-0.362347	-0.0823519	-0.139574	-0.114655	-0.790487	76.9251	0.158464
300096	I65	I	0.0950188	0.039872	1	1	19.9578	26.7326	20.5112	0.178664	0.180196	0.383752	0.075526	0.428571	0	16.1467	14.2261	0	0.00795757	0	-0.0077476	-1.71368	-0.240446	-0.332274	-0.252236	-0.124938	-8.20519	0.0785119	-0.27112	5.27083	-0.167043	-0.362347	-0.208902	-0.139574	-0.280781	-3.90759	80.0422	0.0319144
300097	C35	C	0.162793	0.009478	0	0	4.1464	50.0017	20.1754	0.23078	0.273723	0.393724	0.361952	0.428571	1	17.9189	13.7895	0	0.000392996	0	0.0600265	-2.04955	-0.18833	-0.238747	-0.242264	0.161489	15.0639	0.0785119	0.72888	7.04302	-0.603664	-0.362347	-0.231731	-0.139574	-0.311175	-19.719	95.8536	0.009085
300098	C39	C	0.0949568	0.145655	0	0	15.7961	48.1034	20.9236	0.248925	0.387086	0.479934	0.77643	0.428571	0	12.7939	13.4069	0	0.0230078	0	-0.0078096	-1.30132	-0.170185	-0.125384	-0.156055	0.575967	13.1656	0.0785119	-0.27112	1.91801	-0.986198	-0.362347	-0.118169	-0.139574	-0.174998	-8.06929	84.2039	0.122647
300101	C39	C	0.116584	0.081821	1	0	14.5074	38.3309	20.7181	0.246232	0.173206	0.271678	0.289228	0.333333	0	15.3822	13.1789	0	0.0118701	0	0.0138173	-1.50681	-0.172878	-0.339264	-0.36431	0.0887645	3.39311	-0.0167262	-0.27112	4.50632	-1.21421	-0.362347	-0.170865	-0.139574	-0.238832	-9.35799	85.4926	0.0699509
300103	C35	C	0.11872	0.089154	0	0	30.8176	35.1331	20.6621	0.173911	0.340106	0.591064	1.20753	0.428571	1	18.1298	13.4763	0	0.0274751	0	0.0159533	-1.56282	-0.245199	-0.172364	-0.0449245	1.00707	0.195314	0.0785119	0.72888	7.25395	-0.916868	-0.362347	-0.179137	-0.139574	-0.231499	6.95221	69.1824	0.0616789
300104	I64	I	0.083806	0.092279	1	0	19.6331	46.5714	22.3368	0.585779	0.141345	0.596163	1.02281	0.4	1	19.8827	14.7075	0	0.0181172	0	-0.0189604	0.111836	0.166669	-0.371125	-0.0398255	0.82235	11.6336	0.0499404	0.72888	9.00684	0.31437	-0.362347	-0.166654	-0.139574	-0.228374	-4.23229	80.3669	0.0741618
300105	C34	C	0.0932299	0.06366	1	0	56.3084	23.25	21.8107	0.311499	0.439181	0.504091	0.116253	0.333333	0	0	14.5235	1	0.0358459	0.06366	-0.0095365	-0.414251	-0.107611	-0.0732889	-0.131898	-0.0842105	-11.6878	-0.0167262	-0.27112	-10.8758	0.130408	0.637653	-0.212382	-0.075914	-0.256993	31.4698	44.6648	0.0284336
300106	A03	A	0.0876889	0.650621	1	1	18.96	44.3215	20.9702	0.463592	0.465937	0.379331	-0.061489	0.375	0	12.9964	13.1616	1	0.123358	0.650621	-0.0150774	-1.2547	0.0444824	-0.0465329	-0.256657	-0.261952	9.38371	0.0249404	-0.27112	2.12051	-1.23155	0.637653	0.286447	0.511047	0.329968	-4.90539	81.04	0.527263
300107	C26	C	0.0978608	0.014379	0	0	27.7279	40.3587	20.5635	0.029448	0.377208	0.495605	0.169462	0.333333	1	17.9426	13.1159	0	0.00398699	0	-0.0049056	-1.66145	-0.363933	-0.135262	-0.140383	-0.0310015	5.42091	-0.0167262	0.72888	7.06679	-1.2772	-0.362347	-0.230424	-0.139574	-0.306274	3.86251	72.2721	0.010392
300110	C27	C	0.0965023	0.176913	0	0	13.5668	50.5296	21.5848	0.383437	0.494105	0.417743	0.542967	0.454545	0	15.5694	14.2565	0	0.0240014	0	-0.0062641	-0.640078	-0.0356726	-0.0183649	-0.218246	0.342504	15.5918	0.104486	-0.27112	4.69358	-0.136603	-0.362347	-0.0879045	-0.139574	-0.14374	-10.2986	86.4332	0.152912
300113	I64	I	0.107395	0.180512	1	0	24.9731	45.2049	20.9545	0.303441	0.176251	0.321529	0.267077	0.333333	1	17.9387	13.9921	0	0.0450794	0	0.0046289	-1.27039	-0.115669	-0.336219	-0.31446	0.0666135	10.2671	-0.0167262	0.72888	7.06287	-0.401073	-0.362347	-0.105384	-0.139574	-0.140141	1.10771	75.0269	0.135433
300114	C39	C	0.118026	0.1291	0	0	13.729	61.4792	20.8867	0.237626	0.424683	0.750259	0.46951	0.333333	0	0	13.8303	1	0.0177241	0.1291	0.0152601	-1.33825	-0.181484	-0.0877869	0.11427	0.269047	26.5414	-0.0167262	-0.27112	-10.8758	-0.562838	0.637653	-0.12944	-0.010474	-0.191553	-10.1364	86.271	0.111376
300115	C39	C	0.0876526	0.642528	1	1	18.8141	51.6133	21.5741	0.24888	0.22685	0.792663	0.412337	0.428571	1	16.5698	14.2751	0	0.120886	0	-0.0151138	-0.650818	-0.17023	-0.28562	0.156674	0.211873	16.6755	0.0785119	0.72888	5.69392	-0.117991	-0.362347	0.280826	-0.139574	0.321875	-5.05129	81.1859	0.521642
300117	E50	E	0.0967999	0.427749	0	0	19.0696	39.6643	21.7635	0.551361	0.854135	0.543033	0.252836	0.428571	0	0	14.0204	0	0.08157	0	-0.0059665	-0.461461	0.132251	0.341665	-0.0929555	0.0523725	4.72651	0.0785119	-0.27112	-10.8758	-0.37273	-0.362347	0.105363	-0.139574	0.107096	-4.79579	80.9304	0.346179
300118	C39	C	0.119826	0.172764	0	0	19.3338	42.8978	22.1342	0.499978	0.729155	0.532929	1.12985	0.333333	1	19.2971	13.9018	0	0.0334018	0	0.0170598	-0.0907373	0.0808684	0.216685	-0.103059	0.929383	7.96001	-0.0167262	0.72888	8.42125	-0.491359	-0.362347	-0.101454	-0.139574	-0.147889	-4.53159	80.6662	0.139362
300119	C27	C	0.0904972	0.09576	1	1	27.1116	43.0587	21.418	0.141224	0.384258	0.39769	0.150078	0.333333	1	18.4797	14.1376	0	0.0259621	0	-0.0122692	-0.806942	-0.277886	-0.128212	-0.238298	-0.0503855	8.12091	-0.0167262	0.72888	7.60386	-0.255545	-0.362347	-0.171018	-0.139574	-0.224893	3.24621	72.8884	0.0697979
300120	C38	C	0.0994502	0.115157	0	0	46.8821	19.1545	20.3418	0.095512	0.46262	0.620219	0.325342	0.333333	0	17.0414	13.426	0	0.053988	0	-0.0033162	-1.8831	-0.323598	-0.0498499	-0.0157695	0.124879	-15.7833	-0.0167262	-0.27112	6.16552	-0.967122	-0.362347	-0.179647	-0.139574	-0.205496	23.0167	53.1179	0.061169
300121	C26	C	0.0927133	0.020217	0	0	23.5892	51.25	20.791	0.576518	0.447957	0.668182	0.628682	0.5	0	15.834	13.2343	0	0.00476903	0	-0.0100531	-1.43394	0.157408	-0.0645129	0.0321935	0.428219	16.3122	0.14994	-0.27112	4.95814	-1.15888	-0.362347	-0.225368	-0.139574	-0.300436	-0.276187	76.4108	0.015448
300122	C27	C	0.0591718	0.095486	1	1	32.9225	55.8	21.6741	0.076745	0.133405	0.30647	0.026109	0.333333	1	19.5107	13.8925	0	0.0314364	0	-0.0435946	-0.550824	-0.342365	-0.379065	-0.329518	-0.174354	20.8622	-0.0167262	0.72888	8.63485	-0.500667	-0.362347	-0.176766	-0.139574	-0.225167	9.05711	67.0775	0.0640496
300123	C37	C	0.0929065	0.097512	1	0	21.0448	35.7636	21.0231	0.316491	0.474566	0.49671	0.172176	0.375	1	15.9461	13.9492	0	0.0205212	0	-0.0098599	-1.20179	-0.102619	-0.0379039	-0.139278	-0.0282875	0.825814	0.0249404	0.72888	5.07027	-0.443972	-0.362347	-0.163825	-0.139574	-0.223141	-2.82059	78.9552	0.0769908
300124	C38	C	0.101348	0.298054	0	1	32.1914	18.75	22.057	0.147996	0.162872	0.509955	0.446436	0.333333	1	18.0026	14.9436	0	0.0959478	0	-0.0014183	-0.167886	-0.271114	-0.349598	-0.126033	0.245973	-16.1878	-0.0167262	0.72888	7.12674	0.550413	-0.362347	-0.0387098	-0.139574	-0.0225987	8.32601	67.8086	0.202106
300125	M74	M	0.0741078	0.02718	1	0	27.0794	30.1973	21.1191	0.247789	0.702577	0.282621	-0.131713	0.333333	0	16.8347	13.8389	0	0.00736018	0	-0.0286586	-1.10583	-0.171321	0.190107	-0.353368	-0.332176	-4.74049	-0.0167262	-0.27112	5.9589	-0.554205	-0.362347	-0.220996	-0.139574	-0.293473	3.21401	72.9206	0.0198198
300128	C39	C	0.104472	0.821249	1	1	25.1652	51.7216	21.377	0.274802	0.333189	1.04663	0.039112	0.333333	1	13.7321	14.4389	0	0.206669	0	0.0017061	-0.847906	-0.144308	-0.179281	0.410639	-0.161352	16.7838	-0.0167262	0.72888	2.85628	0.0457936	-0.362347	0.373764	-0.139574	0.500596	1.29981	74.8348	0.61458
300132	C26	C	0.0890314	0.058396	1	0	39.6163	32.0634	20.7917	0.477162	0.414195	0.614542	0.139779	0.4	0	17.5859	13.7772	0	0.0231343	0	-0.0137349	-1.43325	0.0580524	-0.0982749	-0.0214465	-0.0606845	-2.87439	0.0499404	-0.27112	6.71001	-0.615982	-0.362347	-0.205554	-0.139574	-0.262257	15.7509	60.3837	0.0352617
300133	R86	R	0.0825094	0.4027	1	0	34.8832	35.3799	21.4677	0.135541	0.111881	0.475373	0.276808	0.428571	0	14.5123	14.3692	0	0.140475	0	-0.0202569	-0.757185	-0.283569	-0.400589	-0.160615	0.0763445	0.442114	0.0785119	-0.27112	3.63648	-0.0239731	-0.362347	0.0214093	-0.139574	0.0820473	11.0178	65.1168	0.262225
300134	C39	C	0.0811713	0.688518	1	1	22.5452	51.0123	21.8125	0.250596	0.584975	0.611273	0.260192	0.4	0	0	15.532	0	0.155228	0	-0.0215951	-0.412375	-0.168514	0.0725051	-0.0247155	0.0597285	16.0745	0.0499404	-0.27112	-10.8758	1.13883	-0.362347	0.292474	-0.139574	0.367865	-1.32019	77.4548	0.53329
300135	C26	C	0.0944467	0.004312	0	0	28.7871	37.7596	21.55	0.503279	0.461346	1.11873	-0.035091	0.333333	0	15.0311	13.2703	0	0.0012413	0	-0.0083197	-0.674964	0.0841694	-0.0511239	0.482741	-0.235554	2.82181	-0.0167262	-0.27112	4.15525	-1.12287	-0.362347	-0.237745	-0.139574	-0.316341	4.92171	71.2129	0.0030707
300137	C40	C	0.0838575	0.226373	1	0	27.3192	16.1428	20.8234	0.124261	0.297706	0.318553	0.59114	0.333333	1	17.6718	13.0433	0	0.0618433	0	-0.0189089	-1.40155	-0.294849	-0.214764	-0.317435	0.390676	-18.795	-0.0167262	0.72888	6.79591	-1.34982	-0.362347	-0.0762863	-0.139574	-0.0942797	3.45381	72.6808	0.16453
300139	C39	C	0.0740222	0.331547	1	0	27.4931	28.7409	20.9759	0.069427	0.430037	0.231201	-0.004266	0.375	0	14.099	14.123	0	0.0911525	0	-0.0287441	-1.24901	-0.349683	-0.0824329	-0.404788	-0.20473	-6.19689	0.0249404	-0.27112	3.22311	-0.270144	-0.362347	-0.0004216	-0.139574	0.0108943	3.62771	72.5069	0.240394
300145	C34	C	0.0930286	0.173445	1	1	27.1405	37.4698	21.2954	0.25022	0.300029	0.826842	0.281982	0.428571	0	16.1107	13.7488	0	0.0470738	0	-0.0097378	-0.929556	-0.16889	-0.212441	0.190854	0.0815185	2.53201	0.0785119	-0.27112	5.23482	-0.644303	-0.362347	-0.114445	-0.139574	-0.147208	3.27511	72.8595	0.126371
300146	C14	C	0.0867583	0.083675	1	1	14.8326	57.4943	21.6215	0.090639	0.101728	0.650098	0.389569	0.428571	0	16.9204	14.528	0	0.0124112	0	-0.016008	-0.603398	-0.328471	-0.410742	0.0141095	0.189106	22.5565	0.0785119	-0.27112	6.04451	0.134831	-0.362347	-0.169552	-0.139574	-0.236978	-9.03279	85.1674	0.0712638
300147	C27	C	0.0818464	0.592183	1	1	33.0581	34.0565	21.9688	0.50787	0.383652	0.392642	0.574386	0.333333	1	14.2876	13.8547	0	0.195764	0	-0.02092	-0.256148	0.0887604	-0.128818	-0.243346	0.373922	-0.881286	-0.0167262	0.72888	3.41175	-0.538408	-0.362347	0.155603	-0.139574	0.27153	9.19271	66.9419	0.396419
300148	R85	R	0.105727	0.653534	0	1	2.7326	65.1733	20.2748	0.145368	0.162293	0.529212	0.17163	0.4	0	12.6129	13.8353	0	0.0178585	0	0.0029603	-1.95013	-0.273742	-0.350177	-0.106776	-0.0288335	30.2355	0.0499404	-0.27112	1.73701	-0.557826	-0.362347	0.394859	-0.139574	0.332881	-21.1328	97.2674	0.635675
300149	C14	C	0.109701	0.331388	1	0	42.8028	32.1239	20.3723	0.047867	0.200509	0.374341	0.075518	0.428571	0	14.7751	13.7025	0	0.141843	0	0.0069349	-1.85265	-0.363933	-0.311961	-0.261647	-0.124946	-2.81389	0.0785119	-0.27112	3.89924	-0.690685	-0.362347	-0.0512714	-0.139574	0.0107353	18.9374	57.1972	0.189545
300150	I65	I	0.105232	0.166949	1	1	28.919	21.1111	21.1685	0.116025	0.580958	0.156248	0.023289	0.333333	0	15.6972	14.2917	0	0.04828	0	0.0024655	-1.05642	-0.303085	0.0684881	-0.479741	-0.177175	-13.8267	-0.0167262	-0.27112	4.82131	-0.101394	-0.362347	-0.122147	-0.139574	-0.153704	5.05361	71.081	0.118669
300151	C35	C	0.0945244	0.0071	0	0	16.8746	49.9104	20.6728	0.226682	0.494678	0.696346	0.250759	0.571429	1	17.9567	14.2815	0	0.0011981	0	-0.008242	-1.55213	-0.192428	-0.0177919	0.0603575	0.0502955	14.9726	0.221369	0.72888	7.08082	-0.111633	-0.362347	-0.234914	-0.139574	-0.313553	-6.99079	83.1254	0.0059019
300152	C34	C	0.112114	0.446214	0	0	5.4328	36.6394	21.4346	0.237198	0.593784	0.306934	0.408607	0.428571	0	13.9653	14.0405	0	0.0242419	0	0.0093474	-0.790309	-0.181912	0.0813141	-0.329055	0.208144	1.70161	0.0785119	-0.27112	3.08946	-0.352646	-0.362347	0.181156	-0.139574	0.125561	-18.4326	94.5672	0.421972
300154	C34	C	0.110353	0.104554	0	0	30.2319	39.5228	21.2287	0.129873	0.542468	0.424006	-0.095584	0.333333	1	18.3072	14.3402	0	0.0316087	0	0.0075867	-0.996183	-0.289237	0.0299981	-0.211982	-0.296048	4.58501	-0.0167262	0.72888	7.43133	-0.0528998	-0.362347	-0.167871	-0.139574	-0.216099	6.36651	69.7681	0.0729453
300155	C39	C	0.1219	0.112736	1	0	36.6361	38.3978	20.9882	0.139793	0.341404	0.410722	0.437339	0.571429	0	17.7357	14.359	0	0.0413021	0	0.0191341	-1.23676	-0.279317	-0.171066	-0.225267	0.236875	3.46001	0.221369	-0.27112	6.85985	-0.0341419	-0.362347	-0.169382	-0.139574	-0.207917	12.7707	63.3639	0.0714339
300157	B11	B	0.0970356	0.180565	1	0	26.063	23.3149	21.7758	0.204324	0.28852	0.227909	0.307277	0.333333	0	17.7197	14.2799	0	0.0470607	0	-0.0057307	-0.449144	-0.214786	-0.22395	-0.408079	0.106814	-11.6229	-0.0167262	-0.27112	6.84383	-0.113249	-0.362347	-0.107312	-0.139574	-0.140088	2.19761	73.937	0.133504
300158	C27	C	0.0930674	0.019797	1	0	15.4125	59.0831	21.7518	0.299845	0.583904	0.616463	0.195692	0.444444	0	14.0912	13.7589	0	0.00305121	0	-0.009699	-0.473147	-0.119265	0.0714341	-0.0195255	-0.0047715	24.1453	0.0943849	-0.27112	3.2153	-0.634199	-0.362347	-0.22407	-0.139574	-0.300856	-8.45289	84.5875	0.0167458
300164	B07	B	0.0838811	0.161969	1	0	30.8003	23.3036	21.1488	0.227944	0.35827	0.242332	0.079791	0.5	1	17.9493	14.374	0	0.0498869	0	-0.0188852	-1.07613	-0.191166	-0.1542	-0.393657	-0.120673	-11.6342	0.14994	0.72888	7.07345	-0.019156	-0.362347	-0.128734	-0.139574	-0.158684	6.93491	69.1997	0.112082
300165	C40	C	0.107364	0.033699	0	1	18.4704	42.5676	21.1648	0.065686	0.459782	0.210926	0.085289	0.333333	0	16.7445	14.2107	0	0.00622434	0	0.0045974	-1.06014	-0.353424	-0.0526879	-0.425063	-0.115174	7.62981	-0.0167262	-0.27112	5.86861	-0.182483	-0.362347	-0.213341	-0.139574	-0.286954	-5.39499	81.5296	0.0274747
300166	I65	I	0.144063	0.252136	1	0	47.1968	23.5188	20.8501	0.105197	0.297978	0.489149	0.495708	0.5	1	17.9235	14.4649	0	0.119	0	0.0412961	-1.37485	-0.313913	-0.214492	-0.14684	0.295245	-11.419	0.14994	0.72888	7.0477	0.0717237	-0.362347	-0.10768	-0.139574	-0.0685167	23.3314	52.8032	0.133136
300171	C35	C	0.0917876	0.127036	1	0	9.4833	64.125	22.0526	0.362728	0.446127	0.292164	0.242454	0.333333	0	18.7318	14.3513	0	0.0120472	0	-0.0109788	-0.172323	-0.0563816	-0.0663429	-0.343824	0.0419905	29.1872	-0.0167262	-0.27112	7.85599	-0.041837	-0.362347	-0.125827	-0.139574	-0.193617	-14.3821	90.5167	0.114989
300174	C26	C	0.106337	0.070034	0	0	25.5063	50.3129	20.1866	0.149108	0.424367	0.63988	0.098385	0.4	0	15.332	13.9226	0	0.0178631	0	0.0035711	-2.03831	-0.270002	-0.0881029	0.0038915	-0.102079	15.3751	0.0499404	-0.27112	4.45617	-0.470569	-0.362347	-0.188645	-0.139574	-0.250619	1.64091	74.4937	0.0521709
300175	C13	C	0.0925313	0.026587	0	0	10.7324	39.8355	20.8363	0.345953	0.475402	0.608339	0.313955	0.333333	0	0	12.7631	0	0.00285342	0	-0.0102351	-1.38858	-0.0731566	-0.0370679	-0.0276495	0.113491	4.89771	-0.0167262	-0.27112	-10.8758	-1.62175	-0.362347	-0.217083	-0.139574	-0.294066	-13.133	89.2676	0.0237336
300177	C39	C	0.115699	0.031649	1	1	33.368	29.9204	20.8574	0.116968	0.206573	0.516464	0.411336	0.428571	0	17.246	13.9826	0	0.0105606	0	0.012933	-1.36751	-0.302142	-0.305897	-0.119525	0.210872	-5.01739	0.0785119	-0.27112	6.37011	-0.410505	-0.362347	-0.219728	-0.139574	-0.289004	9.50261	66.632	0.0210884
300178	L72	L	0.120031	0.165335	1	0	27.6408	32.884	21.0577	0.179795	0.358716	0.273312	0.381795	0.333333	0	14.4463	14.8297	0	0.0456999	0	0.0172642	-1.16717	-0.239315	-0.153754	-0.362677	0.181332	-2.05379	-0.0167262	-0.27112	3.5704	0.436587	-0.362347	-0.121181	-0.139574	-0.155318	3.77541	72.3592	0.119635
300179	C30	C	0.132874	0.059898	1	0	35.3231	28.2584	20.5454	0.163288	0.464523	0.193132	0.149542	0.333333	1	18.245	13.9008	0	0.0211578	0	0.0301078	-1.67948	-0.255822	-0.0479469	-0.442856	-0.0509215	-6.67939	-0.0167262	0.72888	7.36918	-0.492368	-0.362347	-0.202076	-0.139574	-0.260755	11.4577	64.6769	0.0387402
300181	C27	C	0.101791	0.223297	1	0	25.7678	30.9375	20.6634	0.179829	0.232144	0.464447	0.220085	0.333333	0	15.2081	13.7747	0	0.0575387	0	-0.0009753	-1.56152	-0.239281	-0.280326	-0.171542	0.0196215	-4.00029	-0.0167262	-0.27112	4.33228	-0.61845	-0.362347	-0.0750578	-0.139574	-0.0973557	1.90241	74.2322	0.165758
300182	I65	I	0.0859432	0.117505	1	0	18.6994	54.6353	21.3747	0.250662	0.197309	0.586882	0.285996	0.333333	0	16.4065	13.8774	0	0.0219727	0	-0.0168231	-0.850199	-0.168448	-0.315161	-0.0491065	0.0855325	19.6975	-0.0167262	-0.27112	5.53068	-0.515741	-0.362347	-0.145284	-0.139574	-0.203148	-5.16599	81.3006	0.0955323
300184	F51	F	0.112892	0.228202	0	0	25.358	31.7496	20.0079	0.112185	0.368663	0.683061	0.142028	0.428571	1	17.5199	14.4465	0	0.0578675	0	0.0101258	-2.21699	-0.306925	-0.143807	0.0470725	-0.0584355	-3.18819	0.0785119	0.72888	6.64401	0.0533775	-0.362347	-0.0704815	-0.139574	-0.0924507	1.49261	74.642	0.170334
300187	N77	N	0.085933	0.628877	1	1	13.406	59.9373	21.0436	0.379845	0.218553	0.492672	0.12593	0.375	1	15.0711	13.9605	0	0.0843073	0	-0.0168334	-1.18135	-0.0392646	-0.293917	-0.143317	-0.0745335	24.9995	0.0249404	0.72888	4.19528	-0.432663	-0.362347	0.303754	-0.139574	0.308224	-10.4594	86.594	0.54457
300188	I65	I	0.115934	0.230647	1	0	47.2803	28.1318	20.7677	0.186065	0.260726	0.395837	0.115475	0.428571	0	15.4605	14.221	0	0.109051	0	0.013168	-1.45723	-0.233045	-0.251744	-0.240151	-0.0849885	-6.80599	0.0785119	-0.27112	4.58464	-0.172163	-0.362347	-0.11922	-0.139574	-0.0900057	23.4149	52.7197	0.121596
300190	N77	N	0.077679	0.678398	1	1	14.4234	57.7218	20.8883	0.172131	0.322407	0.24079	-0.214976	0.333333	1	14.2935	14.3646	0	0.0978481	0	-0.0250874	-1.33661	-0.246979	-0.190063	-0.395199	-0.41544	22.784	-0.0167262	0.72888	3.41763	-0.0285247	-0.362347	0.339734	-0.139574	0.357745	-9.44199	85.5766	0.58055
300193	C34	C	0.104206	0.155071	0	0	28.5409	24.0612	21.4797	0.102936	0.611492	0.27711	-0.024995	0.428571	0	17.3769	14.4198	0	0.0442587	0	0.0014392	-0.745267	-0.316174	0.0990221	-0.358878	-0.225459	-10.8766	0.0785119	-0.27112	6.50105	0.0266876	-0.362347	-0.130004	-0.139574	-0.165582	4.67551	71.4591	0.110812
300194	C27	C	0.0770729	0.028932	0	0	27.7955	46.1193	21.3457	0.07431	0.503546	0.195073	-0.148179	0.333333	0	16.6763	13.824	0	0.00804179	0	-0.0256934	-0.879267	-0.3448	-0.0089239	-0.440916	-0.348643	11.1815	-0.0167262	-0.27112	5.80047	-0.569164	-0.362347	-0.219926	-0.139574	-0.291721	3.93011	72.2045	0.0208902
300195	C35	C	0.0972281	0.342587	1	0	32.8525	48.6817	21.1663	0.105904	0.312175	0.414296	0.070891	0.428571	1	18.0597	14.1196	0	0.112548	0	-0.0055383	-1.05858	-0.313206	-0.200295	-0.221692	-0.129573	13.7439	0.0785119	0.72888	7.18382	-0.273522	-0.362347	-0.0107774	-0.139574	0.0219343	8.98711	67.1475	0.230039
300197	E48	E	0.101277	0.245386	0	0	22.6226	51.6489	22.0055	0.499846	0.346368	0.492197	0.237188	0.428571	1	18.9914	14.3846	0	0.0555127	0	-0.0014898	-0.219378	0.0807364	-0.166102	-0.143791	0.0367245	16.7111	0.0785119	0.72888	8.11559	-0.0085149	-0.362347	-0.0509427	-0.139574	-0.0752667	-1.24279	77.3774	0.189873
300198	C29	C	0.102203	0.116522	1	0	46.3231	16.1369	21.002	0.170993	0.400224	0.535593	0.652406	0.333333	0	16.4894	13.5445	0	0.0539766	0	-0.0005637	-1.22288	-0.248117	-0.112246	-0.100395	0.451943	-18.8009	-0.0167262	-0.27112	5.6135	-0.84865	-0.362347	-0.178271	-0.139574	-0.204131	22.4577	53.6769	0.0625454
300199	C27	C	0.0649601	0.232478	1	0	37.7177	26.0556	20.9769	0.127632	0.149076	0.249905	0.333673	0.333333	0	9.90349	14.711	0	0.0876854	0	-0.0378063	-1.24804	-0.291478	-0.363394	-0.386084	0.13321	-8.88219	-0.0167262	-0.27112	-0.972363	0.317847	-0.362347	-0.0960234	-0.139574	-0.0881747	13.8523	62.2823	0.144793
300200	C26	C	0.108419	0.259249	0	0	28.9898	37.5281	20.5365	0.093904	0.379862	0.611133	0.169572	0.428571	0	15.9746	13.7934	0	0.0751558	0	0.005653	-1.68845	-0.325206	-0.132608	-0.0248555	-0.0308915	2.59031	0.0785119	-0.27112	5.09878	-0.599772	-0.362347	-0.0567228	-0.139574	-0.0614037	5.12441	71.0102	0.184093
300201	C35	C	0.11694	0.36122	0	0	35.1065	24.85	20.7302	0.342955	0.438012	0.41845	0.303485	0.333333	1	14.6822	14.1412	0	0.126812	0	0.0141733	-1.49472	-0.0761546	-0.0744579	-0.217538	0.103022	-10.0878	-0.0167262	0.72888	3.80631	-0.251928	-0.362347	-0.0064077	-0.139574	0.0405673	11.2411	64.8935	0.234408
300202	C35	C	0.0617263	0.330647	1	1	43.3437	29.9943	20.9433	0.161338	0.103761	0.79252	0.714566	0.333333	0	18.5555	13.4003	0	0.143315	0	-0.0410401	-1.28164	-0.257772	-0.408709	0.156531	0.514103	-4.94349	-0.0167262	-0.27112	7.67961	-0.992841	-0.362347	-0.0534837	-0.139574	0.0099943	19.4783	56.6563	0.187332
300203	C40	C	0.0950138	0.336723	1	0	47.6359	25.5108	21.602	0.203861	0.310733	0.401908	0.126107	0.5	0	0	13.8838	0	0.160401	0	-0.0077526	-0.622941	-0.215249	-0.201737	-0.23408	-0.0743565	-9.42699	0.14994	-0.27112	-10.8758	-0.509316	-0.362347	-0.0644941	-0.139574	0.0160703	23.7705	52.3641	0.176322
300204	C27	C	0.0859412	0.40161	0	0	37.4309	37.6462	21.174	0.162776	0.248866	0.594645	0.605118	0.375	0	13.017	14.13	0	0.150326	0	-0.0168252	-1.05092	-0.256334	-0.263604	-0.0413435	0.404654	2.70841	0.0249404	-0.27112	2.14115	-0.263183	-0.362347	0.0104677	-0.139574	0.0809573	13.5655	62.5691	0.251284
300205	C39	C	0.107676	0.642707	1	1	39.1356	27.0461	21.2814	0.376803	0.223788	0.797799	0.672316	0.333333	0	15.0006	14.6301	1	0.251527	0.642707	0.0049095	-0.943555	-0.0423066	-0.288682	0.16181	0.471853	-7.89169	-0.0167262	-0.27112	4.12476	0.23694	0.637653	0.150364	0.503133	0.322054	15.2702	60.8644	0.39118
300206	C35	C	0.0973596	0.099571	1	0	50.834	20.8612	20.9641	0.072765	0.386665	0.358197	0.188645	0.428571	1	18.1351	15.0001	0	0.0506159	0	-0.0054068	-1.26079	-0.346345	-0.125805	-0.277792	-0.0118185	-14.0766	0.0785119	0.72888	7.25925	0.606978	-0.362347	-0.191861	-0.139574	-0.221082	26.9686	49.166	0.0489551
300207	C38	C	0.0902152	0.193189	1	0	37.1201	33.0975	21.755	0.540005	0.407861	0.893979	0.5607	0.428571	1	18.5691	14.3347	0	0.0717119	0	-0.0125512	-0.46989	0.120895	-0.104609	0.257991	0.360237	-1.84029	0.0785119	0.72888	7.69327	-0.058418	-0.362347	-0.119339	-0.139574	-0.127464	13.2547	62.8799	0.121477
300209	I65	I	0.125076	0.008921	0	0	48.4273	30	20.6434	0.061516	0.433998	0.16747	0.204855	0.428571	0	0	13.8785	0	0.0043202	0	0.0223097	-1.58157	-0.357594	-0.0784719	-0.468519	0.0043915	-4.93779	0.0785119	-0.27112	-10.8758	-0.514653	-0.362347	-0.236215	-0.139574	-0.311732	24.5619	51.5727	0.0046008
300210	C35	C	0.0939641	0.105722	1	0	41.7583	39.4382	20.9166	0.372814	0.367464	0.416352	0.491481	0.428571	0	13.1983	12.7093	0	0.0441477	0	-0.0088022	-1.30829	-0.0462956	-0.145006	-0.219637	0.291017	4.50041	0.0785119	-0.27112	2.32247	-1.62175	-0.362347	-0.179242	-0.139574	-0.214931	17.8929	58.2417	0.0615743
300211	C39	C	0.105892	0.01586	0	0	17.5122	48.4036	20.181	0.162849	0.373314	0.470906	0.221255	0.428571	1	17.4202	14.0261	0	0.00277743	0	0.0031256	-2.04395	-0.256261	-0.139156	-0.165082	0.0207915	13.4658	0.0785119	0.72888	6.54437	-0.367043	-0.362347	-0.227734	-0.139574	-0.304793	-6.35319	82.4878	0.0130826
300212	I65	I	0.0940222	0.207191	1	0	22.6892	35.1907	21.5061	0.580962	0.247649	0.452559	0.495132	0.375	0	17.2728	14.6614	1	0.04701	0.207191	-0.0087442	-0.718798	0.161852	-0.264821	-0.183429	0.294668	0.252914	0.0249404	-0.27112	6.39696	0.26824	0.637653	-0.080635	0.067617	-0.113462	-1.17619	77.3108	0.160181
300215	M74	M	0.0964449	0.06433	1	0	48.6091	31.1111	21.7078	0.499781	0.265951	0.19468	0.361456	0.333333	1	18.8907	14.6786	0	0.0312702	0	-0.0063215	-0.517126	0.0806714	-0.246519	-0.441308	0.160993	-3.82669	-0.0167262	0.72888	8.01483	0.285427	-0.362347	-0.207756	-0.139574	-0.256323	24.7437	51.3909	0.0330598
300217	C38	C	0.0935666	0.142125	1	0	54.269	22.4866	21.1784	0.28049	0.378066	0.558164	0.25196	0.428571	0	17.4789	13.3375	0	0.0771298	0	-0.0091998	-1.04656	-0.13862	-0.134404	-0.0778245	0.0514965	-12.4512	0.0785119	-0.27112	6.60307	-1.05566	-0.362347	-0.175821	-0.139574	-0.178528	30.4036	45.731	0.0649952
300218	C29	C	0.107363	0.742702	1	1	54.0247	22.5	21.1683	0.422468	0.527725	0.792592	0.064861	0.333333	1	0	14.9903	0	0.401243	0	0.004597	-1.05661	0.0033584	0.0152551	0.156604	-0.135602	-12.4378	-0.0167262	0.72888	-10.8758	0.597111	-0.362347	0.100643	-0.139574	0.422049	30.1593	45.9753	0.34146
300219	C39	C	0.084469	0.123942	1	0	36.9413	27.3504	20.7772	0.227913	0.463813	0.729557	0.387434	0.333333	0	14.228	14.3652	0	0.0457858	0	-0.0182974	-1.44775	-0.191197	-0.0486569	0.0935685	0.186971	-7.58739	-0.0167262	-0.27112	3.35214	-0.0278897	-0.362347	-0.16266	-0.139574	-0.196711	13.0759	63.0587	0.0781562
300221	C29	C	0.0905308	0.361035	1	0	32.3816	26.25	20.77	0.350615	0.654327	0.989211	0.079408	0.333333	0	0	13.9748	0	0.116909	0	-0.0122356	-1.45494	-0.0684946	0.141857	0.353222	-0.121055	-8.68779	-0.0167262	-0.27112	-10.8758	-0.41832	-0.362347	0.0033101	-0.139574	0.0403823	8.51621	67.6184	0.244126
300222	C38	C	0.104344	0.372614	0	0	41.9473	28.5	20.4884	0.194031	0.420013	0.431589	0.263227	0.333333	1	17.4297	13.6721	0	0.156302	0	0.0015772	-1.73653	-0.225079	-0.0924569	-0.2044	0.0627635	-6.43779	-0.0167262	0.72888	6.55388	-0.721037	-0.362347	-0.0245036	-0.139574	0.0519613	18.0819	58.0527	0.216312
300223	C39	C	0.122591	0.086815	0	0	35.8294	22.6158	20.81	0.011054	0.268716	0.086132	-0.113165	0.333333	1	17.4157	13.7902	0	0.0311053	0	0.0198244	-1.4149	-0.363933	-0.243754	-0.549856	-0.313628	-12.322	-0.0167262	0.72888	6.53988	-0.602946	-0.362347	-0.185106	-0.139574	-0.233838	11.964	64.1706	0.0557097
300224	C30	C	0.122676	0.001984	1	0	10.0624	68.865	21.3587	0.241118	0.468044	0.29365	-0.325993	0.333333	0	0	14.099	0	0.000199638	0	0.0199096	-0.866189	-0.177992	-0.0444259	-0.342338	-0.526456	33.9272	-0.0167262	-0.27112	-10.8758	-0.294105	-0.362347	-0.238296	-0.139574	-0.317851	-13.803	89.9376	0.0025201
300226	I64	I	0.104269	0.480136	1	0	29.7129	39.6875	20.526	0.47072	0.170104	2.12282	0.627262	0.333333	1	16.8797	14.3073	0	0.142662	0	0.0015025	-1.69889	0.0516104	-0.342366	1.48683	0.426799	4.74971	-0.0167262	0.72888	6.00381	-0.0858021	-0.362347	0.0966576	-0.139574	0.159483	5.84751	70.2871	0.337474
300227	C39	C	0.116055	0.212537	0	0	12.8766	48.8806	20.0111	0.263922	0.229452	0.383358	0.083373	0.428571	1	17.9976	14.0773	0	0.0273675	0	0.0132889	-2.21379	-0.155188	-0.283018	-0.25263	-0.117091	13.9428	0.0785119	0.72888	7.12171	-0.315803	-0.362347	-0.0556466	-0.139574	-0.108116	-10.9888	87.1234	0.185169
300228	C35	C	0.0957835	0.177834	1	0	45.0492	13.9374	21.8364	0.659586	0.239817	0.79657	0.647808	0.375	0	16.808	14.8877	0	0.0801128	0	-0.0069829	-0.388545	0.240476	-0.272653	0.160581	0.447344	-21.0004	0.0249404	-0.27112	5.93211	0.494526	-0.362347	-0.143095	-0.139574	-0.142819	21.1838	54.9508	0.0977212
300229	I65	I	0.0955297	0.14069	1	0	15.2131	56.4503	20.6827	0.102876	0.26406	0.212013	-0.07922	0.428571	0	11.6869	14.3363	0	0.0214033	0	-0.0072366	-1.5422	-0.316234	-0.24841	-0.423976	-0.279683	21.5125	0.0785119	-0.27112	0.811028	-0.0568722	-0.362347	-0.121529	-0.139574	-0.179963	-8.65229	84.7869	0.119287
300230	C29	C	0.0833358	0.047839	1	0	23.5418	44.7212	20.3378	0.174314	0.452096	0.554539	0.184218	0.375	0	15.8439	13.7787	0	0.0112622	0	-0.0194306	-1.8871	-0.244796	-0.0603739	-0.0814495	-0.0162455	9.78341	0.0249404	-0.27112	4.96809	-0.614396	-0.362347	-0.204239	-0.139574	-0.272814	-0.323587	76.4582	0.0365768
300232	C39	C	0.105882	0.21966	1	0	20.2355	45.6537	20.7408	0.404454	0.420495	0.801503	0.298079	0.375	1	17.6716	13.9117	0	0.0444493	0	0.0031159	-1.4841	-0.0146556	-0.0919749	0.165515	0.0976155	10.7159	0.0249404	0.72888	6.79571	-0.481409	-0.362347	-0.0656053	-0.139574	-0.100993	-3.62989	79.7645	0.175211
300234	C30	C	0.0750988	0.079174	0	0	36.6737	37.5	20.262	0.314234	0.19337	0.578862	1.15254	0.428571	0	17.3188	13.8055	0	0.029036	0	-0.0276676	-1.96292	-0.104876	-0.3191	-0.0571265	0.952077	2.56221	0.0785119	-0.27112	6.44296	-0.587679	-0.362347	-0.190678	-0.139574	-0.241479	12.8083	63.3263	0.050138
300235	I65	I	0.106315	0.092628	0	0	39.943	22.6485	19.6286	0.046732	0.220221	0.233866	-0.027265	0.428571	1	17.7582	14.2034	0	0.0369984	0	0.0035487	-2.28241	-0.363933	-0.292249	-0.402122	-0.227729	-12.2893	0.0785119	0.72888	6.88236	-0.189716	-0.362347	-0.185186	-0.139574	-0.228025	16.0776	60.057	0.0556296
300236	C26	C	0.124548	0.77466	0	1	56.6345	22.3831	20.6741	0.164421	0.197181	0.301541	0.456764	0.333333	0	0	14.2914	0	0.438725	0	0.0217817	-1.55085	-0.254689	-0.315289	-0.334448	0.2563	-12.5547	-0.0167262	-0.27112	-10.8758	-0.101705	-0.362347	0.105184	-0.139574	0.454007	31.4698	44.6648	0.346
300238	C35	C	0.0678801	0	1	0	14.2248	38.1149	20.1656	0.129884	0.154069	0.302379	0.146115	0.428571	0	12.5947	14.2502	0	0	0	-0.0348863	-2.05937	-0.289226	-0.358401	-0.33361	-0.0543485	3.17711	0.0785119	-0.27112	1.71888	-0.142928	-0.362347	-0.238413	-0.139574	-0.317851	-9.64059	85.7752	0.0024034
300240	G59	G	0.0894792	0.529168	0	0	50.2251	17.0129	21.1232	0.221861	0.726572	1.62735	0.170779	0.333333	0	14.4053	14.5874	0	0.265775	0	-0.0132872	-1.10175	-0.197249	0.214102	0.991362	-0.0296845	-17.9249	-0.0167262	-0.27112	3.52947	0.194284	-0.362347	0.0225768	-0.139574	0.208515	26.3597	49.7749	0.263393
300241	C39	C	0.10286	0.203159	0	0	26.9327	38.3832	20.632	0.337546	0.335263	0.840226	0.363743	0.333333	1	18.3022	14.3005	0	0.0547162	0	9.4e-05	-1.59293	-0.0815636	-0.177207	0.204237	0.163279	3.44541	-0.0167262	0.72888	7.42631	-0.0926129	-0.362347	-0.0923733	-0.139574	-0.117494	3.06731	73.0673	0.148443
300246	C35	C	0.11455	0.237412	1	0	36.9003	33.3563	19.9719	0.16501	0.169832	0.518841	0.288266	0.333333	1	17.7767	14.0723	0	0.0876057	0	0.0117833	-2.25304	-0.2541	-0.342638	-0.117148	0.0878025	-1.58149	-0.0167262	0.72888	6.90085	-0.320818	-0.362347	-0.0910098	-0.139574	-0.0832407	13.0349	63.0997	0.149806
300251	R86	R	0.0953709	0.063984	0	0	17.8746	54.0472	21.6752	0.143309	0.137117	0.380906	-0.125437	0.375	1	17.655	14.5119	0	0.0114369	0	-0.0073954	-0.549752	-0.275801	-0.375353	-0.255082	-0.3259	19.1094	0.0249404	0.72888	6.77912	0.118764	-0.362347	-0.188269	-0.139574	-0.256669	-5.99079	82.1254	0.0525471
300253	I65	I	0.106211	0.209041	1	0	44.4354	16.4069	20.4239	0.149991	0.093239	0.511488	0.312512	0.428571	0	16.7859	13.6681	0	0.0928882	0	0.0034446	-1.80099	-0.269119	-0.419231	-0.124501	0.112048	-18.5309	0.0785119	-0.27112	5.91003	-0.725085	-0.362347	-0.124663	-0.139574	-0.111612	20.57	55.5646	0.116153
300255	C27	C	0.0908606	0.215739	1	0	36.6405	31.8312	21.2212	0.21867	0.30726	0.459921	0.224103	0.444444	0	15.7724	14.084	0	0.0790478	0	-0.0119057	-1.00374	-0.20044	-0.20521	-0.176067	0.0236395	-3.10659	0.0943849	-0.27112	4.89656	-0.309129	-0.362347	-0.104125	-0.139574	-0.104914	12.7751	63.3595	0.136691
300256	C39	C	0.112741	0.30157	0	0	55.2501	18.2665	21.5253	0.381393	0.630169	0.26069	-0.112322	0.333333	0	16.3219	14.1776	0	0.166618	0	0.0099748	-0.699616	-0.0377166	0.117699	-0.375298	-0.312785	-16.6713	-0.0167262	-0.27112	5.44608	-0.215558	-0.362347	-0.105864	-0.139574	-0.0190827	31.3847	44.7499	0.134952
300257	C34	C	0.079877	0.122263	1	1	16.8055	55.9441	22.0762	0.165461	0.22545	0.537618	0.205393	0.428571	0	13.685	14.5297	0	0.0205469	0	-0.0228894	-0.148681	-0.253649	-0.28702	-0.0983705	0.0049295	21.0063	0.0785119	-0.27112	2.80911	0.136546	-0.362347	-0.1391	-0.139574	-0.19839	-7.05989	83.1945	0.101716
300258	C36	C	0.10241	0.646649	1	1	16.4677	50.625	21.0159	0.194828	0.520922	0.420633	0.21165	0.375	1	16.3294	14.0371	0	0.106488	0	-0.0003567	-1.20903	-0.224282	0.0084521	-0.215356	0.0111865	15.6872	0.0249404	0.72888	5.45352	-0.356086	-0.362347	0.299345	-0.139574	0.325996	-7.39769	83.5323	0.540161
300259	C40	C	0.11851	0.111772	1	0	30.3214	43.6668	20.5532	0.146221	0.243449	0.4123	0.123848	0.333333	0	17.3844	13.2495	0	0.0338908	0	0.0157438	-1.67168	-0.272889	-0.269021	-0.223689	-0.0766155	8.72901	-0.0167262	-0.27112	6.50858	-1.14361	-0.362347	-0.162935	-0.139574	-0.208881	6.45601	69.6786	0.0778812
300261	C26	C	0.0876112	0.757376	0	1	25.5399	52.3943	20.6029	0.283071	0.289697	0.530499	0.363456	0.333333	1	18.1665	14.1374	0	0.193433	0	-0.0151552	-1.622	-0.136039	-0.222773	-0.105489	0.162993	17.4565	-0.0167262	0.72888	7.2907	-0.255762	-0.362347	0.323127	-0.139574	0.436723	1.67451	74.4601	0.563943
300262	E48	E	0.106346	0.138173	0	0	5.8141	52.6792	20.8496	0.531411	0.246544	0.485873	0.24732	0.428571	1	18.7714	13.4823	0	0.00803352	0	0.0035799	-1.37531	0.112301	-0.265926	-0.150116	0.0468565	17.7414	0.0785119	0.72888	7.89552	-0.910866	-0.362347	-0.110677	-0.139574	-0.18248	-18.0513	94.1859	0.130139
300263	C34	C	0.132932	0.121589	1	0	55.0306	13.1017	21.4427	0.302773	0.338844	0.447611	0.765626	0.333333	0	17.8407	13.5606	0	0.0669112	0	0.030166	-0.782175	-0.116337	-0.173626	-0.188378	0.565163	-21.8361	-0.0167262	-0.27112	6.96486	-0.832521	-0.362347	-0.186138	-0.139574	-0.199064	31.1652	44.9694	0.0546778
300264	I65	I	0.0824969	0.034101	0	1	15.7144	36.9353	20.2806	0.0394	0.427698	0.227233	-0.152801	0.333333	0	13.9408	13.6167	0	0.00535877	0	-0.0202695	-1.94436	-0.363933	-0.0847719	-0.408755	-0.353264	1.99751	-0.0167262	-0.27112	3.06493	-0.776445	-0.362347	-0.212074	-0.139574	-0.286552	-8.15099	84.2856	0.0287422
300265	C38	C	0.100655	0.559034	0	1	20.4179	55.1852	20.8577	0.332871	0.539011	0.672208	-0.038682	0.5	0	0	13.7046	0	0.114143	0	-0.0021113	-1.36719	-0.0862386	0.0265411	0.0362195	-0.239146	20.2474	0.14994	-0.27112	-10.8758	-0.68856	-0.362347	0.204075	-0.139574	0.238381	-3.44749	79.5821	0.444891
300266	C34	C	0.12345	0.597179	0	1	30.2406	44.9929	20.3944	0.241624	0.335394	0.446347	0.095023	0.333333	0	16.2606	13.653	0	0.180591	0	0.0206831	-1.83054	-0.177486	-0.177076	-0.189641	-0.105441	10.0551	-0.0167262	-0.27112	5.38474	-0.740147	-0.362347	0.175772	-0.139574	0.276526	6.37521	69.7594	0.416588
300267	C27	C	0.0747015	0.186526	1	0	26.9529	49.2402	21.0928	0.078098	0.161866	0.753066	0.210789	0.333333	1	18.5927	13.92	0	0.0502742	0	-0.0280648	-1.13217	-0.341012	-0.350604	0.117078	0.0103255	14.3024	-0.0167262	0.72888	7.71684	-0.473178	-0.362347	-0.104564	-0.139574	-0.134127	3.08751	73.0471	0.136252
300270	C39	C	0.114201	0.112912	0	0	7.0612	59.1713	20.0461	0.059685	0.275226	0.233484	-0.155198	0.428571	1	18.1386	14.0856	0	0.00797294	0	0.0114346	-2.17884	-0.359425	-0.237244	-0.402504	-0.355662	24.2335	0.0785119	0.72888	7.2628	-0.307525	-0.362347	-0.135877	-0.139574	-0.207741	-16.8042	92.9388	0.104939
300271	I65	I	0.099587	0.056581	1	1	23.1398	24.4949	20.9684	0.2268	0.281286	0.562686	0.227361	0.428571	1	17.6226	13.5901	0	0.0130927	0	-0.0031794	-1.25648	-0.19231	-0.231184	-0.0733025	0.0268975	-10.4429	0.0785119	0.72888	6.74672	-0.803024	-0.362347	-0.197328	-0.139574	-0.264072	-0.725587	76.8602	0.0434883
300272	C38	C	0.111845	0.231484	1	0	32.7921	38.451	20.1439	0.083728	0.233918	0.530787	0.292827	0.333333	0	16.2616	12.8466	0	0.0759085	0	0.0090782	-2.08104	-0.335382	-0.278552	-0.105202	0.0923635	3.51321	-0.0167262	-0.27112	5.38577	-1.54653	-0.362347	-0.0852405	-0.139574	-0.0891687	8.92671	67.2079	0.155576
300273	C35	C	0.0771719	0.126507	1	0	37.9771	22.3922	21.1727	0.32372	0.13162	0.536489	0.255481	0.333333	1	18.4861	13.9992	0	0.0480437	0	-0.0255945	-1.05218	-0.0953896	-0.38085	-0.0994995	0.0550175	-12.5456	-0.0167262	0.72888	7.61024	-0.393974	-0.362347	-0.162353	-0.139574	-0.194146	14.1117	62.0229	0.0784633
300274	C38	C	0.103796	0.259852	1	0	27.813	38.2838	22.0858	0.475646	0.315555	0.636729	0.95729	0.375	1	18.6953	14.4521	0	0.0722726	0	0.0010293	-0.139102	0.0565364	-0.196915	0.0007405	0.756826	3.34601	0.0249404	0.72888	7.81949	0.0589485	-0.362347	-0.0532367	-0.139574	-0.0608007	3.94761	72.187	0.187579
300277	I65	I	0.1055	0.026029	0	0	45.7811	26.8916	20.3596	0.263949	0.394199	0.518883	0.197156	0.375	0	17.9032	14.1382	0	0.0119164	0	0.0027335	-1.86535	-0.155161	-0.118271	-0.117106	-0.0033075	-8.04619	0.0249404	-0.27112	7.0273	-0.254965	-0.362347	-0.226703	-0.139574	-0.294624	21.9157	54.2189	0.0141126
300280	C34	C	0.135293	0.13882	0	0	17.0783	62.5	20.4189	0.151444	0.568689	0.411645	-0.167777	0.333333	0	0	14.1448	0	0.0237081	0	0.0325267	-1.80604	-0.267666	0.0562191	-0.224344	-0.368241	27.5622	-0.0167262	-0.27112	-10.8758	-0.248325	-0.362347	-0.125704	-0.139574	-0.181833	-6.78709	82.9217	0.115112
300281	C35	C	0.109131	0.0839	0	0	25.7247	45.2175	20.6422	0.311849	0.550603	0.342777	0.04942	0.428571	0	0	12.9109	0	0.021583	0	0.0063642	-1.58272	-0.107261	0.0381331	-0.293212	-0.151043	10.2797	0.0785119	-0.27112	-10.8758	-1.48224	-0.362347	-0.178499	-0.139574	-0.236753	1.85931	74.2753	0.062317
300283	C38	C	0.107543	0.048461	0	0	14.2226	63.5315	20.3477	0.218475	0.484741	0.905217	-0.060088	0.333333	1	17.8845	13.7352	0	0.00689241	0	0.0047766	-1.87718	-0.200635	-0.0277289	0.269228	-0.260551	28.5937	-0.0167262	0.72888	7.00869	-0.657971	-0.362347	-0.199247	-0.139574	-0.272192	-9.64279	85.7774	0.0415686
300284	M74	M	0.0937388	0.017822	0	0	28.0275	22.083	21.8614	0.475774	0.499247	0.542017	0.380463	0.428571	0	17.7998	14.6316	0	0.00499506	0	-0.0090276	-0.36353	0.0566644	-0.0132229	-0.0939715	0.18	-12.8548	0.0785119	-0.27112	6.92395	0.238488	-0.362347	-0.227989	-0.139574	-0.302831	4.16211	71.9725	0.0128269
300287	I65	I	0.127246	0.145657	1	0	45.656	19.869	20.6721	0.415265	0.212352	0.638857	0.310791	0.375	0	17.5057	13.4674	0	0.0665012	0	0.0244794	-1.55278	-0.0038446	-0.300118	0.0028685	0.110327	-15.0688	0.0249404	-0.27112	6.62988	-0.925768	-0.362347	-0.16166	-0.139574	-0.174996	21.7906	54.344	0.0791558
300288	I63	I	0.0917088	0.083848	1	0	40.8833	38.2322	20.1614	0.027944	0.107735	0.285865	0.00749	0.428571	0	16.8271	14.2777	0	0.0342798	0	-0.0110576	-2.06357	-0.363933	-0.404735	-0.350123	-0.192973	3.29441	0.0785119	-0.27112	5.95127	-0.115405	-0.362347	-0.191248	-0.139574	-0.236805	17.0179	59.1167	0.0495682
300289	C27	C	0.0817996	0.103922	1	0	36.5344	36.75	20.9416	0.315808	0.215868	0.289474	0.083071	0.333333	1	17.4286	15.5028	0	0.0379673	0	-0.0209667	-1.28334	-0.103302	-0.296602	-0.346515	-0.117392	1.81221	-0.0167262	0.72888	6.55274	1.1097	-0.362347	-0.174861	-0.139574	-0.216731	12.669	63.4656	0.0659547
300290	I65	I	0.0909669	0.135889	0	0	36.692	28.8726	20.1534	0.301351	0.264845	0.700152	0.122042	0.333333	1	12.6576	14.2792	0	0.0498604	0	-0.0117995	-2.0715	-0.117759	-0.247625	0.0641635	-0.0784215	-6.06519	-0.0167262	0.72888	1.78172	-0.113894	-0.362347	-0.154787	-0.139574	-0.184764	12.8266	63.308	0.0860286
300291	R86	R	0.0748522	0.176393	1	0	35.4011	30	20.8592	0.086017	0.242865	0.338053	-0.03945	0.333333	0	16.8012	14.4642	1	0.0624451	0.176393	-0.0279141	-1.36569	-0.333093	-0.269605	-0.297936	-0.239914	-4.93779	-0.0167262	-0.27112	5.92534	0.0710444	0.637653	-0.126868	0.036819	-0.14426	11.5357	64.5989	0.113948
300293	C35	C	0.134271	0.056184	0	0	35.3922	42.75	21.253	0.587461	0.355905	0.600971	0.730858	0.428571	1	0	13.7368	0	0.0198848	0	0.0315051	-0.971898	0.168351	-0.156565	-0.0350175	0.530395	7.81221	0.0785119	0.72888	-10.8758	-0.656347	-0.362347	-0.204517	-0.139574	-0.264469	11.5268	64.6078	0.0362992
300295	I64	I	0.0954264	0.069281	0	0	37.0425	18.4986	20.5467	0.11243	0.197803	0.484251	0.261185	0.4	0	16.1175	14.8293	0	0.0256634	0	-0.00734	-1.67819	-0.30668	-0.314667	-0.151737	0.0607215	-16.4392	0.0499404	-0.27112	5.2416	0.436188	-0.362347	-0.197198	-0.139574	-0.251372	13.1771	62.9575	0.0436176
300297	I65	I	0.101102	0.247814	1	0	40.4618	19.0721	20.8083	0.370925	0.30204	0.389235	0.145313	0.333333	0	17.4457	13.8121	0	0.10027	0	-0.0016648	-1.41667	-0.0481846	-0.21043	-0.246753	-0.0551505	-15.8657	-0.0167262	-0.27112	6.5698	-0.581034	-0.362347	-0.093272	-0.139574	-0.0728387	16.5964	59.5382	0.147544
300298	C35	C	0.0920761	0.070021	1	0	47.3859	34.0909	20.7708	0.097936	0.114088	0.450181	0.324169	0.428571	1	18.3186	13.4989	0	0.0331801	0	-0.0106902	-1.45409	-0.321174	-0.398382	-0.185807	0.123705	-0.846886	0.0785119	0.72888	7.4428	-0.894231	-0.362347	-0.203975	-0.139574	-0.250632	23.5205	52.6141	0.0368409
300299	I65	I	0.138065	0.519984	0	0	30.505	32.2857	19.9512	0.120241	0.222878	0.402001	0.454063	0.333333	1	16.8735	13.7643	0	0.158621	0	0.0352982	-2.2737	-0.298869	-0.289592	-0.233987	0.253599	-2.65209	-0.0167262	0.72888	5.99761	-0.628816	-0.362347	0.120547	-0.139574	0.199331	6.63961	69.495	0.361363
300300	I65	I	0.0938674	0.229143	1	0	32.1119	43.1034	20.6905	0.33397	0.237946	0.546281	0.202893	0.375	0	13.8055	13.6571	0	0.0735822	0	-0.0088989	-1.53447	-0.0851396	-0.274524	-0.0897075	0.0024295	8.16561	0.0249404	-0.27112	2.92961	-0.736038	-0.362347	-0.0852552	-0.139574	-0.0915097	8.24651	67.8881	0.155561
300301	C39	C	0.0720539	0.005157	0	0	47.4384	25.573	20.9936	0.421998	0.390782	0.668617	0.420335	0.555556	1	18.9913	13.7365	0	0.0024464	0	-0.0307125	-1.23128	0.0028884	-0.121688	0.0326285	0.219871	-9.36479	0.205496	0.72888	8.11548	-0.656671	-0.362347	-0.238105	-0.139574	-0.315496	23.573	52.5616	0.0027106
300302	I65	I	0.111339	0.13285	1	0	54.4817	18.6272	20.1161	0.115053	0.267531	0.408463	0.10029	0.428571	1	16.4878	13.9776	0	0.0723789	0	0.0085731	-2.10885	-0.304057	-0.244939	-0.227525	-0.100173	-16.3106	0.0785119	0.72888	5.61199	-0.415509	-0.362347	-0.180345	-0.139574	-0.187803	30.6163	45.5183	0.0604711
300303	C39	C	0.0918574	0.218315	1	0	38.3769	25.3825	20.9537	0.268973	0.268308	0.667224	0.521903	0.428571	1	17.9206	14.5543	0	0.0837825	0	-0.010909	-1.27124	-0.150137	-0.244162	0.0312355	0.321439	-9.55529	0.0785119	0.72888	7.04471	0.161171	-0.362347	-0.106284	-0.139574	-0.102338	14.5115	61.6231	0.134532
300305	C29	C	0.0886413	0.0125	0	0	30.3	25.005	20.9541	0.050482	0.543621	0.45984	0.205951	0.333333	0	16.0763	14.1156	0	0.0037875	0	-0.0141251	-1.2708	-0.363933	0.0311511	-0.176149	0.0054875	-9.93279	-0.0167262	-0.27112	5.20042	-0.277524	-0.362347	-0.232103	-0.139574	-0.308153	6.43461	69.7	0.0087125
300306	C40	C	0.110934	0.261588	0	0	35.3198	33.3617	20.7619	0.061019	0.384812	0.19957	0.081322	0.428571	1	17.6467	13.9005	0	0.0923924	0	0.0081675	-1.46303	-0.358091	-0.127658	-0.436418	-0.119141	-1.57609	0.0785119	0.72888	6.77088	-0.492644	-0.362347	-0.0716204	-0.139574	-0.0590647	11.4544	64.6802	0.169196
300307	C35	C	0.116834	0.48687	0	0	38.5003	45.4782	22.2986	0.135233	0.520538	0.427173	-0.056	0.333333	0	20.1849	14.0318	0	0.187446	0	0.0140676	0.0736329	-0.283877	0.0080681	-0.208815	-0.256464	10.5404	-0.0167262	-0.27112	9.0625	-0.361389	-0.362347	0.0586075	-0.139574	0.166217	14.6349	61.4997	0.299424
300310	I63	I	0.105097	0.02059	0	0	54.4296	10.875	20.5263	0.224253	0.304443	0.900071	0.147776	0.333333	0	17.777	14.2911	0	0.0112071	0	0.0023305	-1.69863	-0.194857	-0.208027	0.264082	-0.0526875	-24.0628	-0.0167262	-0.27112	6.90116	-0.102015	-0.362347	-0.231433	-0.139574	-0.300063	30.5642	45.5704	0.0093829
300311	I65	I	0.112443	0.190954	0	0	17.5507	53.4484	20.1197	0.237595	0.241809	0.453326	0.271601	0.428571	1	17.4745	13.7589	0	0.0335138	0	0.0096763	-2.10522	-0.181515	-0.270661	-0.182663	0.0711375	18.5106	0.0785119	0.72888	6.59865	-0.634199	-0.362347	-0.0833758	-0.139574	-0.129699	-6.31469	82.4493	0.15744
300312	I65	I	0.0977276	0.133107	0	0	30.3096	36.6404	20.9685	0.3895	0.445633	0.226667	-0.404777	0.428571	1	18.3736	13.5988	0	0.0403442	0	-0.0050387	-1.25643	-0.0296096	-0.0668369	-0.409322	-0.60524	1.70261	0.0785119	0.72888	7.49775	-0.794293	-0.362347	-0.148053	-0.139574	-0.187546	6.44421	69.6904	0.0927628
300314	C35	C	0.0838185	0.04237	0	0	46.8344	27.75	20.3295	0.068756	0.191981	0.328233	-0.150691	0.333333	1	17.5094	13.8876	0	0.0198437	0	-0.0189479	-1.89538	-0.350354	-0.320489	-0.307756	-0.351154	-7.18779	-0.0167262	0.72888	6.63353	-0.505587	-0.362347	-0.21829	-0.139574	-0.278283	22.969	53.1656	0.0225263
300316	C35	C	0.0762788	0.605081	0	1	15.8869	56.201	21.3209	0.06646	0.401591	0.095451	-0.651744	0.333333	0	16.6127	14.8802	0	0.0961286	0	-0.0264876	-0.903986	-0.35265	-0.110879	-0.540538	-0.6989	21.2632	-0.0167262	-0.27112	5.73688	0.487082	-0.362347	0.268136	-0.139574	0.284428	-7.97849	84.1131	0.508952
300317	C38	C	0.0518728	0.411845	1	0	53.8327	20.3948	20.8416	0.444295	0.506568	0.596627	0.412249	0.333333	0	17.706	14.2138	0	0.221707	0	-0.0508936	-1.38329	0.0251854	-0.0059019	-0.0393615	0.211785	-14.543	-0.0167262	-0.27112	6.83019	-0.179322	-0.362347	-0.0506783	-0.139574	0.0911923	29.9673	46.1673	0.190138
300318	C35	C	0.0431807	0.012989	0	0	42.6999	25.0266	20.4388	0.066243	0.321043	0.14704	-0.060567	0.333333	0	17.3918	13.9557	0	0.00554629	0	-0.0595856	-1.78615	-0.352867	-0.191427	-0.488949	-0.26103	-9.91119	-0.0167262	-0.27112	6.51596	-0.437432	-0.362347	-0.233373	-0.139574	-0.307664	18.8345	57.3001	0.0074427
300322	C39	C	0.102625	0.152299	1	0	26.8961	33.8389	20.5517	0.318179	0.229177	0.679741	0.381177	0.333333	0	16.3199	13.6171	0	0.0409625	0	-0.0001414	-1.67324	-0.100931	-0.283293	0.0437525	0.180713	-1.09889	-0.0167262	-0.27112	5.44403	-0.776079	-0.362347	-0.129479	-0.139574	-0.168354	3.03071	73.1039	0.111337
300325	C29	C	0.0959659	0.657062	1	1	35.2467	32.8987	21.0947	0.491186	0.593757	0.840089	0.45384	0.333333	1	14.8611	13.4588	0	0.231593	0	-0.0068005	-1.13024	0.0720764	0.0812871	0.2041	0.253377	-2.03909	-0.0167262	0.72888	3.98526	-0.934303	-0.362347	0.184653	-0.139574	0.336409	11.3813	64.7533	0.425469
300327	C39	C	0.112684	0.74946	0	1	29.9589	30.9779	20.2687	0.093252	0.239397	0.538349	0.277716	0.428571	0	15.6851	14.0144	0	0.22453	0	0.0099174	-1.95623	-0.325858	-0.273073	-0.0976395	0.0772525	-3.95989	0.0785119	-0.27112	4.80928	-0.378777	-0.362347	0.284114	-0.139574	0.428807	6.09351	70.0411	0.52493
300328	C33	C	0.116905	0.190921	0	0	17.2007	59.0625	20.4151	0.21045	0.321422	0.632638	0.563761	0.333333	0	15.6561	14.3535	0	0.0328397	0	0.0141386	-1.80986	-0.20866	-0.191048	-0.0033505	0.363297	24.1247	-0.0167262	-0.27112	4.78021	-0.0396156	-0.362347	-0.0827348	-0.139574	-0.129732	-6.66469	82.7993	0.158081
300329	C24	C	0.114201	0.697521	0	1	39.0619	29.9866	20.3264	0.215544	0.489069	0.513565	0.116579	0.428571	1	17.6891	13.6933	0	0.272465	0	0.0114342	-1.89855	-0.203566	-0.0234009	-0.122424	-0.0838845	-4.95119	0.0785119	0.72888	6.81321	-0.699796	-0.362347	0.18424	-0.139574	0.376868	15.1965	60.9381	0.425056
300330	I65	I	0.0870443	0.127143	0	0	25.0824	29.1298	20.2774	0.310339	0.334514	0.362348	-0.118704	0.333333	0	15.2126	14.5661	1	0.0318905	0.127143	-0.0157221	-1.94754	-0.108771	-0.177956	-0.273641	-0.319167	-5.80799	-0.0167262	-0.27112	4.33676	0.172986	0.637653	-0.145564	-0.012431	-0.19351	1.21701	74.9176	0.0952525
300331	C39	C	0.0920974	0.256852	1	0	35.3246	27.0097	20.1953	0.187018	0.219142	0.488697	0.2382	0.375	0	14.8588	13.4452	0	0.0907319	0	-0.010669	-2.02964	-0.232092	-0.293328	-0.147291	0.0377365	-7.92809	0.0249404	-0.27112	3.98294	-0.947968	-0.362347	-0.074696	-0.139574	-0.0638007	11.4592	64.6754	0.16612
300332	M74	M	0.133384	0.444905	1	0	18.3387	25.7281	21.2287	0.226957	0.34001	0.20324	0.264718	0.333333	0	16.2316	13.8125	0	0.0815898	0	0.0306174	-0.996232	-0.192153	-0.17246	-0.432748	0.0642545	-9.20969	-0.0167262	-0.27112	5.3558	-0.580633	-0.362347	0.122499	-0.139574	0.124252	-5.52669	81.6613	0.363315
300334	C35	C	0.119197	0.491108	1	0	50.727	24.5228	20.7669	0.241472	0.189081	0.397062	0.313454	0.428571	0	14.8307	14.0588	1	0.249124	0.491108	0.0164305	-1.45806	-0.177638	-0.323389	-0.238926	0.11299	-10.415	0.0785119	-0.27112	3.95489	-0.33429	0.637653	0.0011676	0.351534	0.170455	26.8616	49.273	0.241984
300335	D44	D	0.0856462	0.057614	1	0	47.8909	17.6198	20.5645	0.076781	0.22562	0.489453	0.011218	0.333333	0	17.4461	13.9127	0	0.0275919	0	-0.0171202	-1.66044	-0.342329	-0.28685	-0.146536	-0.189246	-17.318	-0.0167262	-0.27112	6.57021	-0.480411	-0.362347	-0.210794	-0.139574	-0.263039	24.0255	52.1091	0.0300221
300336	R86	R	0.117463	0.347171	0	0	33.1093	31.25	20.8817	0.19839	0.224672	0.437354	0.247775	0.5	1	13.9333	14.221	0	0.114946	0	0.0146967	-1.34326	-0.22072	-0.287798	-0.198634	0.0473115	-3.68779	0.14994	0.72888	3.05744	-0.172163	-0.362347	-0.0085909	-0.139574	0.0265183	9.24391	66.8907	0.232225
300337	C32	C	0.111573	0.122404	1	0	33.15	42.3448	21.5428	0.254827	0.48935	0.739347	0.115764	0.428571	1	17.3161	13.5798	0	0.0405769	0	0.0088067	-0.682171	-0.164283	-0.0231199	0.103359	-0.0846995	7.40701	0.0785119	0.72888	6.44022	-0.813351	-0.362347	-0.158989	-0.139574	-0.198249	9.28461	66.85	0.0818271
300339	I65	I	0.11059	0.431555	1	0	31.108	27.171	20.8127	0.321294	0.309784	0.490784	0.256268	0.333333	1	16.9127	14.0651	0	0.134248	0	0.0078236	-1.41227	-0.0978156	-0.202686	-0.145204	0.0558045	-7.76679	-0.0167262	0.72888	6.03682	-0.328038	-0.362347	0.0564908	-0.139574	0.110902	7.24261	68.892	0.297307
300342	C38	C	0.110939	0.68411	0	1	22.8612	50.0625	20.565	0.121392	0.22008	0.538799	0.235357	0.375	0	15.8713	13.5685	0	0.156396	0	0.0081723	-1.65994	-0.297718	-0.29239	-0.0971895	0.0348935	15.1247	0.0249404	-0.27112	4.99546	-0.82468	-0.362347	0.286898	-0.139574	0.363457	-1.00419	77.1388	0.527714
300345	C33	C	0.0903853	0.265479	1	0	40.418	22.3922	20.5343	0.22387	0.485805	0.235303	-0.192946	0.5	1	17.2889	13.9885	0	0.107301	0	-0.0123811	-1.6906	-0.19524	-0.0266649	-0.400686	-0.39341	-12.5456	0.14994	0.72888	6.41302	-0.4046	-0.362347	-0.0826383	-0.139574	-0.0551737	16.5526	59.582	0.158178
300348	I65	I	0.10729	0.05044	0	0	29.6587	26.4389	19.9069	0.047661	0.229364	0.405094	0.075035	0.333333	1	16.694	14.275	0	0.0149598	0	0.0045238	-2.28241	-0.363933	-0.283106	-0.230895	-0.125428	-8.49889	-0.0167262	0.72888	5.8182	-0.118117	-0.362347	-0.205336	-0.139574	-0.270213	5.79331	70.3413	0.0354802
300349	C40	C	0.0818824	0.143109	1	0	43.8483	35.9425	20.756	0.229333	0.220555	0.540123	0.393111	0.333333	1	17.391	13.8523	0	0.0627509	0	-0.020884	-1.46895	-0.189777	-0.291915	-0.0958655	0.192647	1.00471	-0.0167262	0.72888	6.51516	-0.540814	-0.362347	-0.160458	-0.139574	-0.177544	19.9829	56.1517	0.0803581
300351	C39	C	0.0792123	0.208003	1	0	58.6885	17.9135	20.7311	0.101006	0.328839	0.230594	0.420588	0.428571	0	16.5891	13.653	0	0.122074	0	-0.0235541	-1.49379	-0.318104	-0.183631	-0.405394	0.220125	-17.0243	0.0785119	-0.27112	5.71325	-0.740147	-0.362347	-0.147912	-0.139574	-0.11265	31.4698	44.6648	0.0929041
300352	I65	I	0.125548	0.166557	0	0	20.8066	48.913	20.3745	0.082088	0.192371	0.340378	0.201343	0.444444	1	18.0122	13.809	0	0.0346548	0	0.022782	-1.85041	-0.337022	-0.320099	-0.29561	0.0008795	13.9752	0.0943849	0.72888	7.13636	-0.584149	-0.362347	-0.108914	-0.139574	-0.154096	-3.05879	79.1934	0.131902
300353	C39	C	0.0697763	0.00826	1	0	22.8835	39.5335	19.9713	0.097926	0.234019	0.388992	0.058046	0.428571	1	17.4174	13.7932	0	0.00189018	0	-0.0329901	-2.2536	-0.321184	-0.278451	-0.246997	-0.142418	4.59571	0.0785119	0.72888	6.54153	-0.599976	-0.362347	-0.234446	-0.139574	-0.312393	-0.981887	77.1165	0.0063698
300354	C40	C	0.0954634	0.097453	0	0	10.2601	57.9624	19.6517	0.032908	0.274712	0.248368	-0.133787	0.428571	0	12.9622	13.5394	0	0.00999878	0	-0.0073029	-2.28241	-0.363933	-0.237758	-0.38762	-0.334251	23.0246	0.0785119	-0.27112	2.08634	-0.853777	-0.362347	-0.153362	-0.139574	-0.2232	-13.6053	89.7399	0.0874542
300355	E48	E	0.108301	0.067665	0	0	31.9632	29.1266	21.2956	0.471911	0.273845	0.482806	0.18958	0.333333	1	17.9258	14.3956	0	0.0216279	0	0.0055344	-0.929313	0.0528014	-0.238625	-0.153182	-0.0108835	-5.81119	-0.0167262	0.72888	7.04996	0.0024621	-0.362347	-0.194779	-0.139574	-0.252988	8.09781	68.0368	0.0460371
600004	G56	G	0.0753689	0.050781	0	1	3.1182	61.9645	23.0208	0.193307	1.00342	0.511725	0.100143	0.363636	0	8.51719	14.8342	1	0.00158345	0.050781	-0.0273975	0.795888	-0.225803	0.490947	-0.124263	-0.100321	27.0267	0.0135768	-0.27112	-2.35866	0.441038	0.637653	-0.191618	-0.088793	-0.269872	-20.7472	96.8818	0.0491975
600006	C36	C	0.0794931	0.007872	0	0	1.367	60.1	23.7285	0.615854	1.10608	0.995284	0.090739	0.333333	0	0	14.1756	1	0.00010761	0.007872	-0.0232733	1.50362	0.196744	0.593615	0.359295	-0.109725	25.1622	-0.0167262	-0.27112	-10.8758	-0.217509	0.637653	-0.233141	-0.131702	-0.312781	-21.3662	97.5008	0.0076753
600007	K70	K	0.0784705	0.078223	1	1	7.0201	80.6487	22.9555	0.47858	0.615313	0.219367	0.035455	0.333333	0	0	15.9221	0	0.00549133	0	-0.0242959	0.730585	0.0594704	0.102843	-0.416621	-0.165009	39.9521	-0.0167262	-0.27112	-10.8758	1.52894	-0.362347	-0.168084	-0.139574	-0.24243	-16.8453	92.9799	0.0727317
600008	D46	D	0.109887	0.002739	0	0	2.8876	59.5133	23.9148	0.595489	0.828613	0.182822	0.250591	0.363636	0	0	14.976	1	7.90914e-05	0.002739	0.007121	1.68991	0.176379	0.316143	-0.453167	0.0501275	24.5755	0.0135768	-0.27112	-10.8758	0.582894	0.637653	-0.238095	-0.136835	-0.317851	-20.9778	97.1124	0.0027211
600009	G56	G	0.0857201	0.092773	1	1	8.1998	53.2538	23.7639	0.175496	0.669063	0.258641	0.104804	0.333333	0	0	14.663	1	0.0076072	0.092773	-0.0170462	1.53897	-0.243614	0.156593	-0.377348	-0.0956595	18.316	-0.0167262	-0.27112	-10.8758	0.269869	0.637653	-0.15565	-0.046801	-0.22788	-15.6656	91.8002	0.0851658
600012	G54	G	0.0749837	0.515273	0	1	53.4739	31.5901	23.2249	0.353133	1.1253	0.197994	0.048413	0.333333	0	0	13.7947	1	0.275537	0.515273	-0.0277827	1.00002	-0.0659766	0.612829	-0.437995	-0.152051	-3.34769	-0.0167262	-0.27112	-10.8758	-0.598443	0.637653	-0.0010796	0.375699	0.19462	29.6085	46.5261	0.239736
600018	G55	G	0.102011	0.82959	0	1	49.5255	40.8017	25.2075	0.36974	0.579499	0.320546	-0.007707	0.333333	1	0	15.2371	1	0.410859	0.82959	-0.0007551	2.9826	-0.0493696	0.0670291	-0.315443	-0.208171	5.86391	-0.0167262	0.72888	-10.8758	0.843912	0.637653	0.177915	0.690016	0.508937	25.6601	50.4745	0.418731
600019	C31	C	0.0973592	0.010205	0	0	1.7508	79.7052	26.1468	0.470301	1.3029	0.847686	-0.007571	0.4	0	13.3573	15.4611	1	0.000178669	0.010205	-0.0054072	3.84375	0.0511914	0.627366	0.211698	-0.208035	39.9521	0.0499404	-0.27112	2.48143	1.06795	0.637653	-0.230866	-0.129369	-0.310448	-21.3662	97.5008	0.00995
600020	G54	G	0.0856317	0.653413	0	1	21.0574	45.0888	24.2885	0.802327	1.05992	0.091904	-0.231689	0.363636	0	0	13.7085	1	0.137592	0.653413	-0.0171347	2.06359	0.383217	0.547447	-0.544084	-0.432152	10.151	0.0135768	-0.27112	-10.8758	-0.684657	0.637653	0.275005	0.513839	0.33276	-2.80799	78.9426	0.515821
600021	D44	D	0.100571	0.568075	0	1	31.0411	42.8392	24.2801	0.6722	1.04664	0.451825	0.005799	0.384615	0	0	14.5142	1	0.176337	0.568075	-0.0021953	2.0552	0.25309	0.534167	-0.184164	-0.194664	7.90141	0.0345558	-0.27112	-10.8758	0.121053	0.637653	0.150922	0.428501	0.247422	7.17571	68.9589	0.391738
600023	D44	D	0.0936898	0.009358	0	0	13.0537	80.3367	25.2452	0.528289	0.835274	0.621884	0	0.333333	0	0	14.1028	1	0.00122157	0.009358	-0.0090766	3.02032	0.109179	0.322804	-0.0141045	-0.200463	39.9521	-0.0167262	-0.27112	-10.8758	-0.290346	0.637653	-0.23268	-0.130216	-0.311295	-10.8117	86.9463	0.0081364
600026	G55	G	0.106363	0.381986	0	1	38.7273	46.3643	24.7981	0.62252	1.10584	0.195231	0.021098	0.384615	0	0	14.5304	1	0.147933	0.381986	0.0035968	2.57321	0.20341	0.593367	-0.440758	-0.179366	11.4265	0.0345558	-0.27112	-10.8758	0.13728	0.637653	-0.0067629	0.242412	0.0613333	14.8619	61.2727	0.234053
600028	B07	B	0.0896494	0.228534	0	1	22.6494	73.4892	27.9552	0.549315	1.07883	2.19751	0.033835	0.333333	0	9.4727	14.9073	1	0.0517616	0.228534	-0.013117	3.84375	0.130205	0.566358	1.56152	-0.166629	38.5514	-0.0167262	-0.27112	-1.40315	0.514161	0.637653	-0.0640436	0.08896	-0.0921187	-1.21599	77.3506	0.176772
600031	C35	C	0.106186	0.580066	0	1	7.6273	56.211	24.8801	0.608428	0.727781	0.581752	-0.202916	0.333333	0	18.5075	16.2368	0	0.0442434	0	0.0034192	2.65516	0.189318	0.215311	-0.0542365	-0.40338	21.2732	-0.0167262	-0.27112	7.63167	1.84363	-0.362347	0.295007	-0.139574	0.259413	-16.2381	92.3727	0.535823
600037	I63	I	0.106043	0.462121	0	0	3.373	44.9768	23.0571	0.439443	0.806427	0.216879	0.021581	0.333333	0	0	14.8055	1	0.0155873	0.462121	0.0032765	0.832199	0.0203334	0.293957	-0.41911	-0.178882	10.039	-0.0167262	-0.27112	-10.8758	0.412396	0.637653	0.205718	0.322547	0.141468	-20.4924	96.627	0.446534
600038	C37	C	0.108936	0.138072	1	0	44.9555	28.6452	23.7549	0.715068	0.668107	0.597672	2.78935	0.333333	0	0	13.8126	1	0.062071	0.138072	0.0061692	1.52993	0.295958	0.155637	-0.0383165	2.58889	-6.29259	-0.0167262	-0.27112	-10.8758	-0.580533	0.637653	-0.164815	-0.001502	-0.182581	21.0901	55.0445	0.076001
600039	E48	E	0.0919159	0.189125	1	0	25.3071	46.041	24.5135	0.836099	0.959586	0.646952	0.019945	0.363636	0	0	13.9236	1	0.0478621	0.189125	-0.0108505	2.28857	0.416989	0.447116	0.0109635	-0.180518	11.1032	0.0135768	-0.27112	-10.8758	-0.469581	0.637653	-0.0995531	0.049551	-0.131528	1.44171	74.6929	0.141263
600048	K70	K	0.115511	0.164191	1	1	9.4143	42.1395	26.4725	0.779725	1.0338	0.326859	0.340317	0.333333	0	15.3161	15.8824	1	0.0154574	0.164191	0.0127442	3.84375	0.360615	0.521332	-0.30913	0.139853	7.20171	-0.0167262	-0.27112	4.44028	1.48923	0.637653	-0.0920825	0.024617	-0.156462	-14.4511	90.5857	0.148734
600050	I63	I	0.106193	0.039471	0	1	3.0216	63.0935	26.9987	0.582911	1.40655	0.578681	0.185209	0.5	0	0	14.3126	1	0.00119266	0.039471	0.003427	3.84375	0.163801	0.627366	-0.0573075	-0.0152545	28.1557	0.14994	-0.27112	-10.8758	-0.080496	0.637653	-0.202538	-0.100103	-0.281182	-20.8438	96.9784	0.0382783
600052	K70	K	0.0952524	0.01025	0	0	21.6436	38.6619	23.042	0.819536	0.897157	0.195905	0.263494	0.333333	1	0	13.3863	0	0.00221847	0	-0.0075139	0.817062	0.400426	0.384687	-0.440084	0.0630305	3.72411	-0.0167262	0.72888	-10.8758	-1.00687	-0.362347	-0.232785	-0.139574	-0.310403	-2.22179	78.3564	0.0080315
600054	N78	N	0.0819858	0.106488	0	0	9.4161	41.9498	21.9337	0.386919	0.588149	0.384303	-0.297228	0.333333	0	0	13.655	1	0.010027	0.106488	-0.0207806	-0.291186	-0.0321906	0.0756791	-0.251686	-0.497692	7.01201	-0.0167262	-0.27112	-10.8758	-0.738149	0.637653	-0.144355	-0.033086	-0.214165	-14.4493	90.5839	0.096461
600055	C35	C	0.0658158	0.047504	0	1	5.325	51.5135	20.857	0.410313	0.425644	0.644012	0.107677	0.333333	0	11.7647	14.7748	1	0.00252959	0.047504	-0.0369506	-1.36796	-0.0087966	-0.0868259	0.0080235	-0.0927865	16.5757	-0.0167262	-0.27112	0.888829	0.381645	0.637653	-0.195842	-0.09207	-0.273149	-18.5404	94.675	0.0449744
600056	C27	C	0.0990241	0.042908	1	1	18.6981	48.2108	23.272	0.697187	0.676999	1.17103	0.497725	0.333333	0	9.80918	14.8283	1	0.00802298	0.042908	-0.0037423	1.04704	0.278077	0.164529	0.535042	0.297262	13.273	-0.0167262	-0.27112	-1.06667	0.435172	0.637653	-0.205931	-0.096666	-0.277745	-5.16729	81.3019	0.034885
600057	L72	L	0.104801	0.007142	0	0	7.8929	64.4589	23.304	0.843495	0.777074	3.54787	0.205976	0.333333	0	10.1752	14.5826	1	0.000563711	0.007142	0.0020349	1.07904	0.424385	0.264604	1.87609	0.0055125	29.5211	-0.0167262	-0.27112	-0.700658	0.18942	0.637653	-0.234238	-0.132432	-0.313511	-15.9725	92.1071	0.0065783
600059	C15	C	0.0781806	0.110089	1	0	10.2532	40.5451	22.001	0.298532	0.505719	0.409173	0.032448	0.363636	1	10.3821	14.0335	1	0.0112876	0.110089	-0.0245857	-0.223885	-0.120578	-0.0067509	-0.226816	-0.168016	5.60731	0.0135768	0.72888	-0.493771	-0.359618	0.637653	-0.142015	-0.029485	-0.210564	-13.6122	89.7468	0.0988014
600060	C39	C	0.0851876	0.235325	1	0	14.6348	40.3705	23.7123	0.488154	0.801156	1.49428	0.127827	0.375	0	13.8062	15.2044	1	0.0344393	0.235325	-0.0175788	1.48741	0.0690444	0.288686	0.858291	-0.0726365	5.43271	0.0249404	-0.27112	2.93032	0.811288	0.637653	-0.0399304	0.095751	-0.0853277	-9.23059	85.3652	0.200886
600062	C27	C	0.0751993	0.166118	1	1	16.9763	49.1206	22.5921	0.176625	0.465131	1.05239	-0.022141	0.363636	0	10.352	15.3277	1	0.0282007	0.166118	-0.0275671	0.367204	-0.242485	-0.0473389	0.416399	-0.222605	14.1828	0.0135768	-0.27112	-0.523838	0.934572	0.637653	-0.102899	0.026544	-0.154535	-6.88909	83.0237	0.137917
600064	K70	K	0.108886	0.356368	0	1	11.4443	34.6546	23.4681	0.653808	0.981005	0.219491	0.618708	0.428571	0	10.7403	14.5817	1	0.0407838	0.356368	0.00612	1.24317	0.234698	0.468535	-0.416498	0.418245	-0.283186	0.0785119	-0.27112	-0.13557	0.188583	0.637653	0.0747681	0.216794	0.0357153	-12.4211	88.5557	0.315584
600066	C36	C	0.0873377	0.191069	1	1	14.1626	31.4194	23.5081	0.459355	0.543419	1.44988	0.117913	0.333333	0	15.3107	15.0683	0	0.0270603	0	-0.0154287	1.2832	0.0402454	0.0309491	0.813895	-0.0825505	-3.51839	-0.0167262	-0.27112	4.43481	0.675135	-0.362347	-0.0768074	-0.139574	-0.129584	-9.70279	85.8374	0.164009
600067	K70	K	0.122086	0.485706	1	0	15.3983	29.3227	23.4781	0.612747	0.906763	0.53915	0.314758	0.333333	0	15.4734	14.3723	0	0.0747905	0	0.0193199	1.25313	0.193637	0.394293	-0.0968385	0.114294	-5.61509	-0.0167262	-0.27112	4.59751	-0.0208738	-0.362347	0.170099	-0.139574	0.165053	-8.46709	84.6017	0.410915
600068	E48	E	0.104988	0.109607	1	1	9.1645	40.8258	25.1756	0.792224	1.04917	0.733853	0.111898	0.555556	0	8.30375	14.4526	1	0.0100449	0.109607	0.0022212	2.95065	0.373114	0.536697	0.0978645	-0.0885655	5.88801	0.205496	-0.27112	-2.5721	0.0594246	0.637653	-0.141254	-0.029967	-0.211046	-14.7009	90.8355	0.0995621
600069	C22	C	0.102174	0.10508	0	1	17.4407	20.3192	22.5301	0.732193	0.777369	0.561727	0.036071	0.444444	0	11.2589	13.4287	1	0.0183267	0.10508	-0.0005923	0.305202	0.313083	0.264899	-0.0742615	-0.164392	-14.6186	0.0943849	-0.27112	0.38306	-0.964468	0.637653	-0.154063	-0.034494	-0.215573	-6.42469	82.5593	0.0867533
600072	C37	C	0.102246	0.025375	0	0	9.4915	34	21.4873	0.439923	0.315933	0.403841	-0.115585	0.333333	0	0	13.5266	1	0.00240847	0.025375	-0.0005203	-0.737593	0.0208134	-0.196537	-0.232148	-0.316049	-0.937786	-0.0167262	-0.27112	-10.8758	-0.866511	0.637653	-0.21785	-0.114199	-0.295278	-14.3739	90.5085	0.0229665
600073	C14	C	0.0817843	0.228656	1	0	20.3074	36.2676	22.4387	0.594477	0.528028	1.91865	0.321461	0.333333	0	0	14.982	1	0.0464341	0.228656	-0.020982	0.213825	0.175367	0.0155581	1.28266	0.120997	1.32981	-0.0167262	-0.27112	-10.8758	0.58883	0.637653	-0.0585941	0.089082	-0.0919967	-3.55799	79.6926	0.182222
600075	C26	C	0.0860572	0.008135	0	0	2.3961	43.2657	22.2279	0.560492	0.843268	0.877177	-0.026897	0.333333	0	0	13.4623	1	0.000194923	0.008135	-0.0167092	0.0029855	0.141382	0.330798	0.241189	-0.22736	8.32791	-0.0167262	-0.27112	-10.8758	-0.93088	0.637653	-0.232884	-0.131439	-0.312518	-21.3662	97.5008	0.0079317
600077	K70	K	0.0827147	0.171692	1	0	24.1801	51.926	23.1502	0.758883	0.847553	0.25356	-0.088582	0.428571	0	16.102	15.1184	0	0.0415153	0	-0.0200517	0.925326	0.339773	0.335083	-0.382429	-0.289046	16.9882	0.0785119	-0.27112	5.22612	0.725284	-0.362347	-0.110639	-0.139574	-0.148961	0.314713	75.8199	0.130177
600079	C27	C	0.0639813	0.277385	1	1	17.5129	17.0747	22.9961	0.476631	0.494814	0.684212	0.130357	0.333333	0	15.1102	14.2576	0	0.0485782	0	-0.038785	0.77119	0.0575214	-0.0176559	0.0482235	-0.0701065	-17.8631	-0.0167262	-0.27112	4.23439	-0.13551	-0.362347	-0.0120092	-0.139574	-0.0432677	-6.35249	82.4871	0.228807
600080	C27	C	0.0749981	0.278743	1	0	7.71	25.549	20.8931	0.157552	0.437541	0.408036	0.023698	0.428571	0	0	14.017	0	0.0214911	0	-0.0277682	-1.33187	-0.261558	-0.0749289	-0.227953	-0.176765	-9.38879	0.0785119	-0.27112	-10.8758	-0.376158	-0.362347	0.0164359	-0.139574	-0.0419097	-16.1554	92.29	0.257252
600081	C36	C	0.0958988	0.001424	0	0	3.0681	65	21.6928	0.582197	0.625411	1.37368	0.258848	0.333333	0	0	14.1802	1	4.36897e-05	0.001424	-0.0068676	-0.532104	0.163087	0.112941	0.737695	0.0583845	30.0622	-0.0167262	-0.27112	-10.8758	-0.212916	0.637653	-0.2381	-0.13815	-0.317851	-20.7973	96.9319	0.002716
600086	C41	C	0.0630611	0.181664	1	0	13.9413	42.139	22.3672	0.827508	0.497044	1.17283	0.228106	0.4	0	8.86785	13.7512	0	0.0253263	0	-0.0397053	0.142263	0.408398	-0.0154259	0.536845	0.0276425	7.20121	0.0499404	-0.27112	-2.008	-0.641953	-0.362347	-0.0844784	-0.139574	-0.138989	-9.92409	86.0587	0.156338
600089	C38	C	0.0993069	0.135426	1	0	16.1752	11.7382	24.6484	0.685127	0.804617	0.62941	0.435399	0.363636	0	12.3814	14.5561	0	0.0219054	0	-0.0034595	2.42348	0.266017	0.292147	-0.0065785	0.234935	-23.1996	0.0135768	-0.27112	1.50556	0.162927	-0.362347	-0.127296	-0.139574	-0.185227	-7.69019	83.8248	0.113521
600093	C36	C	0.0840683	0.096408	0	1	10.4579	23.5697	20.3682	0.395543	0.322125	0.558084	-0.090734	0.375	0	11.6387	12.8839	0	0.0100823	0	-0.018698	-1.85674	-0.0235666	-0.190345	-0.0779045	-0.291197	-11.3681	0.0249404	-0.27112	0.762826	-1.50929	-0.362347	-0.15449	-0.139574	-0.224245	-13.4075	89.5421	0.0863257
600094	K70	K	0.0652454	0.011987	0	0	23.5633	54.5062	23.4371	0.704569	0.849652	0.230834	0.753642	0.444444	1	0	14.9689	0	0.00282453	0	-0.0375209	1.21214	0.285459	0.337182	-0.405154	0.553179	19.5684	0.0943849	0.72888	-10.8758	0.575788	-0.362347	-0.231654	-0.139574	-0.308666	-0.302087	76.4367	0.0091625
600095	C13	C	0.0954032	0.012056	0	0	2.6841	17.5793	21.09	0.489778	0.591203	0.368941	0.708122	0.4	1	0	13.6638	0	0.000323595	0	-0.0073632	-1.13492	0.0706684	0.0787331	-0.267047	0.507659	-17.3585	0.0499404	0.72888	-10.8758	-0.729382	-0.362347	-0.229084	-0.139574	-0.308597	-21.1813	97.3159	0.0117324
600096	C26	C	0.117204	0.105169	1	1	17.9181	53.8318	24.9079	0.852476	0.994531	0.818564	4.65006	0.333333	0	0	13.0223	1	0.0188443	0.105169	0.0144376	2.68296	0.433366	0.482061	0.182576	2.88016	18.894	-0.0167262	-0.27112	-10.8758	-1.37082	0.637653	-0.154491	-0.034405	-0.215484	-5.94729	82.0819	0.0863247
600097	A04	A	0.0797889	0.018716	0	0	23.0677	43.0153	20.9856	0.344435	0.430619	0.622336	-0.005195	0.333333	0	0	14.2855	1	0.00431735	0.018716	-0.0229775	-1.23936	-0.0746746	-0.0818509	-0.0136525	-0.205658	8.07751	-0.0167262	-0.27112	-10.8758	-0.107625	0.637653	-0.226417	-0.120858	-0.301937	-0.797687	76.9323	0.0143986
600099	C37	C	0.0924123	0.003423	0	0	5.0938	42.1034	20.1108	0.118664	0.451075	0.524517	0.27675	0.375	0	10.0597	12.7237	1	0.000174361	0.003423	-0.0103541	-2.11417	-0.300446	-0.0613949	-0.111472	0.0762865	7.16561	0.0249404	-0.27112	-0.816129	-1.62175	0.637653	-0.237567	-0.136151	-0.31723	-18.7716	94.9062	0.0032486
600100	C39	C	0.0929233	0.301194	1	0	12.5891	21.6008	24.4744	0.679959	0.829831	0.56541	0.013761	0.428571	0	11.8821	15.0393	1	0.0379176	0.301194	-0.009843	2.24944	0.260849	0.317361	-0.0705785	-0.186702	-13.337	0.0785119	-0.27112	1.00628	0.646147	0.637653	0.0224603	0.16162	-0.0194587	-11.2763	87.4109	0.263276
600104	C36	C	0.104115	0.053872	0	1	10.3101	74.295	26.6466	0.567145	1.01585	1.63089	0.177482	0.333333	0	9.0336	15.5319	1	0.00555426	0.053872	0.0013491	3.84375	0.148035	0.503382	0.994904	-0.0229815	39.3572	-0.0167262	-0.27112	-1.84225	1.1388	0.637653	-0.192498	-0.085702	-0.266781	-13.5553	89.6899	0.0483177
600107	C18	C	0.109547	0.057971	1	0	11.1865	20.3858	21.6429	0.722582	0.611472	0.217026	0.126593	0.333333	0	0	12.9141	1	0.00648493	0.057971	0.0067808	-0.58206	0.303472	0.0990021	-0.418963	-0.0738705	-14.552	-0.0167262	-0.27112	-10.8758	-1.47903	0.637653	-0.18933	-0.081603	-0.262682	-12.6789	88.8135	0.0514861
600110	C38	C	0.0842935	0.006474	1	0	14.4746	7.4513	22.5848	0.678205	0.565908	0.336657	0.287052	0.333333	0	0	13.0645	0	0.000937086	0	-0.0184729	0.359884	0.259095	0.0534381	-0.299331	0.0865885	-25.444	-0.0167262	-0.27112	-10.8758	-1.32862	-0.362347	-0.235279	-0.139574	-0.314179	-9.39079	85.5254	0.0055369
600111	C32	C	0.0906542	0.023831	0	0	12.228	38.9165	23.639	0.442654	0.297254	0.469193	-0.083298	0.416667	0	12.163	14.1662	1	0.00291405	0.023831	-0.0121121	1.41411	0.0235444	-0.215216	-0.166796	-0.283761	3.97871	0.0666071	-0.27112	1.28715	-0.226901	0.637653	-0.219899	-0.115743	-0.296822	-11.6374	87.772	0.0209169
600112	C38	C	0.0632806	0.177317	1	0	21.4094	20.3059	21.8431	0.61297	0.364531	0.234579	-0.207548	0.428571	0	0	13.4588	0	0.0379625	0	-0.0394858	-0.381811	0.19386	-0.147939	-0.401409	-0.408012	-14.6319	0.0785119	-0.27112	-10.8758	-0.934303	-0.362347	-0.101461	-0.139574	-0.143336	-2.45599	78.5906	0.139354
600113	F51	F	0.0876824	0.001883	0	0	2.715	48.9661	20.6412	0.294625	0.298635	0.405564	0.124464	0.4	0	0	13.7568	1	5.11234e-05	0.001883	-0.015084	-1.58376	-0.124485	-0.213835	-0.230425	-0.0759995	14.0283	0.0499404	-0.27112	-10.8758	-0.636317	0.637653	-0.23809	-0.137691	-0.317851	-21.1504	97.285	0.0027259
600115	G56	G	0.109258	0.367013	0	1	47.8456	40.0254	25.6489	0.809178	0.939854	0.678437	0.028515	0.416667	0	11.4207	14.7333	1	0.1756	0.367013	0.0064914	3.42397	0.390068	0.427384	0.0424485	-0.171949	5.08761	0.0666071	-0.27112	0.544817	0.340181	0.637653	-0.0494026	0.227439	0.0463603	23.9802	52.1544	0.191413
600116	D44	D	0.078215	0.08619	0	0	27.8452	13.8233	21.9827	0.665137	0.690263	0.409626	0.448425	0.4	0	7.24993	13.9758	1	0.0239998	0.08619	-0.0245514	-0.242213	0.246027	0.177793	-0.226362	0.247962	-21.1145	0.0499404	-0.27112	-3.62593	-0.417382	0.637653	-0.178626	-0.053384	-0.234463	3.97981	72.1548	0.0621902
600117	C31	C	0.0892545	0.00162	0	0	4.0125	49.8731	23.5799	0.793975	1.05325	0.435514	0.023437	0.333333	0	0	13.8168	1	6.50025e-05	0.00162	-0.0135118	1.35494	0.374865	0.540781	-0.200474	-0.177027	14.9353	-0.0167262	-0.27112	-10.8758	-0.576329	0.637653	-0.238126	-0.137954	-0.317851	-19.8529	95.9875	0.0026896
600118	C39	C	0.127205	0.564373	1	1	9.9604	51.7147	22.792	0.422415	0.313387	0.709007	0.127353	0.363636	0	11.5471	14.4935	1	0.0562138	0.564373	0.0244383	0.567037	0.0033054	-0.199083	0.0730185	-0.0731105	16.7769	0.0135768	-0.27112	0.671283	0.100405	0.637653	0.267343	0.424799	0.24372	-13.905	90.0396	0.508159
600119	G54	G	0.110999	0.145741	0	0	14.327	38.6133	21.4044	0.49982	0.305487	0.860151	0.124603	0.333333	0	10.3951	13.9253	1	0.0208803	0.145741	0.0082327	-0.820542	0.0807104	-0.206983	0.224162	-0.0758605	3.67551	-0.0167262	-0.27112	-0.48072	-0.467878	0.637653	-0.115955	0.006167	-0.174912	-9.53839	85.673	0.124861
600120	F51	F	0.105457	0.020289	0	0	6.1171	45.1563	23.1843	0.563854	0.904748	1.00297	0.361139	0.333333	0	12.4141	15.93	1	0.0012411	0.020289	0.0026911	0.959353	0.144744	0.392278	0.36698	0.160675	10.2185	-0.0167262	-0.27112	1.53826	1.53689	0.637653	-0.221768	-0.119285	-0.300364	-17.7483	93.8829	0.0190479
600121	B06	B	0.118698	0.057143	1	1	11.913	63.8266	23.1221	0.566909	0.969269	1.97813	0.020435	0.4	0	0	14.0611	1	0.00680745	0.057143	0.0159313	0.897129	0.147799	0.456799	1.34214	-0.180029	28.8888	0.0499404	-0.27112	-10.8758	-0.332019	0.637653	-0.19048	-0.082431	-0.26351	-11.9524	88.087	0.0503356
600122	F52	F	0.104871	0.107226	0	1	14.6404	21.7656	23.3974	0.58032	1.11506	1.13556	0.116997	0.363636	0	14.5015	13.5227	0	0.0156983	0	0.0021043	1.17249	0.16121	0.602586	0.499574	-0.0834665	-13.1722	0.0135768	-0.27112	3.62568	-0.87039	-0.362347	-0.149288	-0.139574	-0.213427	-9.22499	85.3596	0.0915277
600123	B06	B	0.117119	0.04381	1	1	3.431	45.1103	23.7429	0.488404	0.922937	0.321974	-0.134597	0.333333	0	10.588	14.7235	1	0.00150312	0.04381	0.0143522	1.51795	0.0692944	0.410467	-0.314014	-0.33506	10.1725	-0.0167262	-0.27112	-0.287853	0.330348	0.637653	-0.198509	-0.095764	-0.276843	-20.4344	96.569	0.0423069
600125	G53	G	0.081688	0.133163	1	0	21.923	15.8982	22.4083	0.194036	0.636305	0.843794	0.040494	0.333333	0	11.7356	14.7592	1	0.0291933	0.133163	-0.0210784	0.183357	-0.225074	0.123835	0.207806	-0.159969	-19.0396	-0.0167262	-0.27112	0.859738	0.366083	0.637653	-0.136846	-0.006411	-0.18749	-1.94239	78.077	0.10397
600128	F51	F	0.113633	0.035031	0	1	5.5051	24.0234	21.7481	0.452517	0.836476	1.3699	0.139618	0.5	0	10.294	13.981	1	0.00192849	0.035031	0.0108667	-0.476832	0.0334074	0.324006	0.733908	-0.0608455	-10.9144	0.14994	-0.27112	-0.581876	-0.412114	0.637653	-0.207713	-0.104543	-0.285622	-18.3603	94.4949	0.0331025
600132	C15	C	0.0728258	0.186521	0	1	23.6422	42.5403	22.1908	0.585116	0.418204	0.752938	0.075439	0.5	0	10.5788	15.4697	0	0.0440977	0	-0.0299406	-0.034144	0.166006	-0.0942659	0.116949	-0.125025	7.60251	0.14994	-0.27112	-0.297075	1.07659	-0.362347	-0.0983927	-0.139574	-0.134132	-0.223187	76.3578	0.142423
600133	E48	E	0.109563	0.106324	1	0	17.942	26.1342	23.0615	0.873144	0.820801	0.567259	0.354256	0.333333	0	0	14.2626	1	0.0190767	0.106324	0.0067967	0.836621	0.447343	0.308331	-0.0687295	0.153792	-8.80359	-0.0167262	-0.27112	-10.8758	-0.13051	0.637653	-0.153569	-0.03325	-0.214329	-5.92339	82.058	0.0872473
600138	L72	L	0.0796787	0.216298	1	0	22.5399	16.5617	22.8347	0.509864	0.716383	1.16175	-0.093762	0.363636	0	10.2307	16.3137	1	0.0487534	0.216298	-0.0230877	0.609739	0.0907544	0.203913	0.52576	-0.294225	-18.3761	0.0135768	-0.27112	-0.645112	1.92052	0.637653	-0.0732714	0.076724	-0.104355	-1.32549	77.4601	0.167545
600139	B09	B	0.0708356	0.057579	0	1	5.1447	46.6701	21.5855	0.39901	0.406272	0.190499	-0.280176	0.5	1	0	13.7505	0	0.00296227	0	-0.0319307	-0.639409	-0.0200996	-0.106198	-0.445489	-0.480639	11.7323	0.14994	0.72888	-10.8758	-0.642594	-0.362347	-0.186199	-0.139574	-0.263074	-18.7207	94.8553	0.0546167
600141	C26	C	0.0871067	0.093772	1	0	22.5003	24.4132	23.4344	0.716011	0.928369	0.757513	0.137574	0.384615	0	12.0459	14.2819	1	0.021099	0.093772	-0.0156597	1.20943	0.296901	0.415899	0.121524	-0.0628895	-10.5246	0.0345558	-0.27112	1.17005	-0.111194	0.637653	-0.168143	-0.045802	-0.226881	-1.36509	77.4997	0.072673
600143	C29	C	0.0853024	0.134714	0	1	29.5084	17.1319	23.311	0.395511	0.668091	1.11001	0.178579	0.363636	0	20.1756	14.604	0	0.0397519	0	-0.017464	1.08611	-0.0235986	0.155621	0.474025	-0.0218845	-17.8059	0.0135768	-0.27112	9.0625	0.210829	-0.362347	-0.145854	-0.139574	-0.185939	5.64301	70.4916	0.0949621
600151	C39	C	0.128801	0.017063	1	0	17.2192	31.8635	22.7802	0.514219	0.531242	0.354166	1.19621	0.333333	0	11.3582	14.1878	1	0.00293811	0.017063	0.0260349	0.555261	0.0951094	0.0187721	-0.281822	0.995747	-3.07429	-0.0167262	-0.27112	0.482314	-0.205306	0.637653	-0.226691	-0.122511	-0.30359	-6.64619	82.7808	0.0141249
600153	F51	F	0.0961781	0.142599	1	1	14.2158	46.3793	25.1059	0.795682	1.00445	1.44647	0.11957	0.333333	0	12.3734	15.8671	1	0.0202716	0.142599	-0.0065883	2.88093	0.376572	0.491982	0.810487	-0.0808935	11.4415	-0.0167262	-0.27112	1.49751	1.47393	0.637653	-0.118489	0.003025	-0.178054	-9.64959	85.7842	0.122327
600157	B06	B	0.100716	0.456248	0	0	15.5363	40.8843	24.5864	0.718149	1.08904	0.218294	0.27531	0.375	0	0	14.5087	0	0.0708841	0	-0.0020504	2.36149	0.299039	0.576574	-0.417695	0.0748465	5.94651	0.0249404	-0.27112	-10.8758	0.115519	-0.362347	0.144548	-0.139574	0.135595	-8.32909	84.4637	0.385364
600158	K70	K	0.115919	0.004992	1	0	7.1854	22.0733	22.0121	0.496319	0.439537	0.276954	-0.061434	0.333333	1	0	14.9629	1	0.000358695	0.004992	0.0131528	-0.212809	0.0772094	-0.0729329	-0.359034	-0.261898	-12.8645	-0.0167262	0.72888	-10.8758	0.569774	0.637653	-0.236183	-0.134582	-0.315661	-16.68	92.8146	0.0046333
600159	K70	K	0.10848	0.017967	0	0	2.7291	47.6548	21.9307	0.401712	0.901767	0.205307	1.37171	0.333333	0	11.5502	13.4574	1	0.000490337	0.017967	0.0057139	-0.294254	-0.0173976	0.389297	-0.430681	1.17125	12.717	-0.0167262	-0.27112	0.674371	-0.935733	0.637653	-0.223339	-0.121607	-0.302686	-21.1363	97.2709	0.0174767
600160	C26	C	0.0940102	0.084642	1	1	9.021	54.865	22.9847	0.220653	0.810394	1.14007	0.235361	0.416667	0	0	13.734	1	0.00763555	0.084642	-0.0087562	0.759775	-0.198457	0.297924	0.504082	0.0348975	19.9272	0.0666071	-0.27112	-10.8758	-0.659164	0.637653	-0.16381	-0.054932	-0.236011	-14.8444	90.979	0.0770064
600161	C27	C	0.0897179	0.046539	1	0	9.5693	53.2963	22.4522	0.613753	0.390825	0.351801	0.22242	0.333333	0	10.3631	14.5747	1	0.00445346	0.046539	-0.0130485	0.227257	0.194643	-0.121645	-0.284187	0.0219565	18.3585	-0.0167262	-0.27112	-0.512725	0.181588	0.637653	-0.198731	-0.093035	-0.274114	-14.2961	90.4307	0.0420855
600162	K70	K	0.10355	0.082366	1	0	7.3617	52.8925	23.3118	0.835821	0.865067	0.226279	0.085603	0.428571	0	0	15.2584	0	0.00606354	0	0.0007839	1.08687	0.416711	0.352597	-0.40971	-0.114861	17.9547	0.0785119	-0.27112	-10.8758	0.865283	-0.362347	-0.164514	-0.139574	-0.238287	-16.5037	92.6383	0.0763025
600165	C33	C	0.0680388	0.154181	0	0	25.7766	29.202	21.6638	0.575509	0.753954	0.691775	-0.042297	0.363636	0	8.68575	14.4414	0	0.0397426	0	-0.0347275	-0.561119	0.156399	0.241484	0.0557865	-0.24276	-5.73579	0.0135768	-0.27112	-2.1901	0.0483101	-0.362347	-0.126378	-0.139574	-0.166472	1.91121	74.2234	0.114438
600167	D44	D	0.0851489	0.120801	1	1	21.2504	46.9668	21.7206	0.679011	0.68002	0.23475	0.178753	0.428571	1	0	12.9794	0	0.0256707	0	-0.0176175	-0.504331	0.259901	0.16755	-0.401238	-0.0217105	12.029	0.0785119	0.72888	-10.8758	-1.41372	-0.362347	-0.145686	-0.139574	-0.199852	-2.61499	78.7496	0.0951303
600168	D46	D	0.102006	0.004918	1	0	15.0981	55.1716	22.6956	0.4422	0.809773	0.144401	3.04458	0.333333	0	0	13.2255	1	0.000742525	0.004918	-0.0007607	0.470724	0.0230904	0.297303	-0.491588	2.84411	20.2338	-0.0167262	-0.27112	-10.8758	-1.16768	0.637653	-0.236641	-0.134656	-0.315735	-8.76729	84.9019	0.0041755
600169	C35	C	0.122797	0.075186	0	1	14.2207	27.3376	23.8918	0.772512	0.924665	0.429624	0.020442	0.333333	0	9.34923	13.7048	1	0.010692	0.075186	0.0200304	1.66685	0.353402	0.412195	-0.206365	-0.180022	-7.60019	-0.0167262	-0.27112	-1.52662	-0.688336	0.637653	-0.176322	-0.064388	-0.245467	-9.64469	85.7793	0.064494
600176	C30	C	0.0826329	0.106443	1	1	39.1343	32.7854	23.6797	0.803001	0.872207	0.276062	0.020881	0.333333	0	9.81558	14.8088	1	0.0416557	0.106443	-0.0201335	1.45481	0.383891	0.359737	-0.359926	-0.179583	-2.15239	-0.0167262	-0.27112	-1.06027	0.415623	0.637653	-0.176029	-0.033131	-0.21421	15.2689	60.8657	0.0647873
600177	C18	C	0.117981	0.087372	0	1	10.7319	31.4052	24.6017	0.705863	0.951221	0.307706	0.413172	0.416667	0	15.712	15.6734	0	0.00937668	0	0.0152146	2.37673	0.286753	0.438751	-0.328282	0.212708	-3.53259	0.0666071	-0.27112	4.83617	1.28031	-0.362347	-0.162821	-0.139574	-0.233281	-13.1335	89.2681	0.0779953
600180	F51	F	0.11932	0.005235	0	0	6.5579	70.8687	22.6148	0.736584	0.501756	1.49984	0.229011	0.333333	0	14.9469	13.431	0	0.000343306	0	0.016554	0.38991	0.317474	-0.0107139	0.863846	0.0285475	35.9309	-0.0167262	-0.27112	4.07106	-0.962115	-0.362347	-0.235924	-0.139574	-0.315418	-17.3075	93.4421	0.0048917
600182	C29	C	0.0754847	0.013802	0	0	6.2654	44.4324	22.0615	0.485041	0.604841	1.20376	0.085727	0.333333	0	0	14.3972	0	0.000864751	0	-0.0272817	-0.163394	0.0659314	0.0923711	0.567773	-0.114737	9.49461	-0.0167262	-0.27112	-10.8758	0.0040285	-0.362347	-0.227879	-0.139574	-0.306851	-17.6	93.7346	0.0129372
600184	C35	C	0.100859	0.070638	1	0	30.0148	48.8247	21.6491	0.628087	0.41607	0.632188	-0.076383	0.363636	0	0	14.2136	1	0.0212019	0.070638	-0.0019076	-0.57587	0.208977	-0.0963999	-0.0038005	-0.276846	13.8869	0.0135768	-0.27112	-10.8758	-0.179524	0.637653	-0.19138	-0.068936	-0.250015	6.14941	69.9852	0.0494361
600185	K70	K	0.144103	0.034572	1	1	12.5569	51.9396	23.4751	0.808436	0.895322	0.152263	0.332537	0.333333	1	0	15.4756	1	0.00434117	0.034572	0.0413362	1.25021	0.389326	0.382852	-0.483725	0.132074	17.0018	-0.0167262	0.72888	-10.8758	1.0825	0.637653	-0.210585	-0.105002	-0.286081	-11.3085	87.4431	0.0302308
600188	B06	B	0.13529	0.401776	0	0	40.177	52.8627	25.5572	0.661438	0.991181	0.47658	-0.015869	0.363636	0	9.90349	14.4963	1	0.161422	0.401776	0.0325239	3.33224	0.242328	0.478711	-0.159409	-0.216333	17.9249	0.0135768	-0.27112	-0.972363	0.103117	0.637653	-0.0004616	0.262202	0.0811233	16.3116	59.823	0.240354
600189	C20	C	0.0939443	0.005827	0	0	4.737	46.9994	21.9478	0.583	0.789594	0.413171	0.045733	0.363636	0	8.14613	14.3936	1	0.000276025	0.005827	-0.0088221	-0.277093	0.16389	0.277124	-0.222818	-0.15473	12.0616	0.0135768	-0.27112	-2.72972	0.0005007	0.637653	-0.235265	-0.133747	-0.314826	-19.1284	95.263	0.005551
600191	C13	C	0.108514	0.01193	0	0	26.5189	31.4927	21.5528	0.270637	0.680217	0.103498	0.263667	0.333333	0	8.66871	12.4296	0	0.0031637	0	0.0057476	-0.672106	-0.148473	0.167747	-0.53249	0.0632035	-3.44509	-0.0167262	-0.27112	-2.20714	-1.62175	-0.362347	-0.23205	-0.139574	-0.308723	2.65351	73.4811	0.0087663
600192	C38	C	0.0895401	0.006375	1	0	23.0281	34.3458	22.0592	0.514228	0.7628	0.573238	0.049051	0.333333	0	9.23191	13.3212	1	0.00146804	0.006375	-0.0132263	-0.16573	0.0951184	0.25033	-0.0627505	-0.151413	-0.591986	-0.0167262	-0.27112	-1.64394	-1.07193	0.637653	-0.235909	-0.133199	-0.314278	-0.837287	76.9719	0.004907
600195	C27	C	0.0899906	0.081013	1	1	8.9101	53.0479	22.0354	0.236191	0.486256	1.08274	0.170717	0.375	0	10.0982	14.7166	1	0.00721834	0.081013	-0.0127757	-0.189547	-0.182919	-0.0262139	0.44675	-0.0297465	18.1101	0.0249404	-0.27112	-0.777619	0.323427	0.637653	-0.167021	-0.058561	-0.23964	-14.9553	91.0899	0.0737947
600196	C27	C	0.0885912	0.253395	1	1	20.98	41.0916	24.1068	0.400699	0.529165	0.363623	0.361763	0.363636	0	0	15.9901	0	0.0531623	0	-0.0141752	1.88189	-0.0184106	0.0166951	-0.272365	0.1613	6.15381	0.0135768	-0.27112	-10.8758	1.59701	-0.362347	-0.0405833	-0.139574	-0.0672577	-2.88539	79.02	0.200233
600197	C15	C	0.078618	0.073607	0	0	6.3698	50.5054	21.5559	0.353023	0.40892	0.688172	-0.005231	0.428571	0	0	13.6777	1	0.00468862	0.073607	-0.0241484	-0.669021	-0.0660866	-0.10355	0.0521835	-0.205695	15.5676	0.0785119	-0.27112	-10.8758	-0.715397	0.637653	-0.171898	-0.065967	-0.247046	-17.4956	93.6302	0.0689184
600199	C15	C	0.0983454	0.099256	0	0	6.3889	32.0736	21.8802	0.316118	0.478869	0.676163	-0.09319	0.333333	0	9.94271	13.673	1	0.00634137	0.099256	-0.004421	-0.344748	-0.102992	-0.0336009	0.0401745	-0.293654	-2.86419	-0.0167262	-0.27112	-0.933142	-0.720114	0.637653	-0.147901	-0.040318	-0.221397	-17.4765	93.6111	0.0929146
600206	C39	C	0.0957712	0.40659	0	0	7.8334	53.548	21.0969	0.16287	0.25887	0.386448	0.200171	0.333333	0	0	13.5635	1	0.0318498	0.40659	-0.0069952	-1.12799	-0.25624	-0.2536	-0.24954	-0.0002925	18.6102	-0.0167262	-0.27112	-10.8758	-0.829686	0.637653	0.133924	0.267016	0.0859373	-16.032	92.1666	0.37474
600208	K70	K	0.0929773	0.06346	1	1	19.0346	57.4925	24.7936	0.758173	0.909029	0.175345	-0.070606	0.428571	0	16.3774	14.3041	0	0.0120794	0	-0.009789	2.56872	0.339063	0.396559	-0.460643	-0.27107	22.5547	0.0785119	-0.27112	5.50153	-0.0890483	-0.362347	-0.189435	-0.139574	-0.257193	-4.83079	80.9654	0.0513806
600210	C29	C	0.0788873	0.050506	1	1	4.99	22.9948	23.0882	0.622632	0.942195	0.824558	0.070644	0.333333	0	11.9829	15.4179	0	0.00252025	0	-0.023879	0.863266	0.203522	0.429725	0.18857	-0.12982	-11.943	-0.0167262	-0.27112	1.10708	1.02479	-0.362347	-0.19283	-0.139574	-0.270147	-18.8754	95.01	0.0479858
600211	F51	F	0.0945377	0.052919	1	1	37.4576	21.6225	20.8521	0.649039	0.342505	1.41452	0.148058	0.333333	0	11.9184	13.6412	0	0.0198222	0	-0.0082287	-1.37286	0.229929	-0.169965	0.778531	-0.0524055	-13.3153	-0.0167262	-0.27112	1.04254	-0.751982	-0.362347	-0.207719	-0.139574	-0.267734	13.5922	62.5424	0.0330968
600216	C27	C	0.085986	0.431944	0	1	25.832	22.143	22.7457	0.142389	0.695909	0.675093	-0.062896	0.363636	0	10.2116	14.5907	0	0.11158	0	-0.0167804	0.520732	-0.276721	0.183439	0.0391045	-0.26336	-12.7948	0.0135768	-0.27112	-0.664217	0.19756	-0.362347	0.0795482	-0.139574	0.111291	1.96661	74.168	0.320364
600217	C30	C	0.0650029	0.280539	0	0	12.7967	28.0539	21.5262	0.983234	0.41389	0.357472	0.049166	0.333333	0	0	13.203	0	0.0358997	0	-0.0377635	-0.698723	0.447343	-0.0985799	-0.278517	-0.151298	-6.88389	-0.0167262	-0.27112	-10.8758	-1.19012	-0.362347	0.0038232	-0.139574	-0.0401137	-11.0687	87.2033	0.244639
600218	C34	C	0.0989234	0.068326	0	0	5.8126	44.3869	21.648	0.554315	0.634914	1.28787	0.175259	0.363636	0	0	13.7835	1	0.00397152	0.068326	-0.003843	-0.576971	0.135205	0.122444	0.651886	-0.0252045	9.44911	0.0135768	-0.27112	-10.8758	-0.609635	0.637653	-0.176461	-0.071248	-0.252327	-18.0528	94.1874	0.0643545
600219	C32	C	0.101353	0.05062	0	1	2.7803	43.6968	24.1052	0.356754	1.43026	0.507263	-0.023207	0.333333	0	0	14.2621	1	0.00140739	0.05062	-0.0014134	1.88032	-0.0623556	0.627366	-0.128725	-0.22367	8.75901	-0.0167262	-0.27112	-10.8758	-0.131021	0.637653	-0.191603	-0.088954	-0.270033	-21.0851	97.2197	0.0492126
600221	G56	G	0.0914022	0.051407	1	1	39.2577	28.1788	25.3607	0.752872	1.00942	0.308482	0.047243	0.428571	0	0	14.1905	1	0.0201812	0.051407	-0.0113642	3.1358	0.333762	0.496948	-0.327506	-0.153221	-6.75899	0.0785119	-0.27112	-10.8758	-0.202622	0.637653	-0.20959	-0.088167	-0.269246	15.3923	60.7423	0.0312258
600223	K70	K	0.0890886	0.112659	0	1	22.3609	52.623	24.0301	0.925847	0.93655	0.216673	0.440745	0.4	0	6.21461	13.9495	1	0.0251916	0.112659	-0.0136778	1.80519	0.447343	0.42408	-0.419316	0.240282	17.6852	0.0499404	-0.27112	-4.66124	-0.443622	0.637653	-0.153349	-0.026915	-0.207994	-1.50449	77.6391	0.0874674
600225	K70	K	0.105025	0.638255	0	1	14.2775	59.6669	23.2685	0.913644	0.7826	0.241779	0.054918	0.333333	1	0	13.9238	1	0.0911269	0.638255	0.0022583	1.04361	0.447343	0.27013	-0.394209	-0.145545	24.7291	-0.0167262	0.72888	-10.8758	-0.469312	0.637653	0.306312	0.498681	0.317602	-9.58789	85.7225	0.547128
600226	C26	C	0.0893071	0.019352	0	0	8.9924	34.2745	21.5673	0.393908	0.681986	0.707737	-0.027229	0.333333	1	13.3028	14.2284	0	0.00174021	0	-0.0134593	-0.657616	-0.0252016	0.169516	0.0717485	-0.227692	-0.663286	-0.0167262	0.72888	2.42692	-0.164724	-0.362347	-0.223204	-0.139574	-0.301301	-14.873	91.0076	0.0176118
600229	C26	C	0.102515	0.019228	0	0	6.5454	34.2577	21.7575	0.576537	0.701071	0.654089	-0.05364	0.444444	0	9.79116	13.2307	1	0.00125855	0.019228	-0.0002513	-0.467441	0.157427	0.188601	0.0181005	-0.254103	-0.680086	0.0943849	-0.27112	-1.08469	-1.16246	0.637653	-0.222847	-0.120346	-0.301425	-17.32	93.4546	0.0179694
600230	C26	C	0.0872224	0.049269	0	0	4.3617	55.9185	22.2498	0.6	0.800177	0.754694	0.040035	0.333333	0	0	12.4184	1	0.00214897	0.049269	-0.015544	0.0248541	0.18089	0.287707	0.118706	-0.160429	20.9807	-0.0167262	-0.27112	-10.8758	-1.62175	0.637653	-0.193696	-0.090305	-0.271384	-19.5037	95.6383	0.04712
600232	C17	C	0.085174	0.055205	1	1	7.8189	41.9371	21.3325	0.348907	0.773433	0.671247	0.160705	0.333333	0	0	12.7249	0	0.00431642	0	-0.0175924	-0.892443	-0.0702026	0.260963	0.0352585	-0.0397585	6.99931	-0.0167262	-0.27112	-10.8758	-1.62175	-0.362347	-0.189927	-0.139574	-0.265448	-16.0465	92.1811	0.0508886
600233	C18	C	0.0950916	0.048994	1	0	11.9315	40.0788	21.027	0.08795	0.814467	0.594282	-0.055652	0.333333	0	12.6971	14.691	0	0.00584572	0	-0.0076748	-1.19792	-0.33116	0.301997	-0.0417065	-0.256115	5.14101	-0.0167262	-0.27112	1.82127	0.29784	-0.362347	-0.197668	-0.139574	-0.271659	-11.9339	88.0685	0.0431483
600235	C22	C	0.0867863	0.061574	1	0	24.1302	37.6854	21.5529	0.376194	0.761022	0.578582	-0.009352	0.333333	0	0	13.5417	1	0.0148579	0.061574	-0.0159801	-0.672022	-0.0429156	0.248552	-0.0574065	-0.209815	2.74761	-0.0167262	-0.27112	-10.8758	-0.851407	0.637653	-0.1941	-0.078	-0.259079	0.264813	75.8698	0.0467161
600237	C39	C	0.0984027	0.008037	1	0	24.996	16.7552	21.4357	0.23739	0.59639	0.361265	-0.006097	0.428571	0	13.9551	14.3395	0	0.00200893	0	-0.0043636	-0.789248	-0.18172	0.0839201	-0.274724	-0.206561	-18.1826	0.0785119	-0.27112	3.07924	-0.0536101	-0.362347	-0.234788	-0.139574	-0.312616	1.13061	75.004	0.0060281
600239	K70	K	0.10733	0.157836	0	0	7.7709	32.862	23.9089	0.798217	1.01929	0.127636	7.35556	0.428571	0	0	14.5722	1	0.0122653	0.157836	0.0045639	1.68393	0.379107	0.506819	-0.508352	2.88016	-2.07579	0.0785119	-0.27112	-10.8758	0.179104	0.637653	-0.0952453	0.018262	-0.162817	-16.0945	92.2291	0.145571
600243	C34	C	0.0913864	0.021	1	0	9.919	21.1104	21.537	0.64503	0.752185	0.507495	-0.039436	0.5	0	0	13.3847	1	0.00208299	0.021	-0.01138	-0.687945	0.22592	0.239715	-0.128494	-0.239899	-13.8274	0.14994	-0.27112	-10.8758	-1.00841	0.637653	-0.221899	-0.118574	-0.299653	-13.9464	90.081	0.018917
600246	K70	K	0.120245	0.017647	0	0	3.6116	51.1558	23.202	0.647301	1.05795	0.291042	-0.189478	0.363636	0	14.1753	15.4154	0	0.000637339	0	0.0174782	0.977058	0.228191	0.545476	-0.344946	-0.389941	16.218	0.0135768	-0.27112	3.29949	1.02224	-0.362347	-0.223806	-0.139574	-0.303006	-20.2538	96.3884	0.0170097
600248	E48	E	0.0842904	0.038743	0	1	9.0177	59.7154	22.1624	0.705723	0.666363	1.22774	0.112166	0.333333	0	0	13.673	1	0.00349373	0.038743	-0.018476	-0.0624777	0.286613	0.153893	0.59175	-0.0882975	24.7776	-0.0167262	-0.27112	-10.8758	-0.720114	0.637653	-0.205567	-0.100831	-0.28191	-14.8477	90.9823	0.0352493
600249	C26	C	0.102673	0.232257	0	1	12.6053	18.5246	21.9001	0.393632	0.861518	0.364757	-0.035895	0.375	0	11.5044	14.0519	1	0.0292767	0.232257	-9.35e-05	-0.324854	-0.0254776	0.349048	-0.271232	-0.236358	-16.4132	0.0249404	-0.27112	0.628508	-0.341213	0.637653	-0.0378357	0.092683	-0.0883957	-11.2601	87.3947	0.20298
600252	C27	C	0.0901622	0.136286	1	0	14.1514	22.5218	22.5246	0.391013	0.350968	0.745785	1.0541	0.333333	1	13.3903	15.1598	0	0.0192864	0	-0.0126042	0.299679	-0.0280966	-0.161502	0.109797	0.853635	-12.416	-0.0167262	0.72888	2.51441	0.766645	-0.362347	-0.123816	-0.139574	-0.184367	-9.71399	85.8486	0.117
600255	C32	C	0.071871	0.020211	1	0	32.0345	20.6567	21.9209	0.375862	0.582518	1.533	0.116734	0.333333	1	0	14.0665	0	0.00647449	0	-0.0308953	-0.304051	-0.0432476	0.0700481	0.897007	-0.0837295	-14.2811	-0.0167262	0.72888	-10.8758	-0.326636	-0.362347	-0.227079	-0.139574	-0.300442	8.16911	67.9655	0.0137365
600256	S90	S	0.0908798	0.244198	1	1	10.9054	43.8688	24.0892	0.648886	0.449498	0.184209	0.2934	0.416667	0	10.9369	14.9915	0	0.0266308	0	-0.0118866	1.86425	0.229776	-0.0629719	-0.45178	0.0929365	8.93101	0.0666071	-0.27112	0.0610704	0.598315	-0.362347	-0.0232488	-0.139574	-0.0764547	-12.96	89.0946	0.217567
600258	L72	L	0.058732	0.063233	0	1	9.3749	60.1158	21.4988	0.404414	0.515232	1.33921	-0.025069	0.333333	0	0	14.349	1	0.00592803	0.063233	-0.0440344	-0.726129	-0.0146956	0.0027621	0.703221	-0.225532	25.178	-0.0167262	-0.27112	-10.8758	-0.0441805	0.637653	-0.183511	-0.076341	-0.25742	-14.4905	90.6251	0.057305
600259	B09	B	0.0914398	0.556262	0	1	10.7807	45.0361	21.7457	0.739133	0.236718	0.60467	-0.32771	0.444444	0	0	14.5903	1	0.0599689	0.556262	-0.0113266	-0.479201	0.320023	-0.275752	-0.0313185	-0.528173	10.0983	0.0943849	-0.27112	-10.8758	0.197145	0.637653	0.255477	0.416688	0.235609	-13.0847	89.2193	0.496293
600260	C29	C	0.073609	0.260702	0	0	6.1133	22.3218	22.4257	0.643601	0.726559	0.356186	-0.227117	0.333333	0	11.9804	13.7102	0	0.0159375	0	-0.0291574	0.200728	0.224491	0.214089	-0.279803	-0.42758	-12.616	-0.0167262	-0.27112	1.10458	-0.682989	-0.362347	0.0039485	-0.139574	-0.0599507	-17.7521	93.8867	0.244764
600261	C38	C	0.0917325	0.166705	1	0	26.1543	32.1393	22.1998	0.39572	0.409259	0.748387	0.222204	0.333333	0	15.3771	14.5773	0	0.0436005	0	-0.0110338	-0.0251342	-0.0233896	-0.103211	0.112398	0.0217405	-2.79849	-0.0167262	-0.27112	4.50125	0.184158	-0.362347	-0.117712	-0.139574	-0.153948	2.28891	73.8457	0.123105
600262	C35	C	0.0933547	0.002324	0	0	28.1432	35.4383	21.9411	0.676379	0.717303	0.634992	-0.145988	0.333333	0	0	14.4198	1	0.000654048	0.002324	-0.0094117	-0.283795	0.257269	0.204833	-0.0009965	-0.346452	0.500514	-0.0167262	-0.27112	-10.8758	0.0266876	0.637653	-0.238803	-0.13725	-0.317851	4.27781	71.8568	0.0020134
600266	K70	K	0.126623	0.175464	1	1	16.7916	50.4095	24.3139	0.739713	1.02342	0.232163	0.150845	0.363636	0	0	14.8154	1	0.0294632	0.175464	0.0238564	2.08897	0.320603	0.510951	-0.403826	-0.0496185	15.4717	0.0135768	-0.27112	-10.8758	0.422305	0.637653	-0.0948153	0.03589	-0.145189	-7.07379	83.2084	0.146001
600267	C27	C	0.0851653	0.139076	1	1	19.1395	38.2018	23.3603	0.573564	0.682952	0.701214	0.48305	0.333333	1	9.33256	15.4661	1	0.0266185	0.139076	-0.0176011	1.1354	0.154454	0.170482	0.0652255	0.282587	3.26401	-0.0167262	0.72888	-1.54329	1.07295	0.637653	-0.128358	-0.000498	-0.181577	-4.72589	80.8605	0.112458
600268	C38	C	0.0973975	0.095117	1	1	10.6453	51.086	23.0475	0.688277	0.996573	0.549748	0.252247	0.363636	0	9.68906	14.2143	1	0.0101255	0.095117	-0.0053688	0.82261	0.269167	0.484103	-0.0862405	0.0517835	16.1482	0.0135768	-0.27112	-1.1868	-0.178852	0.637653	-0.155825	-0.044457	-0.225536	-13.2201	89.3547	0.0849915
600269	G54	G	0.0890015	0.546404	0	1	2.7378	51.9762	24.0597	0.52603	1.30116	0.145603	0.099965	0.4	0	0	13.5976	1	0.0149594	0.546404	-0.0137649	1.83479	0.10692	0.627366	-0.490385	-0.100499	17.0384	0.0499404	-0.27112	-10.8758	-0.795536	0.637653	0.290629	0.40683	0.225751	-21.1276	97.2622	0.531444
600271	C39	C	0.109046	0.086803	1	0	14.1694	40.1477	22.9531	0.242578	0.445297	1.89545	0.141626	0.333333	0	0	14.7669	1	0.0122995	0.086803	0.0062801	0.728142	-0.176532	-0.0671729	1.25946	-0.0588375	5.20991	-0.0167262	-0.27112	-10.8758	0.373721	0.637653	-0.166313	-0.052771	-0.23385	-9.69599	85.8306	0.0745035
600272	F52	F	0.0919381	0.028171	0	0	6.6829	26.5061	20.7382	0.61761	0.380027	0.863702	0.050637	0.333333	0	0	13.7286	1	0.00188264	0.028171	-0.0108283	-1.48673	0.1985	-0.132443	0.227714	-0.149827	-8.43169	-0.0167262	-0.27112	-10.8758	-0.664494	0.637653	-0.214528	-0.111403	-0.292482	-17.1825	93.3171	0.0262884
600276	C27	C	0.0607173	0.565514	1	1	37.7582	24.4463	22.7002	0.078168	0.138251	0.946112	0.141306	0.333333	0	14.7887	14.5902	0	0.213528	0	-0.0420491	0.475234	-0.340942	-0.374219	0.310123	-0.0591575	-10.4915	-0.0167262	-0.27112	3.91281	0.197099	-0.362347	0.11117	-0.139574	0.244861	13.8928	62.2418	0.351986
600277	C26	C	0.097653	0.004795	0	0	27.1339	62.541	23.8434	0.564207	0.792615	0.690042	0.302318	0.5	0	0	14.5324	0	0.00130107	0	-0.0051133	1.61852	0.145097	0.280145	0.0540535	0.101855	27.6032	0.14994	-0.27112	-10.8758	0.139235	-0.362347	-0.237322	-0.139574	-0.315858	3.26851	72.8661	0.0034939
600280	F52	F	0.11622	0.131762	1	1	36.3009	41.5112	23.0397	0.871188	0.626118	0.777073	0.214141	0.4	0	10.7165	14.6397	0	0.0478308	0	0.0134539	0.814782	0.447343	0.113648	0.141085	0.0136775	6.57341	0.0499404	-0.27112	-0.159391	0.246547	-0.362347	-0.156885	-0.139574	-0.188891	12.4355	63.6991	0.0839312
600282	C31	C	0.0947776	0.001966	0	0	29.3096	56.5297	24.3263	0.774423	1.0223	0.756314	-0.162635	0.333333	0	0	14.1676	0	0.000576227	0	-0.0079888	2.10141	0.355313	0.509833	0.120326	-0.363098	21.5919	-0.0167262	-0.27112	-10.8758	-0.225564	-0.362347	-0.238835	-0.139574	-0.317851	5.44421	70.6904	0.0019807
600283	D46	D	0.0988709	0.429182	0	0	24.9096	25.5534	22.0025	0.706516	0.752029	0.211807	0.081754	0.333333	0	0	14.1912	1	0.106908	0.429182	-0.0038955	-0.222398	0.287406	0.239559	-0.424181	-0.118709	-9.38439	-0.0167262	-0.27112	-10.8758	-0.201935	0.637653	0.0814584	0.289608	0.108529	1.04421	75.0904	0.322275
600284	E48	E	0.0948872	0.092006	1	0	29.7241	20.8954	23.4884	0.574744	0.965242	0.263359	2.16638	0.333333	0	0	13.9519	1	0.027348	0.092006	-0.0078791	1.26347	0.155634	0.452772	-0.37263	1.96592	-14.0424	-0.0167262	-0.27112	-10.8758	-0.441263	0.637653	-0.176158	-0.047568	-0.228647	5.85871	70.2759	0.064658
600285	C27	C	0.0885514	0.114307	1	0	14.7543	14.9098	21.2229	0.402419	0.401967	0.466941	0.220853	0.333333	0	14.9141	14.0912	0	0.0168652	0	-0.014215	-1.00202	-0.0166906	-0.110503	-0.169047	0.0203895	-20.028	-0.0167262	-0.27112	4.03827	-0.301892	-0.362347	-0.143374	-0.139574	-0.206346	-9.11109	85.2457	0.0974418
600287	F51	F	0.118005	0.032625	0	1	4.3148	50.3205	22.3031	0.715608	0.759491	1.2573	0.011427	0.4	0	11.0313	14.4885	1	0.0014077	0.032625	0.0152386	0.0782258	0.296498	0.247021	0.621316	-0.189036	15.3827	0.0499404	-0.27112	0.155452	0.0953161	0.637653	-0.209599	-0.106949	-0.288028	-19.5506	95.6852	0.0312173
600290	C38	C	0.100702	0.060172	1	1	15.8951	34.9228	22.2408	0.568845	0.684079	0.368076	0.161568	0.333333	0	0	13.3739	0	0.0095644	0	-0.0020645	0.0158717	0.149735	0.171609	-0.267912	-0.0388955	-0.0149861	-0.0167262	-0.27112	-10.8758	-1.01924	-0.362347	-0.190208	-0.139574	-0.260481	-7.97029	84.1049	0.0506076
600298	C14	C	0.0809592	0.063969	1	0	17.096	39.3656	22.57	0.537558	0.696559	0.529382	0.149509	0.666667	1	0	14.4717	1	0.0109361	0.063969	-0.0218072	0.345043	0.118448	0.184089	-0.106607	-0.0509545	4.42781	0.221369	0.72888	-10.8758	0.0785436	0.637653	-0.187783	-0.075605	-0.256684	-6.76939	82.904	0.0530329
600300	C15	C	0.0815102	0.263573	0	1	26.457	31.8718	22.673	0.53879	0.596606	0.67058	-0.128846	0.363636	0	0	15.0203	0	0.0697335	0	-0.0212562	0.448095	0.11968	0.0841361	0.0345915	-0.329309	-3.06599	0.0135768	-0.27112	-10.8758	0.627144	-0.362347	-0.0469766	-0.139574	-0.0570797	2.59161	73.543	0.193839
600302	C35	C	0.0998936	0	0	0	5.1966	47.1106	21.2789	0.26996	0.891595	0.514232	0.160284	0.428571	0	0	13.7706	1	0	0	-0.0028728	-0.946052	-0.14915	0.379125	-0.121757	-0.0401795	12.1728	0.0785119	-0.27112	-10.8758	-0.622521	0.637653	-0.23816	-0.139574	-0.317851	-18.6688	94.8034	0.0026564
600303	C36	C	0.0928785	0.0162	1	0	8.0311	20.6521	22.749	0.695863	0.98242	0.617609	-0.133934	0.333333	0	12.6	13.7858	0	0.00130104	0	-0.0098879	0.524122	0.276753	0.46995	-0.0183795	-0.334398	-14.2857	-0.0167262	-0.27112	1.72416	-0.607366	-0.362347	-0.225917	-0.139574	-0.304453	-15.8343	91.9689	0.014899
600305	C14	C	0.0840524	0.176423	1	1	14.8828	51.9407	21.6224	0.758304	0.404215	0.42792	-0.03114	0.333333	0	0	13.1891	1	0.0262567	0.176423	-0.018714	-0.602482	0.339194	-0.108255	-0.208068	-0.231603	17.0029	-0.0167262	-0.27112	-10.8758	-1.20405	0.637653	-0.0906497	0.036849	-0.14423	-8.98259	85.1172	0.150166
600306	F52	F	0.0713691	0.121409	0	0	34.1932	17.481	21.9868	0.951032	0.741666	0.537195	0.162884	0.363636	0	0	13.9725	0	0.0415136	0	-0.0313973	-0.238152	0.447343	0.229196	-0.0987935	-0.0375795	-17.4568	0.0135768	-0.27112	-10.8758	-0.420625	-0.362347	-0.160921	-0.139574	-0.199244	10.3278	65.8068	0.0798954
600307	C31	C	0.0991056	0.008492	1	0	34.4427	54.6977	24.7736	0.710867	1.00333	1.69122	0.484601	0.333333	0	0	13.6972	1	0.00292487	0.008492	-0.0036608	2.54866	0.291757	0.490863	1.05523	0.284137	19.7599	-0.0167262	-0.27112	-10.8758	-0.695962	0.637653	-0.235249	-0.131082	-0.312161	10.5773	65.5573	0.0055671
600308	C22	C	0.0806212	0.019571	0	0	2.324	34.3871	23.5246	0.605539	1.24039	0.582271	0.018359	0.333333	0	10.2799	13.2534	0	0.00045483	0	-0.0221451	1.29967	0.186429	0.627366	-0.0537175	-0.182105	-0.550686	-0.0167262	-0.27112	-0.595984	-1.13975	-0.362347	-0.221734	-0.139574	-0.301082	-21.3662	97.5008	0.0190819
600309	C26	C	0.0935344	0.147596	1	1	11.3718	50.4954	24.1619	0.621722	0.485686	0.753951	0.269465	0.363636	0	0	15.7592	1	0.0167843	0.147596	-0.009232	1.93695	0.202612	-0.0267839	0.117962	0.0690015	15.5576	0.0135768	-0.27112	-10.8758	1.36607	0.637653	-0.110004	0.008022	-0.173057	-12.4936	88.6282	0.130812
600310	D44	D	0.108793	0.596079	0	1	7.9393	52.206	22.8295	0.552066	1.08173	0.284105	-0.468946	0.4	0	0	14.0114	1	0.0473245	0.596079	0.0060271	0.604592	0.132956	0.569255	-0.351884	-0.669409	17.2682	0.0499404	-0.27112	-10.8758	-0.381733	0.637653	0.307939	0.456505	0.275426	-15.9261	92.0607	0.548755
600313	F51	F	0.0916695	0.105451	0	0	21.0109	27.2539	21.2951	0.254612	0.513774	1.41624	-0.091471	0.5	0	0	14.2591	1	0.0221562	0.105451	-0.0110969	-0.929799	-0.164498	0.0013041	0.780247	-0.291934	-7.68389	0.14994	-0.27112	-10.8758	-0.134033	0.637653	-0.157521	-0.034123	-0.215202	-2.85449	78.9891	0.0832948
600315	C26	C	0.0566345	0.370803	1	1	19.6769	26.7815	22.2318	0.25548	0.152958	1.09174	-0.007908	0.333333	0	14.4245	14.4735	1	0.0729625	0.370803	-0.0461319	0.0069022	-0.16363	-0.359512	0.455748	-0.208371	-8.15629	-0.0167262	-0.27112	3.54861	0.0804097	0.637653	0.0570244	0.231229	0.0501503	-4.18849	80.3231	0.29784
600316	C37	C	0.116652	0.073904	1	0	11.0654	43.6309	22.7295	0.358915	0.491343	0.418211	0.28118	0.333333	0	0	13.6445	1	0.00817777	0.073904	0.0138857	0.504539	-0.0601946	-0.0211269	-0.217778	0.0807165	8.69311	-0.0167262	-0.27112	-10.8758	-0.748654	0.637653	-0.17509	-0.06567	-0.246749	-12.8	88.9346	0.0657262
600317	G55	G	0.0741833	0.002594	0	0	0.9299	79.4746	23.5049	0.347445	1.22471	0.229066	0.071325	0.333333	0	0	14.4167	1	2.41216e-05	0.002594	-0.0285831	1.27998	-0.0716646	0.627366	-0.406923	-0.129138	39.9521	-0.0167262	-0.27112	-10.8758	0.023568	0.637653	-0.238084	-0.13698	-0.317851	-21.3662	97.5008	0.002732
600320	C35	C	0.110728	0.48317	0	1	19.3469	28.8281	24.6182	0.700665	1.01323	0.483696	0.270959	0.416667	0	0	14.7398	1	0.0934784	0.48317	0.0079619	2.39331	0.281555	0.500759	-0.152292	0.0704955	-6.10969	0.0666071	-0.27112	-10.8758	0.346631	0.637653	0.148875	0.343596	0.162517	-4.51849	80.6531	0.389692
600323	D46	D	0.103249	0.031344	1	1	28.87	23.7861	22.4149	0.542454	0.597918	0.199022	0.131239	0.333333	0	11.8449	14.1746	1	0.00904901	0.031344	0.0004831	0.189987	0.123344	0.0854481	-0.436966	-0.0692245	-11.1517	-0.0167262	-0.27112	0.96908	-0.218556	0.637653	-0.218521	-0.10823	-0.289309	5.00461	71.13	0.022295
600325	K70	K	0.116121	0.154683	1	1	10.4666	21.9149	24.5013	0.769879	1.10001	0.193063	0.54313	0.363636	0	10.1688	15.8185	1	0.0161901	0.154683	0.0133542	2.27633	0.350769	0.587544	-0.442926	0.342666	-13.0229	0.0135768	-0.27112	-0.70708	1.42532	0.637653	-0.102323	0.015109	-0.16597	-13.3988	89.5334	0.138493
600327	F52	F	0.105447	0.10301	0	0	7.9189	43.156	22.2429	0.657899	0.813168	1.91648	0.186297	0.333333	0	11.3713	14.8946	0	0.00815726	0	0.0026809	0.0180001	0.238789	0.300698	1.28049	-0.0141665	8.21821	-0.0167262	-0.27112	0.495442	0.501495	-0.362347	-0.145963	-0.139574	-0.217643	-15.9465	92.0811	0.0948527
600328	C26	C	0.0970683	0.0114	0	0	1.8551	44.8722	22.6954	0.786343	0.878992	0.288425	0.235591	0.375	0	0	13.9	1	0.000211481	0.0114	-0.0056981	0.470471	0.367233	0.366522	-0.347564	0.0351275	9.93441	0.0249404	-0.27112	-10.8758	-0.493103	0.637653	-0.229701	-0.128174	-0.309253	-21.3662	97.5008	0.0111151
600331	C32	C	0.0924388	0.052629	1	1	7.1997	26.3953	22.7872	0.81094	0.743942	0.445282	-0.20918	0.333333	0	12.1702	14.771	0	0.00378913	0	-0.0103275	0.562249	0.39183	0.231472	-0.190707	-0.409643	-8.54249	-0.0167262	-0.27112	1.29434	0.377883	-0.362347	-0.191976	-0.139574	-0.268024	-16.6657	92.8003	0.0488399
600333	C25	C	0.0764839	0.022745	1	0	7.6151	52.566	22.0444	0.485431	0.616679	0.523579	0.013004	0.4	0	7.73105	14.2354	1	0.00173205	0.022745	-0.0262825	-0.180479	0.0663214	0.104209	-0.112409	-0.18746	17.6282	0.0499404	-0.27112	-3.1448	-0.157734	0.637653	-0.219803	-0.116829	-0.297908	-16.2503	92.3849	0.0210129
600335	F51	F	0.107018	0.116152	1	1	19.9965	62.1294	23.8037	0.827149	0.861082	3.66522	0.205463	0.333333	0	0	15.1356	1	0.0232263	0.116152	0.0042514	1.57879	0.408039	0.348612	1.87609	0.0049995	27.1916	-0.0167262	-0.27112	-10.8758	0.742462	0.637653	-0.14789	-0.023422	-0.204501	-3.86889	80.0035	0.0929257
600337	C21	C	0.0914104	0.419667	1	0	13.8242	41.3606	22.0516	0.282634	0.762463	0.709359	0.01676	0.333333	0	13.7102	13.7558	0	0.0580156	0	-0.011356	-0.173369	-0.136476	0.249993	0.0733705	-0.183703	6.42281	-0.0167262	-0.27112	2.8343	-0.637378	-0.362347	0.120835	-0.139574	0.0990143	-10.0412	86.1758	0.361651
600338	C32	C	0.0855085	0.073133	0	0	8.7059	29.4401	20.096	0.900279	0.265649	3.28193	0.173119	0.333333	1	0	13.9553	0	0.00636689	0	-0.0172579	-2.12897	0.447343	-0.246821	1.87609	-0.0273445	-5.49769	-0.0167262	0.72888	-10.8758	-0.437866	-0.362347	-0.17405	-0.139574	-0.24752	-15.1595	91.2941	0.0667661
600339	C26	C	0.0954765	0.005043	0	0	19.0693	22.8555	22.0828	0.676056	0.757373	0.754426	-0.04138	0.363636	0	0	13.3722	1	0.000961665	0.005043	-0.0072899	-0.142103	0.256946	0.244903	0.118438	-0.241843	-12.0823	0.0135768	-0.27112	-10.8758	-1.02095	0.637653	-0.236735	-0.134531	-0.31561	-4.79609	80.9307	0.0040813
600340	K70	K	0.122369	0.098709	1	1	10.8696	66.7	25.0286	0.86564	0.81511	0.359114	0.743799	0.375	1	0	15.7993	0	0.0107293	0	0.0196031	2.80367	0.44653	0.30264	-0.276875	0.543335	31.7622	0.0249404	0.72888	-10.8758	1.40613	-0.362347	-0.152836	-0.139574	-0.221944	-12.9958	89.1304	0.0879797
600343	C35	C	0.121336	0.05303	1	0	36.3297	28.7028	22.0556	0.309502	0.662904	0.418219	0.111668	0.333333	0	0	13.5778	1	0.0192656	0.05303	0.0185692	-0.169342	-0.109608	0.150434	-0.21777	-0.0887955	-6.23499	-0.0167262	-0.27112	-10.8758	-0.815378	0.637653	-0.207052	-0.086544	-0.267623	12.4643	63.6703	0.0337644
600345	C39	C	0.10358	0.292495	1	0	24.1624	28.6939	21.4064	0.364279	0.587466	0.535277	-0.012158	0.333333	0	0	14.3485	1	0.0706738	0.292495	0.0008135	-0.818523	-0.0548306	0.0749961	-0.100711	-0.212621	-6.24389	-0.0167262	-0.27112	-10.8758	-0.0446499	0.637653	-0.0189949	0.152921	-0.0281577	0.297013	75.8376	0.221821
600346	C35	C	0.0905496	0.405794	0	1	7.274	50.033	21.7833	0.767993	0.751451	0.426499	-0.082257	0.428571	0	0	14.2602	1	0.0295175	0.405794	-0.0122167	-0.441665	0.348883	0.238981	-0.209489	-0.28272	15.0952	0.0785119	-0.27112	-10.8758	-0.132942	0.637653	0.135461	0.26622	0.0851413	-16.5914	92.726	0.376277
600348	B06	B	0.123504	0.033991	0	1	2.0502	58.3384	24.0241	0.481562	0.903107	0.892588	-0.634085	0.375	0	0	14.0418	1	0.000696883	0.033991	0.0207372	1.79918	0.0624524	0.390637	0.256599	-0.6989	23.4006	0.0249404	-0.27112	-10.8758	-0.35137	0.637653	-0.207675	-0.105583	-0.286662	-21.3662	97.5008	0.0331415
600350	G54	G	0.088261	0.159526	0	1	16.322	71.2068	24.3885	0.468741	1.1878	0.165778	0.116078	0.363636	0	0	13.939	1	0.0260378	0.159526	-0.0145054	2.16361	0.0496314	0.627366	-0.47021	-0.0843855	36.269	0.0135768	-0.27112	-10.8758	-0.454172	0.637653	-0.107328	0.019952	-0.161127	-7.54339	83.678	0.133488
600351	C27	C	0.0750745	0.258264	1	1	14.1887	21.5241	21.8871	0.47032	0.549832	0.533911	0.282897	0.444444	0	5.29832	15.0021	0	0.0366443	0	-0.0276918	-0.337778	0.0512104	0.0373621	-0.102078	0.0824335	-13.4137	0.0943849	-0.27112	-5.57753	0.608995	-0.362347	-0.0191963	-0.139574	-0.0623887	-9.67669	85.8113	0.22162
600352	C26	C	0.0701388	0.12695	1	1	27.3694	12.8525	23.6664	0.476021	0.652676	0.779776	0.84145	0.357143	1	18.9133	15.3531	0	0.0347455	0	-0.0326276	1.44145	0.0569114	0.140206	0.143788	0.640987	-22.0853	0.0070833	0.72888	8.03742	0.959991	-0.362347	-0.148612	-0.139574	-0.193703	3.50401	72.6306	0.0922045
600354	A01	A	0.0914242	0.021409	0	0	12.5942	15.2233	22.1395	0.604796	0.73126	0.432728	-0.050457	0.363636	0	0	13.4011	1	0.00269629	0.021409	-0.0113421	-0.0854182	0.185686	0.21879	-0.203261	-0.25092	-19.7145	0.0135768	-0.27112	-10.8758	-0.992084	0.637653	-0.222103	-0.118165	-0.299244	-11.2712	87.4058	0.0187127
600355	C39	C	0.0867952	0.011448	1	0	21.0883	18.4697	20.1702	0.28472	0.389899	0.564957	0.139104	0.5	1	17.632	13.766	0	0.00241419	0	-0.0159711	-2.05475	-0.13439	-0.122571	-0.0710315	-0.0613595	-16.4681	0.14994	0.72888	6.75613	-0.627134	-0.362347	-0.231782	-0.139574	-0.309205	-2.77709	78.9117	0.0090338
600360	C39	C	0.102935	0.025147	1	0	12.1114	23.5073	21.9681	0.4394	0.777966	0.378884	0.182736	0.444444	0	13.039	13.3544	0	0.00304565	0	0.000169	-0.256847	0.0202904	0.265496	-0.257105	-0.0177275	-11.4305	0.0943849	-0.27112	2.16313	-1.03871	-0.362347	-0.218715	-0.139574	-0.295506	-11.754	87.8886	0.0221013
600361	F52	F	0.0818773	0.305738	1	1	32.8257	29.167	23.148	0.729995	1.01448	1.191	0.034422	0.375	1	0	15.3531	1	0.100361	0.305738	-0.0208891	0.923067	0.310885	0.502005	0.555011	-0.166042	-5.77079	0.0249404	0.72888	-10.8758	0.959927	0.637653	-0.0354387	0.166164	-0.0149147	8.96031	67.1743	0.205377
600362	C32	C	0.102294	0.399818	0	1	37.3706	40.4089	25.2093	0.485847	0.962465	2.10773	0.109324	0.363636	0	0	14.9046	1	0.149414	0.399818	-0.000472	2.98435	0.0667374	0.449995	1.47174	-0.0911395	5.47111	0.0135768	-0.27112	-10.8758	0.511439	0.637653	0.0095876	0.260244	0.0791653	13.5052	62.6294	0.250404
600363	C39	C	0.10507	0	1	0	21.3244	16.7409	21.7539	0.330265	0.647759	0.60584	0.266482	0.333333	0	0	14.16	0	0	0	0.0023037	-0.470976	-0.0888446	0.135289	-0.0301485	0.0660185	-18.1969	-0.0167262	-0.27112	-10.8758	-0.233188	-0.362347	-0.238612	-0.139574	-0.317851	-2.54099	78.6756	0.0022045
600366	C39	C	0.108662	0.049121	1	0	10.6149	33.9764	22.0947	0.217494	0.496578	0.535819	-0.26756	0.375	0	0	14.6784	0	0.00521415	0	0.0058961	-0.130178	-0.201616	-0.0158919	-0.100169	-0.468023	-0.961386	0.0249404	-0.27112	-10.8758	0.285262	-0.362347	-0.196909	-0.139574	-0.271532	-13.2505	89.3851	0.0439069
600368	G54	G	0.108285	0.491785	0	0	22.544	34.9523	23.3577	0.759365	0.966549	0.486731	0.145979	0.333333	0	10.0973	14.3202	1	0.110868	0.491785	0.0055183	1.13274	0.340255	0.454079	-0.149257	-0.0544845	0.0145139	-0.0167262	-0.27112	-0.778525	-0.0729528	0.637653	0.140101	0.352211	0.171132	-1.32139	77.456	0.380917
600371	A01	A	0.0797031	0.003755	0	0	4.1407	51.2001	20.7363	0.617763	0.405581	0.403959	-0.374806	0.375	0	0	14.0244	0	0.000155483	0	-0.0230632	-1.48862	0.198653	-0.106889	-0.232029	-0.575269	16.2623	0.0249404	-0.27112	-10.8758	-0.368746	-0.362347	-0.237216	-0.139574	-0.316898	-19.7247	95.8593	0.0035995
600372	C37	C	0.105442	0.027824	1	0	38.3616	43.2208	23.3063	0.613539	0.264243	0.479355	0.395109	0.444444	0	0	13.7083	1	0.0106737	0.027824	0.0026755	1.08138	0.194429	-0.248227	-0.156634	0.194645	8.28301	0.0943849	-0.27112	-10.8758	-0.684879	0.637653	-0.223666	-0.11175	-0.292829	14.4962	61.6384	0.0171503
600373	R85	R	0.0857295	0.036919	1	1	16.5147	63.7221	23.2032	0.485247	0.679543	1.11931	0.138294	0.384615	0	12.3194	14.5048	1	0.00609706	0.036919	-0.0170369	0.978318	0.0661374	0.167073	0.483324	-0.0621695	28.7843	0.0345558	-0.27112	1.44355	0.111661	0.637653	-0.209994	-0.102655	-0.283734	-7.35069	83.4853	0.0308219
600376	K70	K	0.115956	0.131477	1	1	17.616	49.9477	25.2463	0.832137	1.0476	0.16568	0.065149	0.4	0	9.57838	15.6856	1	0.023161	0.131477	0.0131899	3.0214	0.413027	0.535132	-0.470309	-0.135315	15.0099	0.0499404	-0.27112	-1.29747	1.29245	0.637653	-0.1325	-0.008097	-0.189176	-6.24939	82.384	0.108316
600378	C26	C	0.0766316	0.027098	0	0	26.2387	23.1895	20.8334	0.386199	0.31807	0.630963	0.041618	0.333333	0	0	15.163	1	0.00711016	0.027098	-0.0261348	-1.3915	-0.0329106	-0.1944	-0.0050255	-0.158846	-11.7483	-0.0167262	-0.27112	-10.8758	0.769847	0.637653	-0.220828	-0.112476	-0.293555	2.37331	73.7613	0.0199878
600379	C38	C	0.119985	0.299218	1	1	32.1291	19.588	20.2841	0.387908	0.309146	0.906339	-0.09324	0.428571	0	0	13.4	0	0.0961361	0	0.0172185	-1.94083	-0.0312016	-0.203324	0.27035	-0.293704	-15.3498	0.0785119	-0.27112	-10.8758	-0.993144	-0.362347	-0.0377341	-0.139574	-0.0214347	8.26371	67.8709	0.203082
600380	C27	C	0.0876575	0.496233	0	1	18.4129	48.0268	23.0977	0.439355	0.882795	0.606833	0.063235	0.428571	0	12.738	13.7382	0	0.0913709	0	-0.0151089	0.872812	0.0202454	0.370325	-0.0291555	-0.137229	13.089	0.0785119	-0.27112	1.86212	-0.654941	-0.362347	0.164046	-0.139574	0.17558	-5.45249	81.5871	0.404862
600386	F52	F	0.0931918	0.017314	0	0	4.44	55	21.6298	0.330356	0.601479	1.27646	0.052022	0.333333	0	0	13.8145	1	0.000768742	0.017314	-0.0095746	-0.59513	-0.0887536	0.0890091	0.640477	-0.148442	20.0622	-0.0167262	-0.27112	-10.8758	-0.578629	0.637653	-0.224271	-0.12226	-0.303339	-19.4254	95.56	0.0165453
600387	F51	F	0.0864652	0.10864	1	0	16.5977	22.1053	22.6458	0.747744	0.530228	0.895376	1.35995	0.384615	0	13.4855	15.5658	0	0.0180317	0	-0.0163012	0.420901	0.328634	0.0177581	0.259387	1.15948	-12.8325	0.0345558	-0.27112	2.60966	1.17265	-0.362347	-0.150208	-0.139574	-0.212013	-7.26769	83.4023	0.0906083
600388	C35	C	0.0994417	0.361665	0	0	15.1782	17.1671	22.8674	0.664768	0.426588	0.696884	0.313198	0.333333	0	15.146	14.9685	0	0.0548942	0	-0.0033246	0.642519	0.245658	-0.0858819	0.0608955	0.112735	-17.7707	-0.0167262	-0.27112	4.27012	0.575346	-0.362347	0.0659547	-0.139574	0.0410123	-8.68719	84.8218	0.306771
600391	C37	C	0.113058	0.189992	0	0	17.2464	36.0184	22.1645	0.53746	0.675507	0.464502	0.15386	0.333333	1	0	13.9181	1	0.0327668	0.189992	0.0102914	-0.0604213	0.11835	0.163037	-0.171486	-0.0466035	1.08061	-0.0167262	0.72888	-10.8758	-0.475072	0.637653	-0.0835908	0.050418	-0.130661	-6.61899	82.7536	0.157225
600393	K70	K	0.0821265	0.019099	0	0	4.5306	48.8405	21.9308	0.679647	0.851949	0.139809	-0.08533	0.333333	0	0	14.562	0	0.000865299	0	-0.0206399	-0.294112	0.260537	0.339479	-0.496179	-0.285793	13.9027	-0.0167262	-0.27112	-10.8758	0.16887	-0.362347	-0.222582	-0.139574	-0.301554	-19.3348	95.4694	0.0182337
600395	B06	B	0.138138	0.061594	0	1	19.108	58.6719	23.3586	0.446728	0.764411	0.414418	-0.266243	0.333333	0	0	14.3922	1	0.0117694	0.061594	0.0353713	1.13367	0.0276184	0.251941	-0.221571	-0.466707	23.7341	-0.0167262	-0.27112	-10.8758	-0.0009026	0.637653	-0.190991	-0.07798	-0.259059	-4.75739	80.892	0.0498246
600396	D44	D	0.134029	0.126825	0	1	25.4096	16.9138	23.4268	0.85015	0.982734	0.297012	0.234564	0.333333	0	10.9725	14.1919	1	0.0322257	0.126825	0.0312625	1.20189	0.43104	0.470264	-0.338977	0.0341005	-18.024	-0.0167262	-0.27112	0.096683	-0.201249	0.637653	-0.146217	-0.012749	-0.193828	1.54421	74.5904	0.0945993
600398	C18	C	0.0619485	0.00264	1	0	17.2601	23.2876	21.9216	0.331159	0.583991	0.435896	-0.0019	0.333333	0	0	13.8155	1	0.000455667	0.00264	-0.0408179	-0.303354	-0.0879506	0.0715211	-0.200093	-0.202364	-11.6502	-0.0167262	-0.27112	-10.8758	-0.577628	0.637653	-0.238498	-0.136934	-0.317851	-6.60529	82.7399	0.0023184
600405	C39	C	0.102267	0	1	0	22.1952	11.2811	21.229	0.568867	0.458865	0.534528	0.026703	0.333333	1	17.29	14.203	0	0	0	-0.0004997	-0.995881	0.149757	-0.0536049	-0.10146	-0.173761	-23.6567	-0.0167262	0.72888	6.41412	-0.190124	-0.362347	-0.238636	-0.139574	-0.317851	-1.67019	77.8048	0.0021801
600406	I65	I	0.104976	0.234689	1	1	9.8567	43.0117	23.309	0.538265	0.30681	0.796834	0.588545	0.333333	0	12.9393	14.7081	1	0.0231326	0.234689	0.0022095	1.08412	0.119155	-0.20566	0.160846	0.388082	8.07391	-0.0167262	-0.27112	2.06345	0.314984	0.637653	-0.0292596	0.095115	-0.0859637	-14.0087	90.1433	0.211556
600409	C26	C	0.0726396	0.153229	1	1	25.486	39.6709	23.6568	0.672096	0.885009	0.672003	0.124262	0.384615	0	0	13.7388	1	0.0390519	0.153229	-0.0301267	1.43185	0.252986	0.372539	0.0360145	-0.0762015	4.73311	0.0345558	-0.27112	-10.8758	-0.654293	0.637653	-0.126639	0.013655	-0.167424	1.62061	74.514	0.114177
600415	L72	L	0.114616	0.046056	0	1	7.2964	55.8159	23.9042	0.622067	0.777736	0.172586	0.011857	0.333333	0	11.8168	14.4333	1	0.00336043	0.046056	0.0118496	1.67932	0.202957	0.265266	-0.463402	-0.188607	20.8781	-0.0167262	-0.27112	0.940906	0.0401701	0.637653	-0.198121	-0.093518	-0.274597	-16.569	92.7036	0.0426956
600416	C34	C	0.131271	0.020835	1	0	8.2075	34.8971	23.4764	0.856165	0.890821	0.45128	0.22158	0.363636	0	12.3767	14.2329	1	0.00171003	0.020835	0.0285044	1.2515	0.437055	0.378351	-0.184708	0.0211165	-0.0406861	0.0135768	-0.27112	1.50081	-0.160243	0.637653	-0.221691	-0.118739	-0.299818	-15.6579	91.7925	0.019125
600419	C22	C	0.0777133	0.015328	0	0	8.5922	44.1515	19.9403	0.385063	0.278052	0.255767	-0.456392	0.333333	0	0	12.6894	1	0.00131701	0.015328	-0.0250531	-2.28241	-0.0340466	-0.234418	-0.380221	-0.656856	9.21371	-0.0167262	-0.27112	-10.8758	-1.62175	0.637653	-0.226805	-0.124246	-0.305325	-15.2732	91.4078	0.014011
600420	C27	C	0.0755589	0.512423	1	1	16.9842	41.6206	21.8693	0.578709	0.483377	0.802403	0.170839	0.428571	0	0	14.4414	1	0.0870309	0.512423	-0.0272075	-0.355649	0.159599	-0.0290929	0.166414	-0.0296245	6.68281	0.0785119	-0.27112	-10.8758	0.0483101	0.637653	0.184576	0.372849	0.19177	-6.88119	83.0158	0.425392
600422	C27	C	0.106834	0.292985	1	1	26.1197	18.8345	21.7831	0.348826	0.318739	1.42302	0.188418	0.444444	0	13.108	14.2538	0	0.0765268	0	0.0040679	-0.441842	-0.0702836	-0.193731	0.787027	-0.0120455	-16.1033	0.0943849	-0.27112	2.23214	-0.139373	-0.362347	-0.0243578	-0.139574	-0.0276677	2.25431	73.8803	0.216458
600425	C30	C	0.0898917	0.326051	0	1	37.1968	26.209	23.1957	0.486007	1.07209	0.209949	0.054315	0.333333	0	0	14.7152	1	0.121281	0.326051	-0.0128746	0.970769	0.0668974	0.559617	-0.42604	-0.146148	-8.72879	-0.0167262	-0.27112	-10.8758	0.322086	0.637653	-0.0360456	0.186477	0.0053983	13.3314	62.8032	0.20477
600426	C26	C	0.0927501	0.189777	1	1	17.7145	32.3925	23.2392	0.52588	0.954696	0.69401	0.209377	0.363636	0	0	14.7586	1	0.033618	0.189777	-0.0100163	1.01426	0.10677	0.442226	0.0580215	0.0089135	-2.54529	0.0135768	-0.27112	-10.8758	0.365421	0.637653	-0.0846571	0.050203	-0.130876	-6.15089	82.2855	0.156159
600429	C14	C	0.0835402	0.007279	0	0	29.7864	36.9255	21.9808	0.52508	0.387809	1.05768	0.066077	0.333333	0	0	14.3165	1	0.00216815	0.007279	-0.0192262	-0.244131	0.10597	-0.124661	0.421689	-0.134386	1.98771	-0.0167262	-0.27112	-10.8758	-0.0766712	0.637653	-0.235705	-0.132295	-0.313374	5.92101	70.2136	0.0051108
600433	C22	C	0.0752509	0.371681	0	0	24.9975	28.1634	21.8149	0.437964	0.213269	0.364556	0.015615	0.363636	0	15.017	14.7935	1	0.092911	0.371681	-0.0275155	-0.409991	0.0188544	-0.299201	-0.271433	-0.184848	-6.77439	0.0135768	-0.27112	4.14115	0.400322	0.637653	0.037954	0.232107	0.0510283	1.13211	75.0025	0.27877
600435	C39	C	0.106514	0.004134	0	0	1.6229	51.7281	22.0369	0.337545	0.336003	0.286215	0.007998	0.5	0	0	14.2543	1	6.70907e-05	0.004134	0.003748	-0.188041	-0.0815646	-0.176467	-0.349774	-0.192466	16.7903	0.14994	-0.27112	-10.8758	-0.138793	0.637653	-0.236785	-0.13544	-0.316519	-21.3662	97.5008	0.0040307
600436	C27	C	0.0721112	0.089766	1	1	11.5318	57.9224	21.9048	0.204662	0.205763	0.508507	0.191875	0.333333	0	0	14.2408	1	0.0103516	0.089766	-0.0306552	-0.320147	-0.214448	-0.306707	-0.127481	-0.0085885	22.9846	-0.0167262	-0.27112	-10.8758	-0.152361	0.637653	-0.161402	-0.049808	-0.230887	-12.3336	88.4682	0.0794144
600438	C13	C	0.0699755	0.034895	1	1	7.8467	62.1845	22.3978	0.570985	0.51509	3.07563	0.125943	0.333333	0	11.4164	14.8026	0	0.00273811	0	-0.0327908	0.172894	0.151875	0.0026201	1.87609	-0.0745205	27.2467	-0.0167262	-0.27112	0.540564	0.409494	-0.362347	-0.208659	-0.139574	-0.285758	-16.0187	92.1533	0.0321569
600439	C19	C	0.0875059	0.060823	1	1	11.666	31.338	22.1207	0.442363	0.619908	0.513481	-0.051838	0.333333	0	14.5061	12.7513	0	0.00709561	0	-0.0152605	-0.104247	0.0232534	0.107438	-0.122508	-0.252302	-3.59979	-0.0167262	-0.27112	3.63029	-1.62175	-0.362347	-0.187089	-0.139574	-0.25983	-12.1994	88.334	0.0537274
600448	C17	C	0.0803868	0.152536	0	1	16.6696	20.8218	21.2576	0.753175	0.657213	1.43282	0.031594	0.333333	1	13.8958	13.4935	1	0.0254271	0.152536	-0.0223796	-0.967288	0.334065	0.144743	0.796829	-0.16887	-14.116	-0.0167262	0.72888	3.01995	-0.899626	0.637653	-0.113707	0.012962	-0.168117	-7.19579	83.3304	0.127109
600449	C30	C	0.0937311	0.043076	0	0	3.9965	47.5443	22.8023	0.436607	1.10798	0.536082	0.33642	0.375	0	0	13.5261	1	0.00172153	0.043076	-0.0090353	0.577415	0.0174974	0.595512	-0.0999065	0.135957	12.6065	0.0249404	-0.27112	-10.8758	-0.867045	0.637653	-0.199462	-0.096498	-0.277577	-19.8689	96.0035	0.0413545
600452	D44	D	0.0775942	0.009654	0	0	4.553	51.6438	20.4162	0.416949	0.466413	1.6065	0.114433	0.333333	0	0	13.9561	1	0.000439547	0.009654	-0.0251721	-1.80875	-0.0021606	-0.0460569	0.970507	-0.0860305	16.706	-0.0167262	-0.27112	-10.8758	-0.437084	0.637653	-0.231602	-0.12992	-0.310999	-19.3124	95.447	0.0092145
600456	C32	C	0.101416	0.033904	1	1	4.0033	54.9775	22.6086	0.402807	0.813746	0.368256	0.015558	0.4	0	0	13.5308	1	0.00135728	0.033904	-0.0013505	0.383713	-0.0163026	0.301276	-0.267732	-0.184906	20.0397	0.0499404	-0.27112	-10.8758	-0.862381	0.637653	-0.208269	-0.10567	-0.286749	-19.8621	95.9967	0.0325467
600459	C32	C	0.0966102	0.040628	0	0	5.255	41.6806	21.5964	0.263224	0.511696	2.50546	0.284117	0.428571	0	0	13.8294	1	0.002135	0.040628	-0.0061561	-0.628503	-0.155886	-0.0007739	1.86947	0.0836535	6.74281	0.0785119	-0.27112	-10.8758	-0.563725	0.637653	-0.202323	-0.098946	-0.280025	-18.6104	94.745	0.038493
600460	C39	C	0.09863	0	1	0	12.2464	42.7241	22.1425	0.449746	0.542834	0.4377	0.214162	0.454545	0	16.3331	14.5589	0	0	0	-0.0041364	-0.0824451	0.0306364	0.0303641	-0.198289	0.0136985	7.78631	0.104486	-0.27112	5.4572	0.165737	-0.362347	-0.238357	-0.139574	-0.317851	-11.619	87.7536	0.0024589
600461	D46	D	0.103545	0.121638	1	0	18.3287	34.72	22.2563	0.611498	0.825529	0.26583	0.14034	0.333333	0	0	13.8125	1	0.0222947	0.121638	0.000779	0.0313718	0.192388	0.313059	-0.370159	-0.0601235	-0.217786	-0.0167262	-0.27112	-10.8758	-0.580633	0.637653	-0.141473	-0.017936	-0.199015	-5.53669	81.6713	0.0993433
600466	C27	C	0.0894248	0.010706	0	0	3.5381	13.9749	20.3184	0.121971	0.311662	0.575545	0.032661	0.333333	0	0	13.6305	0	0.000378789	0	-0.0133415	-1.90655	-0.297139	-0.200808	-0.0604435	-0.167802	-20.9629	-0.0167262	-0.27112	-10.8758	-0.762633	-0.362347	-0.230489	-0.139574	-0.309947	-20.3273	96.4619	0.0103272
600467	A04	A	0.0849628	0.147824	1	0	6.5524	41.5397	22.1544	0.296956	0.786581	0.241245	-0.057695	0.333333	0	12.5017	13.8215	0	0.00968602	0	-0.0178035	-0.0705342	-0.122154	0.274111	-0.394744	-0.258159	6.60191	-0.0167262	-0.27112	1.62587	-0.571646	-0.362347	-0.102678	-0.139574	-0.172829	-17.313	93.4476	0.138138
600468	C38	C	0.0865684	0.069168	1	1	7.8283	60.5016	20.9871	0.471115	0.261244	0.603698	0.082844	0.428571	0	0	14.3578	1	0.00541468	0.069168	-0.016198	-1.23779	0.0520054	-0.251226	-0.0322905	-0.11762	25.5638	0.0785119	-0.27112	-10.8758	-0.035304	0.637653	-0.177063	-0.070406	-0.251485	-16.0371	92.1717	0.0637533
600469	C29	C	0.0904834	0.058642	0	1	8.019	42.5778	22.7006	0.657735	0.927481	1.20883	-0.041324	0.5	1	0	14.1749	1	0.0047025	0.058642	-0.012283	0.475644	0.238625	0.415011	0.572839	-0.241787	7.64001	0.14994	0.72888	-10.8758	-0.218207	0.637653	-0.186877	-0.080932	-0.262011	-15.8464	91.981	0.0539395
600470	C26	C	0.0902348	0.048174	1	0	7.487	25.493	22.5838	0.620435	0.871116	0.8855	-0.038447	0.375	0	0	13.483	1	0.00360679	0.048174	-0.0125316	0.358864	0.201325	0.358646	0.249511	-0.23891	-9.44479	0.0249404	-0.27112	-10.8758	-0.910168	0.637653	-0.196249	-0.0914	-0.272479	-16.3784	92.513	0.0445672
600475	C34	C	0.0973378	0.009843	1	0	8.0494	44.5533	22.2564	0.689164	0.732599	0.641134	-0.016633	0.428571	1	0	13.9465	1	0.000792302	0.009843	-0.0054286	0.0314565	0.270054	0.220129	0.0051455	-0.217096	9.61551	0.0785119	0.72888	-10.8758	-0.4466	0.637653	-0.231765	-0.129731	-0.31081	-15.816	91.9506	0.0090507
600476	I65	I	0.107813	0.042615	0	1	23.5414	32.9847	19.6807	0.366537	0.222619	0.589399	-0.339826	0.333333	0	0	12.8892	1	0.0100322	0.042615	0.0050469	-2.28241	-0.0525726	-0.289851	-0.0465895	-0.540289	-1.95309	-0.0167262	-0.27112	-10.8758	-1.50397	0.637653	-0.208233	-0.096959	-0.278038	-0.323987	76.4586	0.0325828
600478	C38	C	0.0673602	0.037256	0	1	17.6647	20.0679	21.3687	0.368835	0.214971	0.518049	-0.327617	0.375	0	13.5811	14.6423	0	0.00658116	0	-0.0354062	-0.856258	-0.0502746	-0.297499	-0.11794	-0.52808	-14.8699	0.0249404	-0.27112	2.70523	0.249175	-0.362347	-0.210141	-0.139574	-0.283397	-6.20069	82.3353	0.0306748
600479	C27	C	0.0831605	0.474118	1	0	27.5882	20.214	21.3589	0.362184	0.417621	1.11665	0.245943	0.333333	0	13.4792	13.5326	1	0.130801	0.474118	-0.0196058	-0.865974	-0.0569256	-0.0948489	0.480662	0.0454795	-14.7238	-0.0167262	-0.27112	2.60332	-0.860522	0.637653	0.102501	0.334544	0.153465	3.72281	72.4118	0.343317
600480	C36	C	0.103788	0.077353	1	1	8.0823	34.1116	22.62	0.590291	1.03067	0.889813	0.153639	0.333333	0	0	13.5986	1	0.0062519	0.077353	0.0010221	0.395066	0.171181	0.518201	0.253825	-0.0468245	-0.826186	-0.0167262	-0.27112	-10.8758	-0.794541	0.637653	-0.169715	-0.062221	-0.2433	-15.7831	91.9177	0.0711011
600481	C26	C	0.0939007	0.104622	0	1	28.378	34.015	22.7109	0.638025	0.525071	0.928117	0.126365	0.333333	0	8.89426	13.3375	0	0.0296896	0	-0.0088657	0.485998	0.218915	0.0126011	0.292129	-0.0740985	-0.922786	-0.0167262	-0.27112	-1.98159	-1.05566	-0.362347	-0.165884	-0.139574	-0.216031	4.51261	71.622	0.0749324
600482	C38	C	0.0978136	0.041123	1	0	13.6667	30.8116	22.1431	0.526817	0.542795	1.38199	0.104986	0.333333	1	13.2758	14.6045	1	0.00562016	0.041123	-0.0049528	-0.0818516	0.107707	0.0303251	0.745996	-0.0954775	-4.12619	-0.0167262	0.72888	2.39991	0.211329	0.637653	-0.205313	-0.098451	-0.27953	-10.1987	86.3333	0.0355028
600483	C17	C	0.0856972	0.010261	0	0	21.7996	23.3942	20.8496	0.322579	0.504982	1.01142	-0.110769	0.363636	0	7.29166	13.5979	0	0.00223686	0	-0.0170692	-1.37532	-0.0965306	-0.0074879	0.375431	-0.311233	-11.5436	0.0135768	-0.27112	-3.58419	-0.795287	-0.362347	-0.232792	-0.139574	-0.310392	-2.06579	78.2004	0.0080241
600485	C39	C	0.111616	0.232314	1	0	25.1438	9.4454	20.2122	0.23055	0.201254	0.388242	-0.060485	0.333333	1	13.964	14.2538	0	0.0584126	0	0.0088498	-2.01269	-0.18856	-0.311216	-0.247747	-0.260949	-25.444	-0.0167262	0.72888	3.08816	-0.139373	-0.362347	-0.0669146	-0.139574	-0.0883387	1.27841	74.8562	0.173901
600486	C26	C	0.0977661	0.176141	1	0	23.7355	36.1682	22.0156	0.352644	0.498233	0.880269	0.354231	0.333333	0	0	14.4626	1	0.0418079	0.176141	-0.0050002	-0.209361	-0.0664656	-0.0142369	0.244281	0.153768	1.23041	-0.0167262	-0.27112	-10.8758	0.0694749	0.637653	-0.106483	0.036567	-0.144512	-0.129887	76.2645	0.134333
600488	C27	C	0.0877342	0.003319	1	0	10.4129	46.8026	21.8584	0.252489	0.642832	0.500299	-0.098624	0.333333	0	0	13.8925	1	0.000345604	0.003319	-0.0150322	-0.366522	-0.166621	0.130362	-0.135689	-0.299088	11.8648	-0.0167262	-0.27112	-10.8758	-0.500667	0.637653	-0.237843	-0.136255	-0.317334	-13.4525	89.5871	0.0029734
600489	B09	B	0.0910345	0.069471	1	1	5.9426	50.0093	23.877	0.497434	0.636225	1.35762	-0.154241	0.333333	0	7.84581	14.3011	1	0.00412838	0.069471	-0.0117318	1.65208	0.0783244	0.123755	0.721627	-0.354704	15.0715	-0.0167262	-0.27112	-3.03004	-0.092059	0.637653	-0.175473	-0.070103	-0.251182	-17.9228	94.0574	0.0653426
600491	E48	E	0.105124	0.07738	0	1	14.7705	33.6716	23.5914	0.820735	0.988845	0.967119	0.095382	0.428571	0	17.162	13.9495	0	0.0114294	0	0.0023573	1.36651	0.401625	0.476375	0.33113	-0.105081	-1.26619	0.0785119	-0.27112	6.28618	-0.443622	-0.362347	-0.174866	-0.139574	-0.243273	-9.09489	85.2295	0.0659506
600495	C37	C	0.0996273	0.024036	1	0	25.1374	31.0496	22.0878	0.213449	0.616149	0.880939	0.034634	0.363636	0	0	13.7373	1	0.00604203	0.024036	-0.0031391	-0.137162	-0.205661	0.103679	0.24495	-0.165829	-3.88819	0.0135768	-0.27112	-10.8758	-0.655806	0.637653	-0.222822	-0.115538	-0.296617	1.27201	74.8626	0.017994
600496	E50	E	0.0759176	0.174768	1	1	12.727	33.4047	22.8499	0.723986	0.824014	0.952459	0.226411	0.333333	0	13.7515	14.6657	0	0.0222427	0	-0.0268487	0.624978	0.304876	0.311544	0.31647	0.0259475	-1.53309	-0.0167262	-0.27112	2.87565	0.272523	-0.362347	-0.0882908	-0.139574	-0.145885	-11.1384	87.273	0.152525
600497	B09	B	0.103097	0.043372	1	1	6.0581	49.7436	24.1144	0.607643	0.882027	0.644641	0.490275	0.333333	0	0	14.0225	1	0.00262752	0.043372	0.0003311	1.88946	0.188533	0.369557	0.0086525	0.289811	14.8058	-0.0167262	-0.27112	-10.8758	-0.370614	0.637653	-0.200072	-0.096202	-0.277281	-17.8073	93.9419	0.0407445
600498	C39	C	0.111958	0.079809	0	0	4.3852	50.3049	23.3876	0.549912	0.630636	0.677467	0.113223	0.363636	0	12.8546	14.5948	1	0.00349978	0.079809	0.0091918	1.16266	0.130802	0.118166	0.0414785	-0.0872405	15.3671	0.0135768	-0.27112	1.97873	0.201697	0.637653	-0.164507	-0.059765	-0.240844	-19.4802	95.6148	0.0763092
600500	C26	C	0.0847272	0.034837	1	1	16.4575	55.352	24.0884	0.511133	0.945014	1.56814	-0.140276	0.444444	0	12.8866	15.1238	1	0.0057333	0.034837	-0.0180392	1.86352	0.0920234	0.432544	0.932146	-0.340739	20.4142	0.0943849	-0.27112	2.01079	0.730704	0.637653	-0.211712	-0.104737	-0.285816	-7.40789	83.5425	0.0291037
600502	E48	E	0.0901572	0.045322	1	0	14.6248	12.0483	22.9657	0.790679	0.810264	0.775037	0.049619	0.333333	0	0	14.335	1	0.00662825	0.045322	-0.0126092	0.740798	0.371569	0.297794	0.139048	-0.150844	-22.8895	-0.0167262	-0.27112	-10.8758	-0.05818	0.637653	-0.202122	-0.094252	-0.275331	-9.24059	85.3752	0.0386937
600503	K70	K	0.0954918	0.05189	0	0	9.3721	10.0099	21.8474	0.359816	0.525414	0.195455	-0.341424	0.333333	0	14.8802	14.2905	0	0.00486318	0	-0.0072745	-0.377541	-0.0592936	0.0129441	-0.440534	-0.541887	-24.9279	-0.0167262	-0.27112	4.00439	-0.102637	-0.362347	-0.193789	-0.139574	-0.268763	-14.4933	90.6279	0.0470268
600505	D44	D	0.0826414	0.331905	1	1	32.5151	15.1611	21.3518	0.48312	0.440493	0.348849	0.051862	0.384615	0	10.6354	14.1504	1	0.107919	0.331905	-0.0201249	-0.87316	0.0640104	-0.0719769	-0.287139	-0.148601	-19.7767	0.0345558	-0.27112	-0.240476	-0.242729	0.637653	-0.0168303	0.192331	0.0112523	8.64971	67.4849	0.223986
600506	A01	A	0.0869087	0.270595	0	0	6.4036	25.2228	19.531	0.049622	0.215137	0.362895	0.894682	0.428571	0	0	12.5872	1	0.0173278	0.270595	-0.0158577	-2.28241	-0.363933	-0.297333	-0.273093	0.694218	-9.71499	0.0785119	-0.27112	-10.8758	-1.62175	0.637653	0.0124511	0.131021	-0.0500577	-17.4618	93.5964	0.253267
600507	C31	C	0.0942528	0.005415	0	0	24.0163	46.1909	23.0234	0.722208	0.830261	1.28972	-0.010516	0.444444	0	14.8469	17.1668	0	0.00130048	0	-0.0085136	0.798439	0.303098	0.317791	0.653733	-0.210979	11.2531	0.0943849	-0.27112	3.97106	1.92573	-0.362347	-0.236702	-0.139574	-0.315238	0.150913	75.9837	0.0041145
600508	B06	B	0.11163	0.645925	0	1	2.3939	62.4298	23.2972	0.362292	1.10096	0.693088	-0.129793	0.4	0	0	14.5143	1	0.0154628	0.645925	0.0088634	1.07228	-0.0568176	0.588495	0.0570995	-0.330257	27.492	0.0499404	-0.27112	-10.8758	0.121153	0.637653	0.388966	0.506351	0.325272	-21.3662	97.5008	0.629782
600509	D44	D	0.0817617	0.031083	1	1	22.3925	37.1758	23.1454	0.604664	0.7618	0.305149	0.064815	0.363636	0	0	13.6967	1	0.00696026	0.031083	-0.0210047	0.920467	0.185554	0.24933	-0.33084	-0.135649	2.23801	0.0135768	-0.27112	-10.8758	-0.696412	0.637653	-0.216693	-0.108491	-0.28957	-1.47289	77.6075	0.0241227
600510	K70	K	0.118767	0.134281	0	1	18.1837	55.8181	23.3964	0.668908	0.996644	0.351653	0.239372	0.444444	0	9.54967	14.6718	1	0.0244173	0.134281	0.0160005	1.17148	0.249798	0.484174	-0.284336	0.0389085	20.8803	0.0943849	-0.27112	-1.32618	0.278658	0.637653	-0.130952	-0.005293	-0.186372	-5.68169	81.8163	0.109864
600511	F51	F	0.0955041	0.21337	1	1	13.8867	44.0062	22.3484	0.567695	0.426167	2.09192	0.173406	0.333333	0	0	14.3781	1	0.0296301	0.21337	-0.0072623	0.123503	0.148585	-0.0863029	1.45593	-0.0270575	9.06841	-0.0167262	-0.27112	-10.8758	-0.0150455	0.637653	-0.0570761	0.073796	-0.107283	-9.97869	86.1133	0.18374
600513	C27	C	0.0804139	0.022857	0	0	4.1898	40.4423	20.2917	0.380866	0.337007	0.994346	0.915739	0.444444	0	0	13.487	1	0.000957663	0.022857	-0.0223525	-1.93325	-0.0382436	-0.175463	0.358357	0.715275	5.50451	0.0943849	-0.27112	-10.8758	-0.906132	0.637653	-0.218917	-0.116717	-0.297796	-19.6756	95.8102	0.0218993
600515	F52	F	0.0788462	0.007903	0	0	17.9657	30.0903	21.7578	0.719544	0.534636	0.359845	0.216491	0.5	0	10.7308	13.4225	1	0.00141983	0.007903	-0.0239202	-0.467097	0.300434	0.0221661	-0.276143	0.0160275	-4.84749	0.14994	-0.27112	-0.145078	-0.970671	0.637653	-0.234333	-0.131671	-0.31275	-5.89969	82.0343	0.0064832
600516	C30	C	0.0855346	0.025658	1	0	12.2514	46.2273	23.0507	0.431469	0.585625	0.365087	-0.146115	0.333333	0	9.54681	14.2985	0	0.00314346	0	-0.0172318	0.825825	0.0123594	0.0731551	-0.270902	-0.346579	11.2895	-0.0167262	-0.27112	-1.32904	-0.0946468	-0.362347	-0.218302	-0.139574	-0.294995	-11.614	87.7486	0.0225145
600517	C38	C	0.09744	0.235199	1	1	32.7927	25.4309	22.2128	0.490251	0.357456	0.99069	1.11454	0.363636	0	0	14.4436	1	0.0771281	0.235199	-0.0053264	-0.0121433	0.0711414	-0.155014	0.354702	0.914072	-9.50689	0.0135768	-0.27112	-10.8758	0.0504469	0.637653	-0.0827451	0.095625	-0.0854537	8.92731	67.2073	0.158071
600518	C27	C	0.0821063	0.256822	1	1	13.7384	30.4212	23.8257	0.459342	0.446834	0.664453	0.196466	0.333333	1	17.667	14.447	0	0.0352832	0	-0.0206601	1.60075	0.0402324	-0.0656359	0.0284645	-0.0039975	-4.51659	-0.0167262	0.72888	6.79113	0.0538562	-0.362347	-0.0192773	-0.139574	-0.0638307	-10.127	86.2616	0.221539
600519	C15	C	0.0762612	0.10067	1	1	7.2255	61.9944	24.7388	0.204224	0.383483	0.615651	0.16883	0.363636	0	0	15.017	1	0.00727391	0.10067	-0.0265051	2.5139	-0.214886	-0.128987	-0.0203375	-0.0316335	27.0566	0.0135768	-0.27112	-10.8758	0.623841	0.637653	-0.14742	-0.038904	-0.219983	-16.6399	92.7745	0.0933961
600521	C27	C	0.0854448	0.113871	1	0	26.5465	26.638	22.2198	0.323955	0.369476	0.597811	0.140001	0.333333	0	19.188	15.3423	0	0.0302288	0	-0.0173216	-0.0051418	-0.0951546	-0.142994	-0.0381775	-0.0604625	-8.29979	-0.0167262	-0.27112	8.31217	0.949123	-0.362347	-0.157174	-0.139574	-0.206782	2.68111	73.4535	0.0836422
600522	C38	C	0.085701	0.084977	0	0	3.0382	24.5893	22.9189	0.385845	0.805124	0.803277	0.165019	0.333333	0	11.9184	14.834	0	0.00258177	0	-0.0170653	0.693927	-0.0332646	0.292654	0.167289	-0.0354445	-10.3485	-0.0167262	-0.27112	1.04254	0.440894	-0.362347	-0.158421	-0.139574	-0.235676	-20.8272	96.9618	0.0823952
600523	C36	C	0.0960521	0.114347	1	0	13.6301	46.281	21.8939	0.417151	0.665801	0.899669	0.041233	0.375	1	0	14.1282	1	0.0155856	0.114347	-0.0067143	-0.331064	-0.0019586	0.153331	0.26368	-0.15923	11.3432	0.0249404	0.72888	-10.8758	-0.264937	0.637653	-0.142055	-0.025227	-0.206306	-10.2353	86.3699	0.0987614
600525	C39	C	0.118716	0.44449	1	1	24.3248	19.9465	22.2854	0.436282	0.490509	0.623837	0.169188	0.333333	0	15.0491	15.2411	0	0.108121	0	0.0159496	0.060498	0.0171724	-0.0219609	-0.0121515	-0.0312755	-14.9913	-0.0167262	-0.27112	4.17321	0.847918	-0.362347	0.0955527	-0.139574	0.123837	0.459413	75.6752	0.336369
600526	C35	C	0.0981547	0.043777	1	0	31.6502	23.7478	21.9646	0.623522	0.548395	0.701959	0.169319	0.333333	0	8.51719	13.3245	1	0.0138555	0.043777	-0.0046117	-0.260299	0.204412	0.0359251	0.0659705	-0.0311445	-11.19	-0.0167262	-0.27112	-2.35866	-1.06865	0.637653	-0.210895	-0.095797	-0.276876	7.78481	68.3498	0.0299215
600527	C28	C	0.0834061	0.147997	1	0	23.0305	15.7694	21.3797	0.051771	0.33834	0.890421	0.073082	0.333333	1	18.6929	13.4551	0	0.0340844	0	-0.0193602	-0.845178	-0.363933	-0.17413	0.254433	-0.127382	-19.1684	-0.0167262	0.72888	7.81708	-0.938025	-0.362347	-0.126904	-0.139574	-0.172656	-0.834887	76.9695	0.113912
600528	E48	E	0.0999808	0.028867	0	0	4.0509	49.4614	24.658	0.868132	0.985995	1.67062	0.1945	0.555556	0	0	14.5746	1	0.00116937	0.028867	-0.0027856	2.43304	0.447343	0.473525	1.03463	-0.0059635	14.5236	0.205496	-0.27112	-10.8758	0.181494	0.637653	-0.213118	-0.110707	-0.291786	-19.8145	95.9491	0.0276976
600529	C30	C	0.0712831	0.108618	1	1	12.52	18.471	21.7185	0.249673	0.832634	0.580917	0.052076	0.333333	0	10.3492	13.2375	1	0.013599	0.108618	-0.0314833	-0.506385	-0.169437	0.320164	-0.0550715	-0.148388	-16.4668	-0.0167262	-0.27112	-0.526684	-1.15566	0.637653	-0.145797	-0.030956	-0.212035	-11.3454	87.48	0.095019
600531	C32	C	0.125501	0.01797	0	0	6.8624	42.4567	22.8103	0.823966	0.859199	1.46321	-0.096471	0.333333	0	0	13.4102	1	0.00123317	0.01797	0.0227343	0.585349	0.404856	0.346729	0.827218	-0.296934	7.51891	-0.0167262	-0.27112	-10.8758	-0.982893	0.637653	-0.224079	-0.121604	-0.302683	-17.003	93.1376	0.0167368
600532	B08	B	0.0884273	0.07608	1	0	12.8319	59.9368	21.3885	0.454963	0.501743	0.38144	0.219496	0.333333	0	0	13.8231	0	0.00976251	0	-0.014339	-0.8364	0.0358534	-0.0107269	-0.254549	0.0190325	24.999	-0.0167262	-0.27112	-10.8758	-0.570057	-0.362347	-0.174499	-0.139574	-0.244573	-11.0335	87.1681	0.0663175
600533	K70	K	0.0800067	0.166784	0	1	19.1647	34.3439	23.3644	0.724167	1.02575	0.164793	-0.185797	0.428571	1	8.41183	15.0818	1	0.0319637	0.166784	-0.0227597	1.13947	0.305057	0.513279	-0.471195	-0.386261	-0.593886	0.0785119	0.72888	-2.46402	0.688643	0.637653	-0.105996	0.02721	-0.153869	-4.70069	80.8353	0.13482
600535	C27	C	0.0608333	0.202647	1	1	9.0998	47.2677	23.0468	0.594261	0.202755	1.20944	0.193292	0.375	0	0	15.591	0	0.0184405	0	-0.0419331	0.821925	0.175151	-0.309715	0.573453	-0.0071715	12.3299	0.0249404	-0.27112	-10.8758	1.19782	-0.362347	-0.0566095	-0.139574	-0.118006	-14.7656	90.9002	0.184206
600536	I65	I	0.12129	0.050835	1	0	15.0745	51.5126	22.2321	0.489657	0.392189	0.744051	0.111945	0.375	0	14.4614	14.9224	1	0.00766312	0.050835	0.0185233	0.0072069	0.0705474	-0.120281	0.108063	-0.0885185	16.5748	0.0249404	-0.27112	3.58556	0.529283	0.637653	-0.197644	-0.088739	-0.269818	-8.79089	84.9255	0.0431719
600537	C38	C	0.100578	0.00295	1	0	25.2754	39.5645	22.2989	0.735912	0.546586	0.555126	0.370077	0.333333	1	19.0742	14.6506	0	0.000745624	0	-0.0021881	0.0739575	0.316802	0.0341161	-0.0808625	0.169614	4.62671	-0.0167262	0.72888	8.19837	0.257496	-0.362347	-0.238612	-0.139574	-0.317703	1.41001	74.7246	0.0022044
600546	F51	F	0.137499	0.174274	1	1	9.5992	57.4304	24.5529	0.765025	1.02236	1.7799	-0.147567	0.363636	0	0	13.386	1	0.0167289	0.174274	0.0347327	2.32802	0.345915	0.509886	1.14391	-0.348031	22.4926	0.0135768	-0.27112	-10.8758	-1.00718	0.637653	-0.083271	0.0347	-0.146379	-14.2662	90.4008	0.157545
600549	C32	C	0.0938247	0.130837	0	1	24.3576	34.5518	23.4608	0.607521	0.599267	0.678479	0.117525	0.375	0	0	15.1344	1	0.0318688	0.130837	-0.0089417	1.23592	0.188411	0.0867971	0.0424905	-0.0829385	-0.385986	0.0249404	-0.27112	-10.8758	0.741297	0.637653	-0.141848	-0.008737	-0.189816	0.492213	75.6424	0.0989683
600550	C38	C	0.0922338	0.065534	0	1	29.7075	25.6579	23.0185	0.971741	0.591389	0.335976	0.273319	0.416667	0	0	14.1158	1	0.0194685	0.065534	-0.0105326	0.793618	0.447343	0.0789191	-0.300013	0.0728555	-9.27989	0.0666071	-0.27112	-10.8758	-0.277301	0.637653	-0.19475	-0.07404	-0.255119	5.84211	70.2925	0.0460655
600551	R85	R	0.102124	0.131545	0	0	15.0546	57.7364	22.4221	0.360795	0.534834	0.850848	0.377309	0.333333	0	0	14.0559	1	0.0198036	0.131545	-0.0006424	0.197146	-0.0583146	0.0223641	0.21486	0.176845	22.7986	-0.0167262	-0.27112	-10.8758	-0.337274	0.637653	-0.129075	-0.008029	-0.189108	-8.81079	84.9454	0.111741
600557	C27	C	0.0738316	0.166168	1	0	17.9581	27.1591	21.9565	0.436353	0.242702	0.680276	0.171763	0.428571	1	16.2843	14.6063	0	0.0298406	0	-0.0289348	-0.268459	0.0172434	-0.269768	0.0442875	-0.0287005	-7.77869	0.0785119	0.72888	5.40844	0.21319	-0.362347	-0.104489	-0.139574	-0.154485	-5.90729	82.0419	0.136327
600558	C33	C	0.0934913	0.003587	0	0	4.9519	37.2094	21.5405	0.441947	0.921266	1.02716	-0.057526	0.333333	1	0	13.706	1	0.000177625	0.003587	-0.009275	-0.684456	0.0228374	0.408796	0.391172	-0.257989	2.27161	-0.0167262	0.72888	-10.8758	-0.687109	0.637653	-0.237407	-0.135987	-0.317066	-18.9135	95.0481	0.0034094
600559	C15	C	0.103993	0.207874	1	0	21.8814	36.1058	21.3424	0.663786	0.381476	1.01623	0.08188	0.333333	0	0	12.4021	1	0.0454857	0.207874	0.0012268	-0.882554	0.244676	-0.130994	0.380244	-0.118583	1.16801	-0.0167262	-0.27112	-10.8758	-1.62175	0.637653	-0.0784278	0.0683	-0.112779	-1.98399	78.1186	0.162388
600560	C35	C	0.0937586	0.501834	0	1	7.4706	44.0702	21.3841	0.628433	0.618838	0.501542	-0.192304	0.333333	0	0	13.7963	1	0.03749	0.501834	-0.0090078	-0.840839	0.209323	0.106368	-0.134446	-0.392767	9.13241	-0.0167262	-0.27112	-10.8758	-0.596811	0.637653	0.223528	0.36226	0.181181	-16.3948	92.5294	0.464344
600561	G54	G	0.0831896	0.137749	1	1	32.747	27.7043	22.1678	0.620334	0.814994	0.631323	0.132532	0.375	0	12.8203	14.4202	1	0.0451087	0.137749	-0.0195768	-0.0571458	0.201224	0.302524	-0.0046655	-0.0679315	-7.23349	0.0249404	-0.27112	1.94448	0.0270701	0.637653	-0.148176	-0.001825	-0.182904	8.88161	67.253	0.0926403
600562	C39	C	0.0985943	0.343124	0	1	34.0392	27.394	20.9832	0.402047	0.205306	0.628212	2.30918	0.333333	0	10.4631	14.1318	1	0.116797	0.343124	-0.0041721	-1.24169	-0.0170626	-0.307164	-0.0077765	2.10872	-7.54379	-0.0167262	-0.27112	-0.412719	-0.261359	0.637653	-0.0144887	0.20355	0.0224713	10.1738	65.9608	0.226327
600563	C39	C	0.103181	0.081382	1	0	25.9411	37.3333	21.3567	0.12341	0.352664	0.742527	0.076973	0.333333	0	0	14.8067	0	0.0211114	0	0.0004145	-0.868251	-0.2957	-0.159806	0.106538	-0.123491	2.39551	-0.0167262	-0.27112	-10.8758	0.413547	-0.362347	-0.180545	-0.139574	-0.239271	2.07571	74.0589	0.0602706
600565	K70	K	0.0985706	0.009384	0	0	4.7015	38.0157	23.1921	0.83823	0.955888	0.291659	-0.010115	0.4	0	0	14.581	0	0.000441189	0	-0.0041958	0.967165	0.41912	0.443418	-0.34433	-0.210579	3.07791	0.0499404	-0.27112	-10.8758	0.187839	-0.362347	-0.231873	-0.139574	-0.311269	-19.1639	95.2985	0.0089428
600566	C34	C	0.0841793	0.317476	0	0	19.5278	68.9907	21.4236	0.427928	0.127517	1.3664	14.2954	0.363636	0	0	13.2747	0	0.0619961	0	-0.0185871	-0.80131	0.0088184	-0.384953	0.73041	2.88016	34.0529	0.0135768	-0.27112	-10.8758	-1.1184	-0.362347	0.0146639	-0.139574	-0.0031767	-4.33759	80.4722	0.25548
600567	C22	C	0.0837286	0.05517	1	0	24.0898	33.8204	23.6219	0.673446	0.899795	0.485409	0.587582	0.363636	0	16.7892	13.8875	0	0.0132903	0	-0.0190378	1.39701	0.254336	0.387325	-0.15058	0.387118	-1.11739	0.0135768	-0.27112	5.9133	-0.50568	-0.362347	-0.198936	-0.139574	-0.265483	0.224413	75.9102	0.0418797
600568	C27	C	0.0762159	0.047693	1	0	8.4081	47.2167	21.6944	0.553614	0.577253	0.323066	0.2592	0.333333	1	13.4649	13.5035	0	0.00401008	0	-0.0265505	-0.530531	0.134504	0.0647831	-0.312922	0.0587365	12.2789	-0.0167262	0.72888	2.58906	-0.889603	-0.362347	-0.197133	-0.139574	-0.27296	-15.4573	91.5919	0.0436829
600571	I65	I	0.147864	0.15976	1	0	25.9637	21.2411	20.688	0.343494	0.271912	0.988216	0.2976	0.357143	0	14.691	13.5411	0	0.0414796	0	0.0450974	-1.53691	-0.0756156	-0.240558	0.352228	0.0971365	-13.6967	0.0070833	-0.27112	3.81519	-0.852065	-0.362347	-0.122536	-0.139574	-0.160893	2.09831	74.0363	0.11828
600573	C15	C	0.0617426	0.588193	0	1	11.6392	50.0271	20.8641	0.070958	0.736023	0.697106	0.153074	0.375	0	10.8723	13.8403	1	0.068461	0.588193	-0.0410237	-1.36078	-0.348152	0.223553	0.0611175	-0.0473895	15.0893	0.0249404	-0.27112	-0.0035558	-0.552838	0.637653	0.278916	0.448619	0.26754	-12.2262	88.3608	0.519732
600577	C38	C	0.0853666	0.24185	1	1	28.8336	15.2206	22.3266	0.607158	0.864387	2.08777	0.157744	0.333333	0	11.5129	13.1616	0	0.0697341	0	-0.0173998	0.10164	0.188048	0.351917	1.45178	-0.0427195	-19.7172	-0.0167262	-0.27112	0.637075	-1.23155	-0.362347	-0.0687001	-0.139574	-0.0788027	4.96821	71.1664	0.172116
600578	D44	D	0.115238	0.062639	1	1	23.3558	62.1391	24.1537	0.46707	0.99045	0.338554	-0.001065	0.333333	0	11.5009	13.2729	1	0.0146298	0.062639	0.0124718	1.92882	0.0479604	0.47798	-0.297434	-0.201528	27.2013	-0.0167262	-0.27112	0.625002	-1.12029	0.637653	-0.192807	-0.076935	-0.258014	-0.509587	76.6442	0.0480092
600581	C31	C	0.0936354	0.062161	0	1	4.9387	53.1222	23.8368	0.837984	1.0218	1.0585	-0.127523	0.333333	0	0	14.0616	1	0.00306995	0.062161	-0.009131	1.61191	0.418874	0.509333	0.422515	-0.327987	18.1844	-0.0167262	-0.27112	-10.8758	-0.33155	0.637653	-0.181725	-0.077413	-0.258492	-18.9267	95.0613	0.0590911
600582	C35	C	0.117182	0.092182	0	1	6.1708	61.8959	23.6639	0.47764	1.07699	0.6959	-0.128018	0.333333	0	12.3926	14.5613	1	0.00568837	0.092182	0.0144156	1.43895	0.0585304	0.564521	0.0599115	-0.328481	26.9581	-0.0167262	-0.27112	1.51677	0.168111	0.637653	-0.154322	-0.047392	-0.228471	-17.6946	93.8292	0.0864936
600583	B07	B	0.0887794	0.054357	1	1	10.6815	51.3443	24.0592	0.409589	0.613349	0.83922	0.642507	0.428571	0	13.2508	14.3357	1	0.00580614	0.054357	-0.013987	1.83426	-0.0095206	0.100879	0.203232	0.442043	16.4065	0.0785119	-0.27112	2.37491	-0.057407	0.637653	-0.192265	-0.085217	-0.266296	-13.1839	89.3185	0.0485509
600585	C30	C	0.0966789	0.374563	1	1	34.5886	36.1997	25.2569	0.368758	0.74952	0.611918	0.207478	0.428571	0	13.7615	14.8736	1	0.129556	0.374563	-0.0060874	3.03196	-0.0503516	0.23705	-0.0240705	0.0070145	1.26191	0.0785119	-0.27112	2.88567	0.48043	0.637653	0.0041909	0.234989	0.0539103	10.7232	65.4114	0.245007
600586	C30	C	0.0818962	0.097325	0	0	9.8974	32.1665	22.8505	0.49878	0.966624	0.422353	0.159847	0.333333	0	0	13.4386	0	0.00963264	0	-0.0208701	0.625565	0.0796704	0.454154	-0.213636	-0.0406165	-2.77129	-0.0167262	-0.27112	-10.8758	-0.954506	-0.362347	-0.153124	-0.139574	-0.223328	-13.968	90.1026	0.0876924
600587	C35	C	0.0834194	0.308124	1	1	20.182	29.4173	22.408	0.494923	0.325447	0.956478	0.381545	0.333333	0	11.5014	14.3502	1	0.0621856	0.308124	-0.019347	0.183036	0.0758134	-0.187023	0.320489	0.181082	-5.52049	-0.0167262	-0.27112	0.625569	-0.0428909	0.637653	0.0051224	0.16855	-0.0125287	-3.68339	79.818	0.245938
600588	I65	I	0.12574	0.357367	1	0	35.7358	29.9164	22.7015	0.534857	0.421738	0.651824	0.0301	0.5	1	15.2942	15.5033	0	0.127708	0	0.0229739	0.476554	0.115747	-0.0907319	0.0158355	-0.170364	-5.02139	0.14994	0.72888	4.41832	1.11015	-0.362347	-0.011157	-0.139574	0.0367143	11.8704	64.2642	0.229659
600589	C26	C	0.0790688	0.042866	0	1	17.4222	22.5826	21.9555	0.410884	0.77302	0.362647	-0.014047	0.428571	1	0	13.3535	0	0.0074682	0	-0.0236976	-0.269465	-0.0082256	0.26055	-0.273342	-0.21451	-12.3552	0.0785119	0.72888	-10.8758	-1.03966	-0.362347	-0.205418	-0.139574	-0.277787	-6.44319	82.5778	0.0353978
600592	C34	C	0.0917263	0.082467	1	0	21.2019	37.8507	21.7539	0.316971	0.7282	0.283729	-0.02933	0.375	0	11.4721	14.1443	1	0.0174846	0.082467	-0.01104	-0.470986	-0.102139	0.21573	-0.35226	-0.229794	2.91291	0.0249404	-0.27112	0.596253	-0.248828	0.637653	-0.175834	-0.057107	-0.238186	-2.66349	78.7981	0.0649824
600593	N78	N	0.0883574	0.368028	1	1	42.2497	24.0261	20.4188	0.527862	0.461486	0.349245	0.207063	0.333333	0	0	13.782	1	0.155491	0.368028	-0.014409	-1.80608	0.108752	-0.0509839	-0.286743	0.0065995	-10.9117	-0.0167262	-0.27112	-10.8758	-0.611185	0.637653	-0.0282788	0.228454	0.0473753	18.3843	57.7503	0.212537
600594	C27	C	0.0543358	0.304393	1	1	23.5716	24.0899	21.8867	0.396271	0.245616	1.0168	0.236318	0.333333	1	18.3487	13.4036	0	0.0717503	0	-0.0484306	-0.338235	-0.0228386	-0.266854	0.380815	0.0358545	-10.8479	-0.0167262	0.72888	7.47282	-0.989514	-0.362347	-0.0081733	-0.139574	-0.0162597	-0.293787	76.4284	0.232643
600595	C32	C	0.0939968	0.002335	0	0	2.172	57.9728	24.0051	0.76682	0.993809	0.406133	-0.033862	0.333333	0	12.3482	13.5278	0	5.07162e-05	0	-0.0087696	1.78015	0.34771	0.481339	-0.229855	-0.234325	23.035	-0.0167262	-0.27112	1.47239	-0.86531	-0.362347	-0.238084	-0.139574	-0.317851	-21.3662	97.5008	0.002732
600596	C26	C	0.0913066	0.211762	1	0	16.3905	14.9776	22.7027	0.341681	0.748911	0.934348	0.107072	0.375	0	16.7853	14.9257	0	0.0347089	0	-0.0114598	0.477819	-0.0774286	0.236441	0.298359	-0.0933915	-19.9602	0.0249404	-0.27112	5.90947	0.532583	-0.362347	-0.0637629	-0.139574	-0.108891	-7.47489	83.6095	0.177053
600597	C14	C	0.073462	0.115059	1	1	34.4649	29.9306	23.1715	0.565719	0.34298	1.55093	0.182637	0.571429	0	14.3868	15.4037	1	0.039655	0.115059	-0.0293044	0.946589	0.146609	-0.16949	0.914945	-0.0178265	-5.00719	0.221369	-0.27112	3.51099	1.01052	0.637653	-0.165412	-0.024515	-0.205594	10.5995	65.5351	0.075404
600600	C15	C	0.0651539	0.34862	1	1	54.4668	30.4519	24.0325	0.493019	0.343685	1.10888	0.097335	0.363636	0	12.8812	15.6592	1	0.189882	0.34862	-0.0376125	1.8076	0.0739094	-0.168785	0.472896	-0.103128	-4.48589	0.0135768	-0.27112	2.00531	1.26609	0.637653	-0.0820782	0.209046	0.0279673	30.6014	45.5332	0.158738
600601	C39	C	0.0867462	0.009252	0	0	2.259	11.6458	22.5752	0.319808	0.782863	0.811571	-0.057829	0.333333	0	0	14.2221	1	0.000209003	0.009252	-0.0160202	0.350299	-0.0993016	0.270393	0.175583	-0.258292	-23.292	-0.0167262	-0.27112	-10.8758	-0.171017	0.637653	-0.231795	-0.130322	-0.311401	-21.3662	97.5008	0.0090208
600602	C39	C	0.0946208	0.007179	0	0	4.5665	30.0733	21.7693	0.108955	0.464383	0.406179	-0.055855	0.333333	0	8.29405	14.7812	1	0.000327829	0.007179	-0.0081455	-0.45562	-0.310155	-0.0480869	-0.229809	-0.256319	-4.86449	-0.0167262	-0.27112	-2.5818	0.3881	0.637653	-0.233965	-0.132395	-0.313474	-19.2989	95.4335	0.0068512
600604	K70	K	0.103091	0.009401	0	0	2.0876	41.6668	21.495	0.39825	0.43788	0.227966	0.391983	0.428571	0	0	13.7169	1	0.000196255	0.009401	0.0003244	-0.729922	-0.0208596	-0.0745899	-0.408023	0.19152	6.72901	0.0785119	-0.27112	-10.8758	-0.676234	0.637653	-0.23165	-0.130173	-0.311252	-21.3662	97.5008	0.0091661
600605	F51	F	0.100582	0.07831	0	0	20.5953	32.8305	20.5358	0.421502	0.518968	2.59182	0.163388	0.428571	0	0	13.415	0	0.0161282	0	-0.0021848	-1.68917	0.0023924	0.0064981	1.87609	-0.0370755	-2.10729	0.0785119	-0.27112	-10.8758	-0.978106	-0.362347	-0.178634	-0.139574	-0.242343	-3.27009	79.4047	0.0621818
600611	G54	G	0.114148	0.314196	1	1	10.1627	20.759	23.0431	0.395346	0.805892	0.302314	0.029328	0.428571	1	13.7145	14.7157	0	0.0319308	0	0.0113814	0.818164	-0.0237636	0.293422	-0.333674	-0.171135	-14.1788	0.0785119	0.72888	2.83862	0.322533	-0.362347	0.0414492	-0.139574	-0.0064567	-13.7027	89.8373	0.282265
600612	C41	C	0.0782071	0.128453	1	1	14.7863	42.0884	22.9573	0.585711	0.585879	3.62022	0.290813	0.333333	0	9.28573	15.4606	1	0.0189934	0.128453	-0.0245593	0.732376	0.166601	0.0734091	1.87609	0.0903495	7.15061	-0.0167262	-0.27112	-1.59013	1.06749	0.637653	-0.131356	-0.011121	-0.1922	-9.07909	85.2137	0.10946
600613	C27	C	0.0891576	0.424489	1	0	53.525	24.585	21.4141	0.091921	0.335053	0.691666	5.03369	0.333333	0	0	13.571	0	0.227208	0	-0.0136088	-0.810797	-0.327189	-0.177417	0.0556775	2.88016	-10.3528	-0.0167262	-0.27112	-10.8758	-0.822123	-0.362347	-0.0435348	-0.139574	0.103836	29.6596	46.475	0.197281
600614	C27	C	0.064758	0.073027	0	0	8.9073	36.0658	21.7172	0.606321	0.399295	0.472833	0.209329	0.428571	0	0	13.866	0	0.00650473	0	-0.0380084	-0.507744	0.187211	-0.113175	-0.163156	0.0088655	1.12801	0.0785119	-0.27112	-10.8758	-0.527125	-0.362347	-0.174294	-0.139574	-0.247626	-14.9581	91.0927	0.0665223
600616	C15	C	0.088448	0.040373	1	0	9.5475	34.8826	21.1879	0.166935	0.393659	0.633153	0.078508	0.333333	0	6.90776	14.4253	1	0.00385461	0.040373	-0.0143184	-1.03703	-0.252175	-0.118811	-0.0028355	-0.121955	-0.0551861	-0.0167262	-0.27112	-3.96809	0.0321372	0.637653	-0.204298	-0.099201	-0.28028	-14.3179	90.4525	0.0365184
600618	C26	C	0.0785982	0.01708	0	0	1.8889	50.2934	22.5138	0.509124	0.647863	1.13101	0.09988	0.333333	0	9.54681	14.6196	1	0.000322624	0.01708	-0.0241681	0.288864	0.0900144	0.135393	0.495022	-0.100584	15.3556	-0.0167262	-0.27112	-1.32904	0.226434	0.637653	-0.224163	-0.122494	-0.303573	-21.3662	97.5008	0.0166531
600626	F51	F	0.0885425	0.321979	0	0	2.679	31.0728	22.0556	0.387868	0.484217	1.8751	0.019605	0.333333	0	12.1576	14.6117	1	0.00862582	0.321979	-0.0142238	-0.16935	-0.0312416	-0.0282529	1.23911	-0.180859	-3.86499	-0.0167262	-0.27112	1.28175	0.218572	0.637653	0.0725371	0.182405	0.0013263	-21.1864	97.321	0.313353
600628	F52	F	0.090722	0.321066	0	0	4.8581	25.2115	22.377	0.5315	0.717722	0.661934	-0.027482	0.333333	0	12.1487	14.3824	1	0.0155977	0.321066	-0.0120444	0.152118	0.11239	0.205252	0.0259455	-0.227945	-9.72629	-0.0167262	-0.27112	1.27283	-0.0107816	0.637653	0.0646522	0.181492	0.0004133	-19.0073	95.1419	0.305468
600633	R85	R	0.0909711	0.060972	1	0	26.1928	49.7638	22.6046	0.360705	0.321499	0.51008	0.638261	0.444444	0	0	14.8939	1	0.0159703	0.060972	-0.0117953	0.379663	-0.0584046	-0.190971	-0.125909	0.437798	14.826	0.0943849	-0.27112	-10.8758	0.500713	0.637653	-0.195814	-0.078602	-0.259681	2.32741	73.8072	0.0450017
600636	C26	C	0.0821628	0.054992	0	0	2.4119	31.5286	21.9247	0.370237	0.596093	0.94404	-0.000503	0.333333	0	0	14.3215	1	0.00132635	0.054992	-0.0206036	-0.30027	-0.0488726	0.0836231	0.308051	-0.200966	-3.40919	-0.0167262	-0.27112	-10.8758	-0.0716545	0.637653	-0.187198	-0.084582	-0.265661	-21.3662	97.5008	0.0536176
600637	I63	I	0.10357	0.12754	1	0	12.9269	41.9206	22.3621	0.246668	0.121316	0.583992	0.30063	0.444444	0	0	15.1961	1	0.016487	0.12754	0.0008035	0.137192	-0.172442	-0.391154	-0.0519965	0.100167	6.98281	0.0943849	-0.27112	-10.8758	0.80295	0.637653	-0.129763	-0.012034	-0.193113	-10.9385	87.0731	0.111053
600638	K70	K	0.0924043	0.398264	0	1	31.559	14.319	22.9685	0.609455	0.74803	0.092788	-0.198339	0.333333	0	9.04864	14.5856	0	0.125688	0	-0.0103621	0.743602	0.190345	0.23556	-0.5432	-0.398803	-20.6188	-0.0167262	-0.27112	-1.82721	0.19248	-0.362347	0.0317598	-0.139574	0.0776113	7.69361	68.441	0.272576
600639	K70	K	0.12477	0.098787	1	0	9.1073	43.82	23.0561	0.516481	0.695348	0.145225	0.273049	0.444444	0	7.39879	14.3981	1	0.00899683	0.098787	0.0220035	0.831129	0.0973714	0.182878	-0.490764	0.0725855	8.88221	0.0943849	-0.27112	-3.47706	0.0049783	0.637653	-0.151026	-0.040787	-0.221866	-14.7581	90.8927	0.0897902
600640	L72	L	0.10749	0.024818	1	0	32.6799	37.5006	22.0044	0.179319	0.352934	0.523124	-0.037886	0.375	0	0	14.2676	1	0.0081105	0.024818	0.0047239	-0.220556	-0.239791	-0.159536	-0.112865	-0.238349	2.56281	0.0249404	-0.27112	-10.8758	-0.125534	0.637653	-0.224108	-0.114756	-0.295835	8.81451	67.3201	0.0167075
600645	M73	M	0.102042	0.280481	1	0	12.0598	25.6542	21.1187	0.555498	0.161516	0.265827	0.202991	0.333333	1	11.8693	14.5621	0	0.0338254	0	-0.0007244	-1.10627	0.136388	-0.350954	-0.370161	0.0025275	-9.28359	-0.0167262	0.72888	0.99342	0.168917	-0.362347	0.0058395	-0.139574	-0.0401717	-11.8056	87.9402	0.246656
600647	K70	K	0.0649145	0.44303	0	1	8.0802	40.6821	19.9597	0.424594	0.291938	0.560147	0.008574	0.333333	0	0	14.8203	1	0.0357977	0.44303	-0.0378518	-2.26521	0.0054844	-0.220532	-0.0758415	-0.191889	5.74431	-0.0167262	-0.27112	-10.8758	0.427186	0.637653	0.166416	0.303456	0.122377	-15.7852	91.9198	0.407232
600648	F51	F	0.109231	0	0	0	7.1585	59.5705	23.9422	0.769373	0.521078	0.285196	-0.033366	0.333333	0	7.78322	14.0931	1	0	0	0.0064651	1.71732	0.350263	0.0086081	-0.350793	-0.233829	24.6327	-0.0167262	-0.27112	-3.09263	-0.299997	0.637653	-0.238215	-0.139574	-0.317851	-16.7069	92.8415	0.0026014
600650	G54	G	0.128495	0.014366	0	0	5.9727	38.5393	21.9242	0.247905	0.589788	0.650411	0.031141	0.333333	1	9.70784	14.1156	1	0.000858038	0.014366	0.0257288	-0.300708	-0.171205	0.0773181	0.0144225	-0.169322	3.60151	-0.0167262	0.72888	-1.16801	-0.277524	0.637653	-0.227308	-0.125208	-0.306287	-17.8927	94.0273	0.013508
600651	C38	C	0.100206	0.017591	0	0	5.3162	18.7903	21.6138	0.478511	0.452376	0.907355	0.06374	0.333333	0	7.5632	14.7318	1	0.000935173	0.017591	-0.0025603	-0.611107	0.0594014	-0.0600939	0.271367	-0.136723	-16.1475	-0.0167262	-0.27112	-3.31265	0.338662	0.637653	-0.22416	-0.121983	-0.303062	-18.5492	94.6838	0.0166558
600652	B06	B	0.107764	0	0	0	5.0343	9.0866	21.8927	0.466199	0.854564	0.581663	-0.127626	0.333333	0	0	13.7444	0	0	0	0.0049975	-0.332207	0.0470894	0.342094	-0.0543255	-0.328089	-25.444	-0.0167262	-0.27112	-10.8758	-0.648695	-0.362347	-0.238155	-0.139574	-0.317851	-18.8311	94.9657	0.0026609
[truncated: 10,408 more rows]
