# Supplementary material for: Institutional investors and cost of capital: The moderating effect of ownership structure
Source: PLoS One. 2021 Apr 8;16(4):e0249963. doi: 10.1371/journal.pone.0249963 (PMC8031807; doi:10.1371/journal.pone.0249963)
Supplement: S3 Dataset — (XLSX) [file pone.0249963.s003.xlsx]

## Sheet: OJ model
stock	code	P0	dps1	eps1	eps2	gp	A	g2	修正g	根号下	修正根号	R
000001	平安银行	12.25	0.174	1.73322	1.52806	0.05	0.032102	-0.118368	0	-0.00604381	0	0.032102
000002	万科A	8.03	0.5	1.07694	0.900317	0.05	0.0561333	-0.164004	0	-0.00355479	0	0.0561333
000004	国农科技	11.65	0	0.029796	-0.009859	0.05	0.025	-1.33088	0	0.00049712	0.0222962	0.0472962
000005	世纪星源	2.5	0	0.093709	-0.043946	0.05	0.025	-1.46896	0	-0.00124918	0	0.025
000006	深振业A	4.93	0.118	0.395688	0.155038	0.05	0.0369675	-0.608181	0	-0.00264646	0	0.0369675
000007	零七股份	13.88	0	-0.056389	-0.110377	0.05	0.025	0.957421	0.957421	-0.00306149	0	0.025
000008	宝利来	9	0	0.150261	0.003795	0.05	0.025	-0.974744	0	-0.000209783	0	0.025
000009	中国宝安	9.45	0.02	0.160855	0.569657	0.05	0.0260582	2.54143	2.54143	0.0430874	0.207575	0.233633
000010	深华新	7.67	0	-0.082689	-0.028092	0.05	0.025	-0.660269	0	0.00116404	0.0341181	0.0591181
000011	深物业A	7.81	0.22	0.252506	0.303256	0.05	0.0390845	0.200985	0.200985	0.00640912	0.080057	0.119142
000012	南玻A	8.14	0.5	0.23757	0.202327	0.05	0.0557125	-0.148348	0	0.00164461	0.0405538	0.0962663
000014	沙河股份	10.26	0.019	0.220452	0.130669	0.05	0.0259259	-0.407268	0	-0.000402174	0	0.0259259
000016	深康佳A	3.86	0.01	-0.166344	-0.289666	0.05	0.0262953	0.741367	0.741367	-0.0291025	0	0.0262953
000019	深深宝A	7.59	0	0.148874	0.006225	0.05	0.025	-0.958186	0	-0.000355725	0	0.025
000020	深华发A	6.55	0	0.018869	-0.033698	0.05	0.025	-2.78589	0	0.000480962	0.0219308	0.0469308
000021	长城开发	5.28	0.05	0.22049	0.267044	0.05	0.0297348	0.211139	0.211139	0.00761323	0.0872538	0.116989
000022	深赤湾A	15.78	0.324	0.415895	0.409826	0.05	0.0352662	-0.0145926	0	-7.40895e-05	0	0.0352662
000023	深天地A	7.88	0.04	0.144166	0.196929	0.05	0.0275381	0.365988	0.365988	0.0065394	0.0808665	0.108405
000024	招商地产	20.78	0.32	0.437558	0.196929	0.05	0.0326997	-0.549936	0	1.64367e-05	0.00405422	0.0367539
000025	特力A	8.78	0	0.000412	0.061507	0.05	0.025	148.289	148.289	0.00758108	0.0870694	0.112069
000026	飞亚达A	7.49	0.1	0.23427	0.315163	0.05	0.0316756	0.345298	0.345298	0.0102396	0.101191	0.132866
000027	深圳能源	5.5	0.2	0.413244	0.305926	0.05	0.0431818	-0.259696	0	-0.00189209	0	0.0431818
000028	国药一致	46.3	0.2	1.30773	1.76004	0.05	0.0271598	0.345869	0.345869	0.0090944	0.0953646	0.122524
000029	深深房A	3.75	0	0.433149	0.389791	0.05	0.025	-0.1001	0	-0.00515032	0	0.025
000030	富奥股份	6.08	0.1	0.487862	0.371141	0.05	0.0332237	-0.23925	0	-0.00290821	0	0.0332237
000031	中粮地产	3.71	0.035	0.434202	0.364022	0.05	0.029717	-0.16163	0	-0.00496868	0	0.029717
000032	深桑达A	8.67	0.05	0.686307	0.096492	0.05	0.0278835	-0.859404	0	-0.00318045	0	0.0278835
000033	新都酒店	3.86	0	-1.36595	0.194976	0.05	0.025	-1.14274	0	0.0183186	0.135346	0.160346
000034	深信泰丰	4.21	0	0.042443	0.046048	0.05	0.025	0.0849374	0.0849374	0.000977221	0.0312605	0.0562605
000036	华联控股	2.88	0	0.04284	-0.019844	0.05	0.025	-1.46321	0	-0.00011875	0	0.025
000037	深南电A	4.13	0	-0.145048	-0.983922	0.05	0.025	5.78342	5.78342	-0.200736	0	0.025
000038	深大通	12.5	0	-0.023865	-0.124442	0.05	0.025	4.21441	4.21441	-0.0073257	0	0.025
000039	中集集团	14.86	0.31	0.3784	0.259154	0.05	0.0354307	-0.315132	0	-1.78831e-05	0	0.0354307
000040	宝安地产	4.17	0.02	0.81634	0.113101	0.05	0.0273981	-0.861454	0	-0.00903759	0	0.0273981
000042	中洲控股	25.6	0.15	0.011112	1.0737	0.05	0.0279297	95.6254	95.6254	0.0422657	0.205586	0.233516
000043	中航地产	6.07	0.1	0.738789	1.08386	0.05	0.0332372	0.467079	0.467079	0.0518681	0.227746	0.260983
000045	深纺织A	8	0	0.090841	0.121146	0.05	0.025	0.333605	0.333605	0.00384537	0.062011	0.087011
000046	泛海建设	4.49	0.15	0.113862	0.133167	0.05	0.0417038	0.169547	0.169547	0.00477081	0.069071	0.110775
000048	康达尔	11.11	0	0.276324	0.984	0.05	0.025	2.56104	2.56104	0.0630786	0.251155	0.276155
000049	德赛电池	70.2	0.2	0.273143	0.110889	0.05	0.0264245	-0.594026	0	0.000503708	0.0224434	0.0488679
000050	深天马A	11.29	0.1	0.140761	0.148869	0.05	0.0294287	0.0576012	0.0576012	0.000960818	0.0309971	0.0604258
000055	方大集团	5.64	0.03	0.032407	0.030142	0.05	0.0276596	-0.0698923	0	0.000477756	0.0218576	0.0495172
000058	深赛格	4.86	0	0.041906	0.117616	0.05	0.025	1.80666	1.80666	0.0157721	0.125587	0.150587
000059	华锦股份	4.99	0	-0.708805	0.113957	0.05	0.025	-1.16077	0	0.00772725	0.0879048	0.112905
000060	中金岭南	6.28	0.03	0.164747	0.108521	0.05	0.0273885	-0.341287	0	-0.000561548	0	0.0273885
000061	农产品	8.42	0.05	0.068883	0.053815	0.05	0.0279691	-0.218748	0	0.000373228	0.0193191	0.0472882
000062	深圳华强	11.85	0.05	0.272887	0.376308	0.05	0.0271097	0.378988	0.378988	0.00831102	0.0911648	0.118275
000063	中兴通讯	13.07	0.2	0.453281	0.611201	0.05	0.0326511	0.348393	0.348393	0.0114147	0.106839	0.139491
000065	北方国际	13.41	0.08	0.393574	0.638087	0.05	0.0279828	0.621263	0.621263	0.0175492	0.132473	0.160456
000066	长城电脑	3.79	0	0.002189	0.005486	0.05	0.025	1.50617	1.50617	0.00146604	0.0382889	0.0632889
000068	华控赛格	5.51	0	-0.121107	-0.003895	0.05	0.025	-0.967838	0	0.00172397	0.0415208	0.0665208
000069	华侨城A	5.3	0.07	0.343018	0.456349	0.05	0.0316038	0.330394	0.330394	0.019146	0.138369	0.169973
000070	特发信息	10.18	0.026	0.125581	0.138509	0.05	0.026277	0.102946	0.102946	0.00134362	0.0366554	0.0629324
000078	海王生物	7.55	0	-0.036071	0.125115	0.05	0.025	-4.46858	0	0.000863881	0.0293918	0.0543918
000088	盐田港	6.05	0.052	0.253698	0.222129	0.05	0.0292975	-0.124435	0	-0.00123833	0	0.0292975
000089	深圳机场	4.33	0.028	0.10162	0.146168	0.05	0.0282333	0.438378	0.438378	0.0099119	0.0995585	0.127792
000090	深天健	6.72	0.23	0.332559	0.071414	0.05	0.0421131	-0.785259	0	-0.000700885	0	0.0421131
000096	广聚能源	5.3	0.02	0.12129	0.094065	0.05	0.0268868	-0.224462	0	-0.000421346	0	0.0268868
000099	中信海直	8.47	0.075	0.312745	0.260204	0.05	0.0294274	-0.167999	0	-0.000980221	0	0.0294274
000100	TCL集团	2.33	0.08	0.137304	0.067379	0.05	0.0421674	-0.509271	0	-0.00116835	0	0.0421674
000150	宜华地产	5.43	0	0.095143	0.138216	0.05	0.025	0.452719	0.452719	0.00768133	0.0876432	0.112643
000151	中成股份	7.3	0.4	0.450401	0.519353	0.05	0.0523973	0.15309	0.15309	0.00910601	0.0954254	0.147823
000153	丰原药业	7.82	0	0.000178	0.005835	0.05	0.025	31.7809	31.7809	0.00134726	0.0367051	0.0617051
000155	川化股份	3.17	0	-3.17716	-1.129	0.05	0.025	-0.644653	0	0.050738	0.225251	0.250251
000156	华数传媒	20.56	0	0.038848	0.628695	0.05	0.025	15.1835	15.1835	0.0292196	0.170937	0.195937
000157	中联重科	5.45	0.05	0.005959	0.014305	0.05	0.0295872	1.40057	1.40057	0.00235211	0.0484985	0.0780857
000158	常山股份	4.14	0	0.033361	0.116965	0.05	0.025	2.50604	2.50604	0.0204163	0.142886	0.167886
000159	国际实业	7.25	0.03	-0.03544	-0.026111	0.05	0.027069	-0.263234	0	0.000977143	0.0312593	0.0583282
000301	东方市场	3.22	0.05	0.205326	0.163003	0.05	0.032764	-0.206126	0	-0.00211481	0	0.032764
000333	美的集团	50	1	1.47124	1.53915	0.05	0.035	0.046159	0.046159	0.00111198	0.0333463	0.0683463
000338	潍柴动力	19	0.15	1.84323	0.422238	0.05	0.0289474	-0.770925	0	-0.00401266	0	0.0289474
000400	许继电气	31.09	0.1	1.0152	0.433407	0.05	0.0266082	-0.573081	0	-0.000924676	0	0.0266082
000401	冀东水泥	8.48	0.05	0.715637	0.497228	0.05	0.0279481	-0.305195	0	-0.00343846	0	0.0279481
000402	金融街	5.23	0.25	0.848536	0.012935	0.05	0.0489006	-0.984756	0	-0.00572093	0	0.0489006
000404	华意压缩	6.15	0.06	0.13741	0.21075	0.05	0.029878	0.533731	0.533731	0.0117007	0.10817	0.138048
000407	胜利股份	5.46	0	-0.013387	0.017347	0.05	0.025	-2.29581	0	0.000747592	0.0273421	0.0523421
000408	金谷源	5.97	0	-0.441152	-0.06689	0.05	0.025	-0.848374	0	0.00431974	0.0657247	0.0907247
000409	山东地矿	12.89	0	-0.038338	-0.120929	0.05	0.025	2.15429	2.15429	-0.00563366	0	0.025
000410	沈阳机床	5.81	0.02	-0.298042	-0.542243	0.05	0.0267212	0.819351	0.819351	-0.0387522	0	0.0267212
000411	英特集团	10.63	0	0.034573	0.032366	0.05	0.025	-0.0638359	0	0.00046238	0.021503	0.046503
000413	东旭光电	16.93	0.1	0.347833	0.111674	0.05	0.0279533	-0.678944	0	-0.000245879	0	0.0279533
000415	渤海租赁	7.91	0.1	0.207956	0.022144	0.05	0.0313211	-0.893516	0	-0.000333501	0	0.0313211
000416	民生投资	6.82	0.05	0.168367	0.034117	0.05	0.0286657	-0.797365	0	-0.00041264	0	0.0286657
000417	合肥百货	6.27	0.18	0.324919	0.308677	0.05	0.0393541	-0.0499878	0	-0.00104232	0	0.0393541
000418	小天鹅A	10.08	0.45	0.658295	0.981841	0.05	0.0473214	0.491491	0.491491	0.0310718	0.176272	0.223593
000419	通程控股	5.49	0.1	0.267474	0.228902	0.05	0.0341075	-0.144208	0	-0.00127269	0	0.0341075
000420	吉林化纤	3.15	0	-0.40711	0.007458	0.05	0.025	-1.01832	0	0.00708706	0.0841847	0.109185
000421	南京中北	4.48	0.08	0.196362	0.150042	0.05	0.0339286	-0.235891	0	-0.00104039	0	0.0339286
000422	湖北宜化	6.27	0.01	0.048925	0.056299	0.05	0.0257974	0.15072	0.15072	0.00145143	0.0380977	0.0638951
000423	东阿阿胶	39.56	0.8	2.13458	2.42038	0.05	0.0351112	0.13389	0.13389	0.00575934	0.0758903	0.111002
000425	徐工机械	7.61	0.06	0.155392	0.112544	0.05	0.0289422	-0.275741	0	-0.000183323	0	0.0289422
000426	兴业矿业	7.49	0.02	0.313231	0.074335	0.05	0.0263351	-0.762683	0	-0.00139746	0	0.0263351
000428	华天酒店	6.15	0	-0.106521	0.083136	0.05	0.025	-1.78047	0	0.00149102	0.0386138	0.0636138
000429	粤高速A	2.92	0.1	0.153569	0.212723	0.05	0.0421233	0.385195	0.385195	0.019403	0.139295	0.181418
000430	张家界	7.06	0	0.10623	0.187285	0.05	0.025	0.763014	0.763014	0.0113535	0.106553	0.131553
000488	晨鸣纸业	4.7	0.14	0.557234	0.082508	0.05	0.0398936	-0.851933	0	-0.00433652	0	0.0398936
000498	山东路桥	4.04	0	0.158861	0.191799	0.05	0.025	0.207338	0.207338	0.00681187	0.082534	0.107534
000501	鄂武商A	12.76	0.4	1.15721	1.11558	0.05	0.040674	-0.0359711	0	-0.00288013	0	0.040674
000502	绿景控股	6.35	0	-0.021073	0.020787	0.05	0.025	-1.98643	0	0.000790929	0.0281235	0.0531235
000503	海虹控股	20.9	0	0.050072	0.102559	0.05	0.025	1.04823	1.04823	0.00301655	0.0549231	0.0799231
000506	中润资源	4.58	0	-0.064664	-0.081515	0.05	0.025	0.260593	0.260593	-0.00234832	0	0.025
000507	珠海港	5.39	0.015	0.050268	0.016603	0.05	0.0263915	-0.66971	0	0.000230201	0.0151724	0.0415639
000510	金路集团	5.33	0	0.003132	0.133101	0.05	0.025	41.4971	41.4971	0.02498	0.158051	0.183051
000511	烯碳新材	3.99	0	-0.180071	-0.070513	0.05	0.025	-0.608416	0	0.00288153	0.0536799	0.0786799
000513	丽珠集团	38.69	0.1	0.415104	0.834944	0.05	0.0262923	1.01141	1.01141	0.0110062	0.104911	0.131203
000514	渝开发	4.33	0.02	0.087827	0.037773	0.05	0.0273095	-0.569916	0	-0.000268362	0	0.0273095
000516	开元投资	5.91	0	0.339835	0.234719	0.05	0.025	-0.309315	0	-0.00225008	0	0.025
000517	荣安地产	4.89	0.1	0.327043	0.043735	0.05	0.0352249	-0.866271	0	-0.0021032	0	0.0352249
000518	四环生物	3.3	0	-0.035081	-0.096231	0.05	0.025	1.74311	1.74311	-0.0173738	0	0.025
000519	江南红箭	12.55	0.06	0.076269	-0.000347	0.05	0.0273904	-1.00455	0	0.000446376	0.0211276	0.048518
000521	美菱电器	4.93	0.06	0.287459	0.094402	0.05	0.0310852	-0.671598	0	-0.00194912	0	0.0310852
000522	美菱电器	23.27	0.06	0.287459	0.094402	0.05	0.0262892	-0.671598	0	7.34627e-05	0.00857104	0.0348603
000523	广州浪奇	9.22	0.02	0.105161	0.095711	0.05	0.0260846	-0.0898622	0	0.000110119	0.0104938	0.0365784
000524	东方宾馆	6.02	0	0.084177	0.215631	0.05	0.025	1.56164	1.56164	0.0217621	0.14752	0.17252
000525	红太阳	15	0.15	0.365735	0.32799	0.05	0.03	-0.103203	0	-0.000319117	0	0.03
000526	银润投资	19.2	0	-0.041879	-0.229656	0.05	0.025	4.4838	4.4838	-0.00904599	0	0.025
000527	美的电器	14.02	0	-0.041879	-0.229656	0.05	0.025	4.4838	4.4838	-0.0126192	0	0.025
000528	柳工	6.36	0.15	0.249692	-0.16599	0.05	0.0367925	-1.66478	0	-0.000609303	0	0.0367925
000529	广弘控股	6.63	0	0.119777	-0.025679	0.05	0.025	-1.21439	0	-0.000278296	0	0.025
000530	大冷股份	10.14	0.15	0.319686	0.349909	0.05	0.0323964	0.0945396	0.0945396	0.00245374	0.0495353	0.0819317
000531	穗恒运A	12.07	0.22	0.359494	0.469337	0.05	0.0341135	0.305549	0.305549	0.00877502	0.0936751	0.127789
000532	力合股份	14.08	0.03	0.009726	0.038619	0.05	0.0260653	2.9707	2.9707	0.00269692	0.0519319	0.0779973
000533	万家乐	4.16	0.05	-0.069893	-0.001457	0.05	0.0310096	-0.979154	0	0.00180166	0.0424459	0.0734555
000534	万泽股份	4.28	0.05	0.840369	0.149672	0.05	0.0308411	-0.821897	0	-0.00886622	0	0.0308411
000536	华映科技	26.99	0	0.590308	0.045673	0.05	0.025	-0.922629	0	-0.000468568	0	0.025
000537	广宇发展	5.7	0	0.042047	-0.017181	0.05	0.025	-1.40861	0	0.000256167	0.0160052	0.0410052
000538	云南白药	101.99	0.5	1.00514	0.956485	0.05	0.0274512	-0.048409	0	0.000260804	0.0161494	0.0436006
000539	粤电力A	4.75	0.2	0.653867	0.562043	0.05	0.0460526	-0.140432	0	-0.00476197	0	0.0460526
000540	中天城投	5.8	0.2	0.761145	0.380358	0.05	0.0422414	-0.500282	0	-0.00477726	0	0.0422414
000541	佛山照明	6.89	0.22	0.242899	0.017849	0.05	0.0409652	-0.926517	0	-8.45474e-05	0	0.0409652
000543	皖能电力	7.14	0.18	0.492069	0.469222	0.05	0.037605	-0.0464305	0	-0.00203172	0	0.037605
000544	中原环保	11.12	0.036	0.134565	0.276537	0.05	0.0266187	1.05504	1.05504	0.0128708	0.113449	0.140068
000545	金浦钛业	9.36	0	0.305406	0.156967	0.05	0.025	-0.486038	0	-0.00100644	0	0.025
000546	光华控股	6.06	0	-0.046057	-0.037225	0.05	0.025	-0.191762	0	0.00100501	0.0317019	0.0567019
000547	闽福发A	3.99	0	0.131636	0.021565	0.05	0.025	-0.836177	0	-0.00102457	0	0.025
000548	湖南投资	5.22	0.05	0.036792	0.061982	0.05	0.0297893	0.68466	0.68466	0.00536066	0.0732165	0.103006
000550	江铃汽车	25.41	0.97	2.47989	2.62443	0.05	0.044087	0.0582844	0.0582844	0.00275218	0.0524612	0.0965482
000551	创元科技	9.38	0.1	0.058864	0.044104	0.05	0.0303305	-0.250747	0	0.000606165	0.0246204	0.0549509
000552	靖远煤电	10.02	0.03	0.458193	0.187474	0.05	0.026497	-0.590841	0	-0.0015843	0	0.026497
000553	沙隆达A	11.45	0.1	0.870721	0.213005	0.05	0.0293668	-0.755369	0	-0.00293987	0	0.0293668
000554	泰山石油	4.94	0.01	0.012451	0.022197	0.05	0.0260121	0.782748	0.782748	0.00252348	0.0502343	0.0762464
000555	神州信息	25.44	0.06	0.782778	0.112593	0.05	0.0261792	-0.856162	0	-0.000853126	0	0.0261792
000558	莱茵置业	3.44	0.021	0.015675	-0.315459	0.05	0.0280523	-21.125	0	0.000559099	0.0236453	0.0516976
000559	万向钱潮	5.31	0.3	0.264718	0.258361	0.05	0.0532486	-0.0240142	0	0.000342776	0.0185142	0.0717628
000560	昆百大A	8.03	0.03	0.415991	0.050892	0.05	0.026868	-0.877661	0	-0.00186834	0	0.026868
000561	烽火电子	5.85	0	0.044626	0.098646	0.05	0.025	1.21051	1.21051	0.00947777	0.0973538	0.122354
000562	宏源证券	8.22	0	0.044626	0.098646	0.05	0.025	1.21051	1.21051	0.00692533	0.0832186	0.108219
000563	陕国投A	7.96	0.03	0.288665	0.293773	0.05	0.0268844	0.0176953	0.0176953	-0.000448742	0	0.0268844
000564	西安民生	4.55	0.03	0.095455	0.036817	0.05	0.0282967	-0.6143	0	-0.000248253	0	0.0282967
000565	渝三峡A	7.7	0.05	0.227092	0.328245	0.05	0.0282468	0.445427	0.445427	0.01246	0.111624	0.139871
000566	海南海药	11.18	0.03	0.01634	-0.00134	0.05	0.0263417	-1.08201	0	0.000620807	0.024916	0.0512577
000567	海德股份	7.59	0	0.079204	0.081853	0.05	0.025	0.0334453	0.0334453	0.000452246	0.0212661	0.0462661
000568	泸州老窖	20.14	0.8	0.756672	1.01016	0.05	0.044861	0.335009	0.335009	0.0127205	0.112785	0.157646
000570	苏常柴A	6.45	0.02	0.151808	0.135499	0.05	0.0265504	-0.107432	0	-0.000471883	0	0.0265504
000571	新大洲A	3.83	0	0.155666	0.075899	0.05	0.025	-0.512424	0	-0.00140719	0	0.025
000572	海马汽车	3.8	0	-0.002678	0.027791	0.05	0.025	-11.3775	0	0.000660237	0.0256951	0.0506951
000573	粤宏远A	5.19	0	-0.00828	-0.003257	0.05	0.025	-0.606643	0	0.000704769	0.0265475	0.0515475
000576	广东甘化	9.55	0	0.037001	0.554989	0.05	0.025	13.9993	13.9993	0.0546709	0.233818	0.258818
000581	威孚高科	30.8	0.4	1.25248	1.1964	0.05	0.0314935	-0.0447729	0	-0.0010414	0	0.0314935
000582	北部湾港	11.26	0.072	0.037478	0.045696	0.05	0.0281972	0.219275	0.219275	0.0013585	0.0368578	0.065055
000584	友利控股	9.77	0	0.507419	-0.027211	0.05	0.025	-1.05363	0	-0.00197182	0	0.025
000585	东北电气	2.31	0	-0.000177	-0.001855	0.05	0.025	9.48023	9.48023	-9.75758e-05	0	0.025
000586	汇源通信	6.02	0	-0.00872	0.028402	0.05	0.025	-4.25711	0	0.000697425	0.0264088	0.0514088
000587	金叶珠宝	12.52	0	-0.030859	0.010607	0.05	0.025	-1.34372	0	0.000748239	0.027354	0.052354
000589	黔轮胎A	5.17	0.04	0.139735	-0.377348	0.05	0.0288685	-3.70045	0	-0.000518014	0	0.0288685
000590	紫光古汉	13.98	0	-1.19997	0.01748	0.05	0.025	-1.01457	0	0.00491673	0.0701194	0.0951194
000591	桐君阁	8.21	0	0.011447	-0.025156	0.05	0.025	-3.19761	0	0.000555286	0.0235645	0.0485645
000592	中福实业	8.12	0	0.048489	0.054314	0.05	0.025	0.12013	0.12013	0.00104379	0.0323077	0.0573077
000593	大通燃气	6.66	0.02	0.016489	0.279421	0.05	0.0265015	15.9459	15.9459	0.0400578	0.200144	0.226646
000595	西北轴承	5.29	0	0.119717	-0.334486	0.05	0.025	-3.79397	0	-0.000506541	0	0.025
000596	古井贡酒	22.42	0.2	1.14587	1.38541	0.05	0.0294603	0.20904	0.20904	0.00899633	0.094849	0.124309
000597	东北制药	6.94	0	-0.140233	-0.66061	0.05	0.025	3.7108	3.7108	-0.073347	0	0.025
000598	兴蓉投资	5.76	0.025	0.066101	0.130945	0.05	0.0271701	0.980984	0.980984	0.0114221	0.106874	0.134044
000599	青岛双星	4.01	0.01	0.016054	0.026511	0.05	0.0262469	0.651364	0.651364	0.00309645	0.0556458	0.0818927
000600	建投能源	4.47	0.25	0.508287	1.12145	0.05	0.0529642	1.20633	1.20633	0.134292	0.366459	0.419423
000601	韶能股份	4.47	0.1	0.257897	0.13601	0.05	0.0361857	-0.472619	0	-0.00157535	0	0.0361857
000602	韶能股份	13.41	0.1	0.257897	0.13601	0.05	0.0287286	-0.472619	0	-0.000136254	0	0.0287286
000603	盛达矿业	12.89	0	0.314068	0.566858	0.05	0.025	0.804889	0.804889	0.0190181	0.137906	0.162906
000605	渤海股份	15.76	0	0.429272	0.04312	0.05	0.025	-0.899551	0	-0.000736904	0	0.025
000606	青海明胶	6.76	0	-0.100076	-0.127096	0.05	0.025	0.269995	0.269995	-0.00263183	0	0.025
000607	华智控股	4.25	0	0.194258	0.0132	0.05	0.025	-0.932049	0	-0.00166039	0	0.025
000608	阳光股份	5.14	0	-0.154015	0.044716	0.05	0.025	-1.29034	0	0.0021232	0.0460782	0.0710782
000609	绵世股份	7.04	0	-0.078363	-0.016051	0.05	0.025	-0.795171	0	0.00118156	0.0343738	0.0593738
000610	西安旅游	6.55	0	-0.062049	0.08738	0.05	0.025	-2.40824	0	0.00109866	0.033146	0.058146
000611	四海股份	4.33	0	-0.129092	-1.05029	0.05	0.025	7.13595	7.13595	-0.210631	0	0.025
000612	焦作万方	5.83	0	0.273607	-0.022754	0.05	0.025	-1.08316	0	-0.00172154	0	0.025
000613	大东海A	4.68	0	0.006876	-0.020538	0.05	0.025	-3.98691	0	0.000551538	0.0234849	0.0484849
000615	湖北金环	6.59	0	0.074402	0.268019	0.05	0.025	2.60231	2.60231	0.0294409	0.171584	0.196584
000616	亿城股份	3.48	0.02	0.266867	0.605014	0.05	0.0278736	1.2671	1.2671	0.0941113	0.306776	0.334649
000619	海螺型材	7.28	0.1	0.214342	0.166953	0.05	0.0318681	-0.221091	0	-0.000456551	0	0.0318681
000620	新华联	5.5	0	0.148285	0.00018	0.05	0.025	-0.998786	0	-0.000723045	0	0.025
000622	恒立实业	3.88	0	-0.06473	-0.073322	0.05	0.025	0.132736	0.132736	-0.000755284	0	0.025
000623	吉林敖东	17.76	0.2	1.18152	3.95584	0.05	0.0306306	2.34808	2.34808	0.153823	0.392203	0.422834
000625	长安汽车	11.45	0.25	1.73325	2.14426	0.05	0.035917	0.237136	0.237136	0.0296179	0.172098	0.208015
000626	如意集团	7.72	0	0.076953	0.371915	0.05	0.025	3.83301	3.83301	0.0383341	0.195791	0.220791
000627	天茂集团	2.62	0	0.074262	0.18978	0.05	0.025	1.55555	1.55555	0.0432986	0.208083	0.233083
000628	高新发展	6.55	0	-0.115708	0.345578	0.05	0.025	-3.98664	0	0.00150827	0.0388364	0.0638364
000629	攀钢钒钛	2.14	0	0.03407	-0.025817	0.05	0.025	-1.75776	0	-0.000171028	0	0.025
000630	铜陵有色	10.02	0.05	0.317699	0.001347	0.05	0.027495	-0.99576	0	-0.000829349	0	0.027495
000631	顺发恒业	4.41	0.1	0.421371	0.0078	0.05	0.0363379	-0.981489	0	-0.00345701	0	0.0363379
000632	三木集团	4.49	0	0.049319	-0.043523	0.05	0.025	-1.88248	0	7.57906e-05	0.00870578	0.0337058
000633	合金投资	5.08	0	-0.022161	-0.037214	0.05	0.025	0.679256	0.679256	-0.00212007	0	0.025
000635	英力特	9.65	0.02	0.194975	0.102822	0.05	0.0260363	-0.47264	0	-0.000332346	0	0.0260363
000636	风华高科	5.58	0.02	0.136876	0.1322	0.05	0.0267921	-0.0341623	0	-0.00050867	0	0.0267921
000637	茂化实华	4.69	0.09	0.102613	0.141717	0.05	0.0345949	0.381082	0.381082	0.00844059	0.0918727	0.126468
000638	万方发展	4.26	0	-0.030981	-0.087663	0.05	0.025	1.82957	1.82957	-0.012317	0	0.025
000639	西王食品	17.5	0.03	-0.072102	0.149842	0.05	0.0258571	-3.07819	0	0.000874598	0.0295736	0.0554307
000650	仁和药业	5.41	0.03	0.124919	0.156678	0.05	0.0277726	0.254237	0.254237	0.00548723	0.0740758	0.101848
000651	格力电器	32.66	3	2.35383	0.900278	0.05	0.0709277	-0.617526	0	0.00142721	0.0377784	0.108706
000652	泰达股份	4.6	0.01	0.208282	0.264446	0.05	0.026087	0.269654	0.269654	0.0106262	0.103083	0.12917
000655	金岭矿业	7.55	0	0.401389	0.075563	0.05	0.025	-0.811746	0	-0.00203321	0	0.025
000656	金科股份	8.08	0.15	0.969207	0.342375	0.05	0.0342822	-0.646747	0	-0.0048223	0	0.0342822
000657	中钨高新	12.09	0	-0.033393	0.014745	0.05	0.025	-1.44156	0	0.000763102	0.0276243	0.0526243
000659	珠海中富	2.78	0	-0.07421	-0.077781	0.05	0.025	0.0481202	0.0481202	0.00067518	0.0259842	0.0509842
000661	长春高新	108.7	0.5	0.880464	2.99502	0.05	0.0272999	2.40164	2.40164	0.0197935	0.140689	0.167989
000662	索芙特	5.59	0	-0.669899	0.082496	0.05	0.025	-1.12315	0	0.00661694	0.0813446	0.106345
000663	永安林业	11.51	0	-0.118606	-0.015285	0.05	0.025	-0.871128	0	0.00114023	0.0337673	0.0587673
000665	湖北广电	10.95	0.08	0.14699	0.292538	0.05	0.028653	0.99019	0.99019	0.0134419	0.115939	0.144592
000666	经纬纺机	9.76	0.05	0.025439	0.081501	0.05	0.0275615	2.20378	2.20378	0.00637337	0.0798334	0.107395
000667	美好集团	1.82	0	0.00242	-0.00708	0.05	0.025	-3.92562	0	0.000558516	0.023633	0.048633
000668	荣丰控股	9.4	0	-0.059284	0.054803	0.05	0.025	-1.92441	0	0.00094034	0.030665	0.055665
000669	金鸿能源	30.9	0.2	-0.039953	-0.106713	0.05	0.0282362	1.67096	1.67096	-0.00129858	0	0.0282362
000670	S 舜元	15.22	0	-0.021478	-0.018394	0.05	0.025	-0.143589	0	0.000695558	0.0263734	0.0513734
000671	阳光城	9.29	0.16	0.468461	0.063947	0.05	0.0336114	-0.863496	0	-0.00139159	0	0.0336114
000672	上峰水泥	4.73	0.05	0.523635	0.239041	0.05	0.0302854	-0.543497	0	-0.00461805	0	0.0302854
000673	当代东方	9.53	0	-0.001167	-0.001631	0.05	0.025	0.397601	0.397601	0.000582434	0.0241337	0.0491337
000677	恒天海龙	3.01	0	-0.501621	0.058473	0.05	0.025	-1.11657	0	0.00895757	0.0946445	0.119644
000678	襄阳轴承	4.2	0	0.012138	-0.209928	0.05	0.025	-18.2951	0	0.0004805	0.0219203	0.0469203
000679	大连友谊	5.77	0.05	0.001746	0.026518	0.05	0.0293328	14.1879	14.1879	0.00513852	0.0716835	0.101016
000680	山推股份	3.18	0	0.140823	-0.47231	0.05	0.025	-4.35393	0	-0.0015892	0	0.025
000681	远东股份	12.43	0	0.035361	-0.058938	0.05	0.025	-2.66675	0	0.000482759	0.0219718	0.0469718
000682	东方电子	2.87	0	0.023064	0.026208	0.05	0.025	0.136316	0.136316	0.00131866	0.0363133	0.0613133
000683	远兴能源	3.99	0.02	0.017038	-0.241667	0.05	0.0275063	-15.184	0	0.000543086	0.0233042	0.0508105
000685	中山公用	11.36	0.3	0.839315	0.92994	0.05	0.0382042	0.107975	0.107975	0.00574295	0.0757822	0.113986
000686	东北证券	15.82	0.06	0.518015	1.26196	0.05	0.0268963	1.43615	1.43615	0.0461119	0.214737	0.241633
000687	恒天天鹅	3.42	0	0.044276	-0.03926	0.05	0.025	-1.88671	0	-2.23099e-05	0	0.025
000688	建新矿业	5.78	0	0.205228	0.253195	0.05	0.025	0.233725	0.233725	0.00714846	0.0845486	0.109549
000690	宝新能源	5.3	0.3	0.586923	0.394246	0.05	0.0533019	-0.328283	0	-0.00269592	0	0.0533019
000691	亚太实业	4.87	0	-0.031109	-0.002912	0.05	0.025	-0.906394	0	0.000944394	0.030731	0.055731
000692	惠天热电	7.93	0	0.020418	0.075806	0.05	0.025	2.7127	2.7127	0.00748088	0.0864921	0.111492
000695	滨海能源	7.47	0	-0.024201	0.005383	0.05	0.025	-1.22243	0	0.000786988	0.0280533	0.0530533
000697	炼石有色	9.12	0.02	0.028296	0.043135	0.05	0.0260965	0.52442	0.52442	0.00215298	0.0464002	0.0724967
000698	沈阳化工	3.82	0	0.153242	0.14257	0.05	0.025	-0.0696415	0	-0.00138079	0	0.025
000700	模塑科技	9.05	0.13	0.187632	0.379424	0.05	0.0321823	1.02217	1.02217	0.0211915	0.145573	0.177755
000701	厦门信达	11.57	0.1	0.508551	0.236683	0.05	0.0293215	-0.534593	0	-0.00133796	0	0.0293215
000702	正虹科技	4.65	0	0.019431	0.044157	0.05	0.025	1.2725	1.2725	0.00573348	0.0757198	0.10072
000703	恒逸石化	7.48	0	-0.011077	-0.004408	0.05	0.025	-0.602058	0	0.000699044	0.0264394	0.0514394
000705	浙江震元	15.16	0	0.040911	0.072036	0.05	0.025	0.760798	0.760798	0.00254317	0.0504298	0.0754298
000707	双环科技	3.93	0.01	0.028404	0.018427	0.05	0.0262723	-0.351253	0	0.000328858	0.0181344	0.0444067
000708	大冶特钢	5.75	0.2	0.596466	0.601664	0.05	0.0423913	0.00871466	0.00871466	-0.00248564	0	0.0423913
000709	河北钢铁	2	0	0.06893	0.072741	0.05	0.025	0.055288	0.055288	0.00080725	0.0284121	0.0534121
000710	天兴仪表	8.5	0	0.03667	-0.086037	0.05	0.025	-3.34625	0	0.000409294	0.020231	0.045231
000711	天伦置业	6.01	0	0.136106	-0.128661	0.05	0.025	-1.9453	0	-0.000507329	0	0.025
000712	锦龙股份	22.95	0.1	0.353485	0.436786	0.05	0.0271786	0.235656	0.235656	0.00359823	0.0599853	0.0871639
000713	丰乐种业	9.28	0.03	0.095515	0.085945	0.05	0.0266164	-0.100194	0	0.000193803	0.0139213	0.0405377
000715	中兴商业	13.28	0.07	0.350627	0.20444	0.05	0.0276355	-0.41693	0	-0.000556409	0	0.0276355
000716	南方食品	10.61	0.06	0.039434	0.057831	0.05	0.0278275	0.466526	0.466526	0.00232247	0.048192	0.0760195
000718	苏宁环球	4.57	0.2	0.478996	-0.014204	0.05	0.0468818	-1.02965	0	-0.00304275	0	0.0468818
000719	大地传媒	11.62	0.15	0.228671	0.249708	0.05	0.0314544	0.0919968	0.0919968	0.00181584	0.0426126	0.074067
000720	新能泰山	2.28	0	-0.067222	-0.074753	0.05	0.025	0.112032	0.112032	-0.0012039	0	0.025
000721	西安饮食	6.76	0	0.081544	-0.027128	0.05	0.025	-1.33268	0	2.18639e-05	0.00467589	0.0296759
000722	湖南发展	7.14	0	0.426613	0.283165	0.05	0.025	-0.336249	0	-0.00236249	0	0.025
000723	美锦能源	6.46	0.005	0.017554	-0.005474	0.05	0.025387	-1.31184	0	0.000508633	0.0225529	0.0479399
000725	京东方A	2.15	0	0.024232	0.025196	0.05	0.025	0.0397821	0.0397821	0.000509837	0.0225796	0.0475796
000726	鲁泰A	10.53	0.5	0.866426	0.766937	0.05	0.0487417	-0.114827	0	-0.00173833	0	0.0487417
000727	华东科技	5.28	0	-0.078726	0.014114	0.05	0.025	-1.17928	0	0.00137051	0.0370204	0.0620204
000728	国元证券	10.2	0.1	0.671478	1.32682	0.05	0.029902	0.975969	0.975969	0.0618518	0.2487	0.278602
000729	燕京啤酒	8.1	0.08	0.416225	0.391078	0.05	0.0299383	-0.0604168	0	-0.00167299	0	0.0299383
000731	四川美丰	9.89	0	-0.261167	0.01509	0.05	0.025	-1.05778	0	0.00194536	0.0441062	0.0691062
000732	泰禾集团	9.24	0.2	0.108603	0.26881	0.05	0.0358225	1.47516	1.47516	0.018034	0.134291	0.170113
000733	振华科技	8.8	0.03	0.130837	0.206391	0.05	0.0267045	0.577467	0.577467	0.00855542	0.0924955	0.1192
000735	罗牛山	6.53	0.02	0.054435	0.102431	0.05	0.0265314	0.881712	0.881712	0.00763718	0.087391	0.113922
000736	中房地产	6.95	0.02	0.112662	0.191918	0.05	0.0264388	0.703485	0.703485	0.0112922	0.106265	0.132704
000737	南风化工	4.78	0	-0.127785	-0.300127	0.05	0.025	1.34869	1.34869	-0.0340931	0	0.025
000738	中航动控	12.05	0.017	0.107837	0.072381	0.05	0.0257054	-0.328793	0	0.000213311	0.0146052	0.0403106
000739	普洛药业	6.48	0.085	0.107606	0.05015	0.05	0.0315586	-0.533948	0	0.000165655	0.0128707	0.0444293
000748	长城信息	18.17	0.07	0.071171	0.065198	0.05	0.0269263	-0.0839246	0	0.000529175	0.0230038	0.0499301
000750	国海证券	11.44	0.15	0.289259	0.623843	0.05	0.0315559	1.15669	1.15669	0.0289784	0.17023	0.201786
000752	西藏发展	10.65	0.01	-0.07332	-0.09034	0.05	0.0254695	0.232133	0.232133	-0.000605202	0	0.0254695
000753	漳州发展	4.04	0	0.182057	0.031007	0.05	0.025	-0.829685	0	-0.00162818	0	0.025
000755	山西三维	3.57	0	-0.072691	-0.996888	0.05	0.025	12.714	12.714	-0.257236	0	0.025
000756	新华制药	4.85	0.02	0.061905	0.090785	0.05	0.0270619	0.466521	0.466521	0.00604879	0.077774	0.104836
000757	浩物股份	4.95	0	0.205149	-0.007692	0.05	0.025	-1.03749	0	-0.00144721	0	0.025
000758	中色股份	10.75	0.05	0.278949	0.300716	0.05	0.0273256	0.0780322	0.0780322	0.00147409	0.0383938	0.0657194
000759	中百集团	7.08	0.08	0.2224	0.08965	0.05	0.0306497	-0.596897	0	-0.000631216	0	0.0306497
000760	博盈投资	12.47	0	-0.089193	-0.004853	0.05	0.025	-0.94559	0	0.00098263	0.0313469	0.0563469
000761	本钢板材	3.02	0.05	0.014067	-1.1298	0.05	0.0332781	-81.3155	0	0.000874538	0.0295726	0.0628507
000762	西藏矿业	10.56	0	-0.005764	-0.023456	0.05	0.025	3.0694	3.0694	-0.00102309	0	0.025
000766	通化金马	5.38	0	0.005546	0.017321	0.05	0.025	2.12315	2.12315	0.00276212	0.0525559	0.0775559
000767	漳泽电力	3.06	0	0.196228	0.166299	0.05	0.025	-0.152522	0	-0.00258134	0	0.025
000768	中航飞机	9.54	0.1	0.114269	0.107655	0.05	0.0302411	-0.057881	0	0.000315629	0.017766	0.0480071
000776	广发证券	12.48	0.2	0.729516	1.47684	0.05	0.0330128	1.02441	1.02441	0.0580488	0.240933	0.273946
000777	中核科技	17.22	0.05	0.185142	0.248454	0.05	0.0264518	0.341965	0.341965	0.00383877	0.0619578	0.0884096
000778	新兴铸管	6.37	0.04	0.175278	0.284024	0.05	0.0281397	0.62042	0.62042	0.0164876	0.128404	0.156544
000779	三毛派神	8.6	0	0.053909	-0.424063	0.05	0.025	-8.86627	0	0.000311576	0.0176515	0.0426515
000780	平庄能源	4.56	0.01	0.093836	-0.624751	0.05	0.0260965	-7.6579	0	-0.000347877	0	0.0260965
000782	美达股份	3.88	0.02	-0.110272	0.135408	0.05	0.0275773	-2.22795	0	0.00218154	0.046707	0.0742843
000783	长江证券	10.4	0.15	0.341539	0.685595	0.05	0.0322115	1.00737	1.00737	0.0324779	0.180216	0.212428
000785	武汉中商	5.77	0.1	0.116719	0.001868	0.05	0.0336655	-0.983996	0	0.000121937	0.0110425	0.044708
000786	北新建材	17.5	0.425	0.743619	0.511454	0.05	0.0371429	-0.31221	0	-0.000745034	0	0.0371429
000788	北大医药	12.88	0	-0.050681	0.027154	0.05	0.025	-1.53578	0	0.000821743	0.0286661	0.0536661
000789	江西水泥	9.46	0.3	0.644292	0.759931	0.05	0.0408562	0.179482	0.179482	0.0104879	0.10241	0.143267
000790	华神集团	9.12	0.03	0.159649	0.04876	0.05	0.0266447	-0.69458	0	-0.000165327	0	0.0266447
000791	甘肃电投	7.17	0.055	0.327341	0.274578	0.05	0.0288354	-0.161187	0	-0.00145123	0	0.0288354
000792	盐湖股份	16.73	0.086	1.03022	0.645279	0.05	0.0275702	-0.373647	0	-0.00231883	0	0.0275702
000793	华闻传媒	11.88	0.05	0.308892	0.262506	0.05	0.0271044	-0.150169	0	-0.000565403	0	0.0271044
000795	太原刚玉	7.84	0	0.216506	-0.045698	0.05	0.025	-1.21107	0	-0.000755778	0	0.025
000796	易食股份	4.96	0	0.008596	-0.009471	0.05	0.025	-2.10179	0	0.000538347	0.0232023	0.0482023
000797	中国武夷	7.55	0.05	0.040232	-0.295744	0.05	0.0283113	-8.35096	0	0.00053509	0.023132	0.0514433
000798	中水渔业	6.58	0.04	0.087238	-0.594633	0.05	0.0280395	-7.81622	0	0.000123312	0.0111046	0.0391441
000799	酒鬼酒	14.12	0	-0.035316	0.07706	0.05	0.025	-3.18201	0	0.000750057	0.0273872	0.0523872
000800	一汽轿车	11.9	0.01	0.121801	0.110201	0.05	0.0254202	-0.0952373	0	0.000134416	0.0115938	0.037014
000801	四川九洲	10.91	0.06	0.096739	0.137209	0.05	0.0277498	0.418342	0.418342	0.00403614	0.0635306	0.0912804
000802	北京旅游	6.41	0.02	0.066321	-0.002294	0.05	0.0265601	-1.03459	0	0.000188112	0.0137154	0.0402755
000803	金宇车城	7.64	0	-0.027345	-0.142871	0.05	0.025	4.22476	4.22476	-0.0143172	0	0.025
000806	银河投资	3	0	0.053418	0.11167	0.05	0.025	1.09049	1.09049	0.019152	0.138391	0.163391
000807	云铝股份	3.4	0	-0.19268	0.16273	0.05	0.025	-1.84456	0	0.00345853	0.0588093	0.0838093
000809	铁岭新城	10.64	0.1	-0.018227	0.53251	0.05	0.0296992	-30.2154	0	0.000967699	0.0311079	0.0608071
000810	华润锦华	13.1	0.2	-0.212352	0.098565	0.05	0.0326336	-1.46416	0	0.00187545	0.0433065	0.0759401
000811	烟台冰轮	10.33	0.1	0.515885	0.472263	0.05	0.0298403	-0.0845576	0	-0.00160658	0	0.0298403
000812	陕西金叶	4.12	0.02	0.060658	0.175658	0.05	0.0274272	1.89588	1.89588	0.0279287	0.167119	0.194546
000813	天山纺织	7.03	0	-0.069311	-0.024978	0.05	0.025	-0.639624	0	0.00111797	0.033436	0.058436
000815	美利纸业	4.98	0	-2.08098	0.476233	0.05	0.025	-1.22885	0	0.0215183	0.146691	0.171691
000816	江淮动力	4.38	0.01	0.075214	0.015627	0.05	0.0261416	-0.792233	0	-0.000175227	0	0.0261416
000818	方大化工	2.84	0	0.106264	0.158874	0.05	0.025	0.495088	0.495088	0.0172788	0.131449	0.156449
000819	岳阳兴长	17.95	0.05	0.203946	0.204946	0.05	0.0263928	0.00490326	0.00490326	0.000184193	0.0135718	0.0399645
000820	金城股份	9.24	0	0.035424	0.110683	0.05	0.025	2.12452	2.12452	0.00857823	0.0926187	0.117619
000821	京山轻机	3.78	0	-0.007556	-0.028968	0.05	0.025	2.83377	2.83377	-0.0049396	0	0.025
000822	山东海化	3.33	0	0.297792	0.122322	0.05	0.025	-0.589237	0	-0.00384635	0	0.025
000823	超声电子	8.22	0.1	0.207738	0.216644	0.05	0.0310827	0.0428713	0.0428713	0.000785978	0.0280353	0.059118
000825	太钢不锈	2.59	0	0.152547	-0.687146	0.05	0.025	-5.50449	0	-0.00231992	0	0.025
000826	桑德环境	34.8	0.1	0.865238	0.953828	0.05	0.0264368	0.102388	0.102388	0.00200144	0.0447374	0.0711742
000828	东莞控股	4.68	0.25	0.543618	0.729367	0.05	0.0517094	0.34169	0.34169	0.0365559	0.191196	0.242905
000829	天音控股	7.06	0	0.397901	0.091997	0.05	0.025	-0.768794	0	-0.002193	0	0.025
000830	鲁西化工	4.13	0.3	0.023082	0.569564	0.05	0.0613196	23.6757	23.6757	0.135801	0.368512	0.429831
000831	五矿稀土	22.05	0	0.762066	0.006685	0.05	0.025	-0.991228	0	-0.00110304	0	0.025
000833	贵糖股份	6.59	0	0.01836	0.027918	0.05	0.025	0.520588	0.520588	0.00193608	0.0440009	0.0690009
000835	四川圣达	5.19	0	0.015417	-0.087647	0.05	0.025	-6.68509	0	0.000476474	0.0218283	0.0468283
000836	鑫茂科技	5.76	0	-0.153324	0.344529	0.05	0.025	-3.24707	0	0.00195594	0.044226	0.069226
000837	秦川发展	7.32	0	-0.045354	-0.268212	0.05	0.025	4.91375	4.91375	-0.0295103	0	0.025
000838	国兴地产	6.42	0.15	0.261695	0.041222	0.05	0.0366822	-0.842481	0	-0.000692536	0	0.0366822
000839	中信国安	6.25	0.2	0.198168	0.218009	0.05	0.041	0.100122	0.100122	0.00327022	0.0571858	0.0981858
000848	承德露露	24.45	0.2	0.726319	0.588419	0.05	0.02909	-0.189861	0	-0.000639088	0	0.02909
000850	华茂股份	4.74	0.05	0.4828	0.170082	0.05	0.0302743	-0.647717	0	-0.0041763	0	0.0302743
000851	高鸿股份	9.68	0	0.051331	0.018168	0.05	0.025	-0.646062	0	0.000359861	0.01897	0.04397
000852	江钻股份	17.1	0	0.153307	-0.208702	0.05	0.025	-2.36133	0	0.000176734	0.0132941	0.0382941
000856	冀东装备	5.24	0	0.027457	-0.189258	0.05	0.025	-7.89289	0	0.000363006	0.0190527	0.0440527
000858	五粮液	15.66	0.6	2.12209	1.40069	0.05	0.0441571	-0.339949	0	-0.00482566	0	0.0441571
000859	国风塑业	3.59	0	0.033066	-0.045172	0.05	0.025	-2.36612	0	0.000164471	0.0128246	0.0378246
000860	顺鑫农业	15.36	0.1	0.517994	0.774782	0.05	0.0282552	0.495735	0.495735	0.0158301	0.125818	0.154073
000861	海印股份	10.76	0.035	0.277217	0.057669	0.05	0.0266264	-0.791972	0	-0.000579218	0	0.0266264
000862	银星能源	6.25	0	-0.043358	-0.152625	0.05	0.025	2.52011	2.52011	-0.0165109	0	0.025
000863	三湘股份	6.56	0.097073	1.56157	0.142844	0.05	0.0323989	-0.908525	0	-0.0108525	0	0.0323989
000868	安凯客车	3.95	0	0.000696	0.088444	0.05	0.025	126.075	126.075	0.0228309	0.151099	0.176099
000869	张裕A	27	0.44	1.68027	2.26638	0.05	0.0331481	0.34882	0.34882	0.019695	0.140339	0.173487
000875	吉电股份	2.73	0	0.016964	0.026592	0.05	0.025	0.567555	0.567555	0.00384104	0.0619762	0.0869762
000876	新希望	14.33	0.25	0.322874	0.612081	0.05	0.033723	0.895727	0.895727	0.0201926	0.142101	0.175824
000877	天山股份	6.08	0.087	0.229547	0.218265	0.05	0.0321546	-0.049149	0	-0.000853803	0	0.0321546
000878	云南铜业	8.71	0	0.089928	0.045366	0.05	0.025	-0.49553	0	0.000108766	0.0104291	0.0354291
000880	潍柴重机	7.66	0	0.148602	0.134184	0.05	0.025	-0.0970243	0	-0.000344987	0	0.025
000881	大连国际	6.42	0	0.372034	-1.29107	0.05	0.025	-4.4703	0	-0.00227246	0	0.025
000882	华联股份	2.68	0.028	0.096666	0.170975	0.05	0.0302239	0.768719	0.768719	0.0268373	0.163821	0.194045
000883	湖北能源	6.39	0.054	0.192259	0.179676	0.05	0.0292254	-0.0654482	0	-0.000650253	0	0.0292254
000885	同力水泥	6.3	0.04	0.336404	0.359165	0.05	0.0281746	0.0676597	0.0676597	0.00173679	0.0416748	0.0698494
000886	海南高速	3.98	0	0.076089	-0.165849	0.05	0.025	-3.17967	0	-0.000330892	0	0.025
000887	中鼎股份	8.05	0.04	0.261282	0.392257	0.05	0.0274845	0.501278	0.501278	0.0154027	0.124108	0.151592
000888	峨眉山A	19.75	0.18	0.736402	0.401384	0.05	0.029557	-0.454939	0	-0.000990695	0	0.029557
000889	茂业物流	5.18	0.016	0.120126	0.597949	0.05	0.0265444	3.97768	3.97768	0.0917889	0.302967	0.329511
000890	法尔胜	4	0	-0.043248	0.064439	0.05	0.025	-2.48999	0	0.0011656	0.0341409	0.0591409
000892	星美联合	4.91	0	9.8e-05	-0.006765	0.05	0.025	-70.0306	0	0.000624002	0.02498	0.04998
000893	东凌粮油	17.32	0	-0.086118	-0.41977	0.05	0.025	3.87436	3.87436	-0.0183904	0	0.025
000895	双汇发展	47.08	1.42	0.700856	1.27807	0.05	0.0400807	0.823581	0.823581	0.0131224	0.114553	0.154634
000897	津滨发展	5.45	0	-0.103799	-0.089641	0.05	0.025	-0.136398	0	0.00157728	0.039715	0.064715
000899	赣能股份	5.13	0.1	0.59971	0.888478	0.05	0.0347466	0.481513	0.481513	0.0516523	0.227271	0.262018
000900	现代投资	7	0.05	0.373789	0.475054	0.05	0.0285714	0.270915	0.270915	0.0126128	0.112307	0.140878
000901	航天科技	15.14	0.02	0.007304	0.00898	0.05	0.0256605	0.229463	0.229463	0.00074504	0.0272954	0.0529559
000902	中国服装	10	0	0.255381	0.007645	0.05	0.025	-0.970064	0	-0.000651905	0	0.025
000903	云内动力	4.7	0.06	0.228793	0.240076	0.05	0.031383	0.0493153	0.0493153	0.000951562	0.0308474	0.0622304
000905	厦门港务	7.68	0.05	0.572542	0.448587	0.05	0.0282552	-0.216499	0	-0.00292913	0	0.0282552
000906	物产中拓	7.43	0.08	0.242759	0.270201	0.05	0.0303836	0.113042	0.113042	0.00298293	0.0546162	0.0849998
000909	数源科技	5.84	0.1	0.044029	0.056673	0.05	0.0335616	0.287174	0.287174	0.00291449	0.053986	0.0875477
000910	大亚科技	4.99	0.03	0.780858	-0.370909	0.05	0.028006	-1.475	0	-0.00703989	0	0.028006
000911	南宁糖业	6.63	0	-0.858505	0.029786	0.05	0.025	-1.0347	0	0.0070994	0.0842579	0.109258
000912	泸天化	4.56	0	-1.26693	-0.006519	0.05	0.025	-0.994854	0	0.0145168	0.120486	0.145486
000913	钱江摩托	5.16	0	-0.203782	-0.087064	0.05	0.025	-0.572759	0	0.00259963	0.0509866	0.0759866
000915	山大华特	30.71	0.1	0.329977	0.416474	0.05	0.0266281	0.26213	0.26213	0.00298839	0.0546661	0.0812943
000916	华北高速	3.51	0.08	0.181659	0.127319	0.05	0.036396	-0.299132	0	-0.00126307	0	0.036396
000917	电广传媒	16.31	0.06	0.044534	-0.074069	0.05	0.0268394	-2.6632	0	0.000583828	0.0241625	0.0510019
000918	嘉凯城	2.78	0	0.082523	-0.129438	0.05	0.025	-2.56851	0	-0.000859227	0	0.025
000919	金陵药业	9.2	0.17	0.278364	0.241301	0.05	0.0342391	-0.133146	0	-0.00034053	0	0.0342391
000920	南方汇通	9.05	0	0.336966	0.174545	0.05	0.025	-0.48201	0	-0.00123669	0	0.025
000921	海信科龙	11.66	0	0.709667	0.425232	0.05	0.025	-0.400801	0	-0.00241817	0	0.025
000922	佳电股份	6.2	0	-0.056235	-0.026963	0.05	0.025	-0.52053	0	0.00107851	0.0328406	0.0578406
000923	河北宣工	5.68	0	-0.363959	0.003523	0.05	0.025	-1.00968	0	0.00382886	0.0618778	0.0868778
000925	众合机电	11.3	0	0.023517	0.226878	0.05	0.025	8.6474	8.6474	0.0185175	0.136079	0.161079
000926	福星股份	7.12	0.1	0.085207	0.186089	0.05	0.0320225	1.18396	1.18396	0.0145959	0.120813	0.152836
000927	一汽夏利	3.58	0	-0.718714	0.232647	0.05	0.025	-1.3237	0	0.0106629	0.103261	0.128261
000928	中钢吉炭	8.24	0	-0.755643	-0.000214	0.05	0.025	-0.999717	0	0.00521021	0.0721818	0.0971818
000929	兰州黄河	8.35	0	0.038093	0.002681	0.05	0.025	-0.92962	0	0.000396898	0.0199223	0.0449223
000930	中粮生化	4.27	0.02	0.088091	-1.05969	0.05	0.0273419	-13.0295	0	-0.00028393	0	0.0273419
000931	中关村	5.8	0	-0.095378	0.202516	0.05	0.025	-3.1233	0	0.00144722	0.0380424	0.0630424
000932	华菱钢铁	1.94	0	-0.044975	-0.077888	0.05	0.025	0.731807	0.731807	-0.0151813	0	0.025
000933	神火股份	4.82	0	0.58292	-0.522286	0.05	0.025	-1.89598	0	-0.00542189	0	0.025
000935	四川双马	5.57	0.05	0.206921	0.077536	0.05	0.0294883	-0.625287	0	-0.000987898	0	0.0294883
000936	华西股份	3.72	0.02	0.035206	0.067001	0.05	0.0276882	0.903113	0.903113	0.00884048	0.0940238	0.121712
000937	冀中能源	7.42	0.1	0.131206	-0.066392	0.05	0.0317385	-1.50601	0	0.000123198	0.0110994	0.042838
000938	紫光股份	27.55	0.1	0.320901	0.637664	0.05	0.0268149	0.987105	0.987105	0.0116344	0.107863	0.134678
000939	凯迪电力	6.17	0.15	0.098915	-0.113108	0.05	0.0371556	-2.14349	0	0.000578958	0.0240615	0.0612171
000948	南天信息	7.71	0.02	0.205245	0.098171	0.05	0.026297	-0.521689	0	-0.000639498	0	0.026297
000949	新乡化纤	2.86	0.03	0.095851	0.147594	0.05	0.0302448	0.539827	0.539827	0.017331	0.131647	0.161892
000950	建峰化工	3.88	0	-0.579681	-0.586613	0.05	0.025	0.0119583	0.0119583	0.00630852	0.0794262	0.104426
000951	中国重汽	11.44	0.3	1.30091	0.492377	0.05	0.0381119	-0.621513	0	-0.00423328	0	0.0381119
000952	广济药业	7.13	0	-0.420586	0.147636	0.05	0.025	-1.35102	0	0.00357441	0.0597864	0.0847864
000955	欣龙控股	3.27	0	0.002838	-0.202801	0.05	0.025	-72.4591	0	0.000581606	0.0241165	0.0491165
000957	中通客车	10.2	0.11	0.583613	1.32047	0.05	0.0303922	1.26258	1.26258	0.0703038	0.265149	0.295541
000959	首钢股份	2.05	0.01	0.066134	-0.088806	0.05	0.027439	-2.34282	0	-0.000860124	0	0.027439
000960	锡业股份	10.68	0	-0.012633	-1.37279	0.05	0.025	107.667	107.667	-0.126671	0	0.025
000961	中南建设	7.03	0.1	0.114218	-0.081899	0.05	0.0321124	-1.71704	0	0.000218843	0.0147934	0.0469057
000962	东方钽业	9.96	0	-0.765907	-1.43602	0.05	0.025	0.874925	0.874925	-0.0628103	0	0.025
000963	华东医药	46	0.92	2.02801	1.02954	0.05	0.035	-0.492338	0	-0.000979359	0	0.035
000965	天保基建	5.51	0.031	0.501158	0.09756	0.05	0.0278131	-0.805331	0	-0.00377415	0	0.0278131
000966	长源电力	6.63	0	0.124181	1.21558	0.05	0.025	8.78878	8.78878	0.164304	0.405344	0.430344
000967	上风高科	6.73	0.06	0.197615	-0.053945	0.05	0.0294577	-1.27298	0	-0.000600412	0	0.0294577
000968	煤气化	8.17	0	-1.04144	-1.35086	0.05	0.025	0.297115	0.297115	-0.0308749	0	0.025
000969	安泰科技	7.43	0	-0.193978	0.140619	0.05	0.025	-1.72492	0	0.00193037	0.043936	0.068936
000970	中科三环	12.84	0.085	0.145456	0.1149	0.05	0.02831	-0.21007	0	0.000235037	0.0153309	0.0436409
000971	蓝鼎控股	5.43	0	0.016872	-0.066695	0.05	0.025	-4.953	0	0.000469641	0.0216712	0.0466712
000972	新中基	3.54	0	-0.168027	-0.043663	0.05	0.025	-0.740143	0	0.00299826	0.0547564	0.0797564
000973	佛塑科技	4.01	0	-0.028494	0.13791	0.05	0.025	-5.83997	0	0.000980287	0.0313095	0.0563095
000975	银泰资源	8.52	0.21	0.195137	0.211177	0.05	0.0373239	0.0821987	0.0821987	0.00213054	0.0461577	0.0834817
000976	春晖股份	3.34	0	-0.359469	0.026759	0.05	0.025	-1.07444	0	0.00600627	0.0775001	0.1025
000977	浪潮信息	45.23	0.08	0.461078	0.372414	0.05	0.0258844	-0.192297	0	0.000160297	0.0126608	0.0385452
000978	桂林旅游	6.15	0.045	0.039441	0.055534	0.05	0.0286585	0.408027	0.408027	0.0031174	0.0558337	0.0844922
000979	中弘股份	3.48	0.011	-0.019744	-0.001435	0.05	0.0265805	-0.92732	0	0.000990199	0.0314674	0.0580479
000980	金马股份	4.6	0	0.049718	0.028691	0.05	0.025	-0.422925	0	8.4587e-05	0.00919712	0.0341971
000981	银亿股份	8.35	0.12	0.000867	0.027384	0.05	0.0321856	30.5848	30.5848	0.00420641	0.0648569	0.0970425
000982	中银绒业	8.59	0	0.035936	-0.076558	0.05	0.025	-3.1304	0	0.000415827	0.0203918	0.0453918
000983	西山煤电	7.1	0.003	0.025211	0.016384	0.05	0.0252113	-0.350125	0	0.000458066	0.0214025	0.0466137
000985	大庆华科	9.82	0.06	0.107356	-0.128286	0.05	0.028055	-2.19496	0	0.000240463	0.0155069	0.0435619
000987	广州友谊	9.55	0.5	0.767001	0.539939	0.05	0.051178	-0.296039	0	-0.00139652	0	0.051178
000988	华工科技	6.89	0.025	0.065796	0.036302	0.05	0.0268142	-0.448264	0	0.000241528	0.0155412	0.0423554
000989	九芝堂	13.66	0	0.587789	0.051099	0.05	0.025	-0.913066	0	-0.0015265	0	0.025
000990	诚志股份	10	0.03	-0.042029	0.161969	0.05	0.0265	-4.85374	0	0.000912395	0.0302059	0.0567059
000993	闽东电力	6.7	0	-0.260358	-0.034689	0.05	0.025	-0.866764	0	0.00256797	0.0506751	0.0756751
000995	皇台酒业	7.79	0	-0.172983	-0.031144	0.05	0.025	-0.819959	0	0.00173529	0.0416568	0.0666568
000996	中国中期	14.74	0	0.10026	0.094891	0.05	0.025	-0.0535508	0	0.000284905	0.0168791	0.0418791
000997	新大陆	16.45	0	0.214145	0.115889	0.05	0.025	-0.458829	0	-2.58967e-05	0	0.025
000998	隆平高科	27.28	0.05	0.025217	0.158345	0.05	0.0259164	5.2793	5.2793	0.0055055	0.0741991	0.100115
000999	华润三九	24.89	0.408	0.411766	0.691317	0.05	0.0331961	0.678907	0.678907	0.0115063	0.107267	0.140463
001696	宗申动力	4.7	0.03	0.045148	0.86678	0.05	0.0281915	18.1986	18.1986	0.17513	0.418485	0.446677
001896	豫能控股	6	0	0.106329	0.255965	0.05	0.025	1.40729	1.40729	0.0246783	0.157093	0.182093
002001	新和成	19.3	0.35	0.581812	0.258172	0.05	0.0340674	-0.556262	0	-0.0003467	0	0.0340674
002002	鸿达兴业	10.15	0.204161	0.470249	0.779598	0.05	0.0350572	0.657841	0.657841	0.0293902	0.171436	0.206493
002003	伟星股份	10.27	0.6	0.631612	0.533168	0.05	0.0542113	-0.155862	0	-0.00013617	0	0.0542113
002004	华邦颖泰	15.17	0.3	0.173136	0.127673	0.05	0.0348879	-0.262585	0	0.000646516	0.0254267	0.0603146
002005	德豪润达	7.92	0.03	0.09533	0.05132	0.05	0.0268939	-0.461659	0	0.000121453	0.0110206	0.0379145
002006	精功科技	7.08	0	-0.634808	0.061598	0.05	0.025	-1.09703	0	0.00510811	0.071471	0.096471
002007	华兰生物	28.7	0.6	0.70103	0.74325	0.05	0.035453	0.0602257	0.0602257	0.00150669	0.0388161	0.074269
002008	大族激光	13.49	0.2	0.654233	0.852789	0.05	0.0324129	0.303494	0.303494	0.0133445	0.115518	0.147931
002009	天奇股份	12.55	0.05	0.137444	-0.078662	0.05	0.026992	-1.57232	0	0.000180984	0.013453	0.0404451
002010	传化股份	9.93	0.15	0.46918	0.132434	0.05	0.0325529	-0.717733	0	-0.00130275	0	0.0325529
002011	盾安环境	9.15	0	-0.005674	0.091023	0.05	0.025	-17.0421	0	0.000656005	0.0256126	0.0506126
002012	凯恩股份	5.26	0	0.067937	0.09488	0.05	0.025	0.396588	0.396588	0.00510145	0.0714245	0.0964245
002013	中航机电	15.63	0.06	0.269558	0.211681	0.05	0.0269194	-0.214711	0	-0.000137656	0	0.0269194
002014	永新股份	8.67	0.3	0.483108	0.530514	0.05	0.042301	0.0981271	0.0981271	0.00447111	0.0668663	0.109167
002016	世荣兆业	6.72	0.1	1.03158	-0.073198	0.05	0.0324405	-1.07096	0	-0.00662308	0	0.0324405
002017	东信和平	15.59	0.05	0.161098	0.150927	0.05	0.0266036	-0.0631355	0	0.00019108	0.0138232	0.0404268
002018	华星化工	7.83	0.01	0.046521	0.174237	0.05	0.0256386	2.74534	2.74534	0.0166714	0.129118	0.154756
002019	鑫富药业	20.9	0	0.478036	0.292892	0.05	0.025	-0.387301	0	-0.000518627	0	0.025
002020	京新药业	14.11	0.15	0.141503	0.196715	0.05	0.0303154	0.390183	0.390183	0.00433056	0.065807	0.0961224
002021	中捷股份	6.12	0	0.012228	-0.319485	0.05	0.025	-27.1273	0	0.000525098	0.022915	0.047915
002022	科华生物	16.82	0.2	0.506039	0.272036	0.05	0.0309453	-0.462421	0	-0.000546666	0	0.0309453
002023	海特高新	17.14	0.1	0.083167	-0.008215	0.05	0.0279172	-1.09878	0	0.000536757	0.023168	0.0510852
002024	苏宁云商	9.03	0.05	-0.072258	0.044652	0.05	0.0277685	-1.61795	0	0.00117119	0.0342227	0.0619912
002025	航天电器	13.15	0.2	0.515052	0.375782	0.05	0.0326046	-0.2704	0	-0.000895315	0	0.0326046
002026	山东威达	6.65	0.05	0.225687	0.206776	0.05	0.0287594	-0.083793	0	-0.000869792	0	0.0287594
002027	七喜控股	5.32	0	-0.132267	0.331038	0.05	0.025	-3.5028	0	0.00186811	0.0432216	0.0682216
002028	思源电气	14.9	0.1	0.384154	0.446491	0.05	0.0283557	0.162271	0.162271	0.00369863	0.0608164	0.0891721
002029	七匹狼	7.76	0.1	0.973587	0.510852	0.05	0.0314433	-0.475289	0	-0.00528443	0	0.0314433
002030	达安基因	14.4	0.05	0.311212	0.119107	0.05	0.0267361	-0.61728	0	-0.000365778	0	0.0267361
002031	巨轮股份	7.85	0.05	0.269292	0.187834	0.05	0.0281847	-0.302489	0	-0.000920858	0	0.0281847
002032	苏泊尔	14.56	0.43	0.224614	0.670585	0.05	0.0397665	1.9855	1.9855	0.0314399	0.177313	0.21708
002033	丽江旅游	13.54	0.12	0.664975	0.600314	0.05	0.0294313	-0.0972382	0	-0.00158939	0	0.0294313
002034	美欣达	15.11	0	0.581116	0.561202	0.05	0.025	-0.0342685	0	-0.00129795	0	0.025
002035	华帝股份	12.23	0.4	0.723624	0.471312	0.05	0.0413532	-0.348678	0	-0.00124831	0	0.0413532
002036	宜科科技	8.09	0.015	0.074679	-0.017018	0.05	0.0259271	-1.22788	0	0.000210662	0.0145142	0.0404413
002037	久联发展	10.05	0.15	0.408528	0.43926	0.05	0.0324627	0.0752262	0.0752262	0.00207926	0.0455989	0.0780616
002038	双鹭药业	50.55	0.3	1.4524	0.802697	0.05	0.0279674	-0.447329	0	-0.000654419	0	0.0279674
002039	黔源电力	10.4	0.4	0.225058	0.736419	0.05	0.0442308	2.27213	2.27213	0.0500437	0.223704	0.267935
002040	南京港	5.47	0.02	0.063074	0.101692	0.05	0.0268282	0.612265	0.612265	0.00720317	0.0848715	0.1117
002041	登海种业	34.79	0.35	1.30412	0.382558	0.05	0.0300302	-0.706654	0	-0.00097246	0	0.0300302
002042	华孚色纺	4.51	0.021	0.098581	0.066798	0.05	0.0273282	-0.322405	0	-0.000346087	0	0.0273282
002043	兔宝宝	3.8	0.03	0.041986	0.261005	0.05	0.0289474	5.21648	5.21648	0.0579221	0.24067	0.269617
002044	江苏三友	7.03	0.08	0.080331	0.091487	0.05	0.0306899	0.138875	0.138875	0.00195744	0.044243	0.0749329
002045	国光电器	5.6	0.08	0.121162	0.109236	0.05	0.0321429	-0.0984302	0	-4.86403e-05	0	0.0321429
002046	轴研科技	7.88	0.01	0.139783	-0.300343	0.05	0.0256345	-3.14864	0	-0.000229819	0	0.0256345
002047	宝鹰股份	6.41	0	-0.000567	0.079764	0.05	0.025	-141.677	0	0.000629423	0.0250883	0.0500883
002048	宁波华翔	8.44	0.1	0.720889	0.320983	0.05	0.0309242	-0.55474	0	-0.00331437	0	0.0309242
002049	同方国芯	49.38	0.1	0.399785	0.305456	0.05	0.0260126	-0.235949	0	0.000271848	0.0164878	0.0425004
002050	三花股份	11.3	0.1	0.285252	0.10448	0.05	0.0294248	-0.633727	0	-0.000396359	0	0.0294248
002051	中工国际	20.4	0.300124	1.89139	1.33581	0.05	0.032356	-0.293742	0	-0.00358886	0	0.032356
002052	同洲电子	12.68	0	-0.549074	0.028476	0.05	0.025	-1.05186	0	0.00279012	0.0528216	0.0778216
002053	云南盐化	7.36	0.1	0.442239	-0.136667	0.05	0.0317935	-1.30903	0	-0.00199352	0	0.0317935
002054	德美化工	6.86	0.12	0.272726	0.734375	0.05	0.0337464	1.69272	1.69272	0.0664468	0.257773	0.291519
002055	得润电子	10.48	0.05	0.108852	0.043461	0.05	0.0273855	-0.600733	0	0.000230633	0.0151866	0.0425721
002056	横店东磁	15.57	0.28	0.967802	0.840816	0.05	0.0339917	-0.131211	0	-0.00195247	0	0.0339917
002057	中钢天源	12.94	0.01	0.090691	0.049847	0.05	0.0253864	-0.450364	0	0.00029404	0.0171476	0.042534
002058	威尔泰	7.12	0.02	0.055199	-0.025121	0.05	0.0264045	-1.4551	0	0.000309564	0.0175944	0.0439989
002059	云南旅游	8.84	0	0.006888	-0.00261	0.05	0.025	-1.37892	0	0.000586041	0.0242083	0.0492083
002060	粤水电	4.5	0.04	0.104391	0.232108	0.05	0.0294444	1.22345	1.22345	0.0280886	0.167597	0.197041
002061	江山化工	6.04	0	-0.349317	-0.404502	0.05	0.025	0.15798	0.15798	-0.00561989	0	0.025
002062	宏润建设	4.7	0.1	0.252599	0.270273	0.05	0.0356383	0.0699686	0.0699686	0.00234329	0.0484075	0.0840458
002063	远光软件	19.45	0.075601	0.385107	0.184409	0.05	0.0269435	-0.521149	0	-0.000264042	0	0.0269435
002064	华峰氨纶	9.11	0.05	0.489826	0.151554	0.05	0.0277442	-0.690596	0	-0.00191865	0	0.0277442
002065	东华软件	33.8	0.15	0.685645	0.727963	0.05	0.0272189	0.06172	0.06172	0.000978615	0.0312828	0.0585017
002066	瑞泰科技	5.03	0	0.208021	-0.241706	0.05	0.025	-2.16193	0	-0.0014428	0	0.025
002067	景兴纸业	2.17	0	0.002906	0.001902	0.05	0.025	-0.345492	0	0.000558041	0.0236229	0.0486229
002068	黑猫股份	4.3	0.02	0.212594	0.033182	0.05	0.0273256	-0.843918	0	-0.00172534	0	0.0273256
002069	獐子岛	14.59	0	-1.68077	-0.345148	0.05	0.025	-0.794649	0	0.00638501	0.0799063	0.104906
002070	众和股份	5.48	0	0.012011	-0.238374	0.05	0.025	-20.8463	0	0.000515411	0.0227027	0.0477027
002071	江苏宏宝	20.7	0	0.393206	0.552864	0.05	0.025	0.406042	0.406042	0.00738817	0.0859545	0.110954
002072	德棉股份	6.66	0	0.026092	-0.60168	0.05	0.025	-24.0599	0	0.000429114	0.0207151	0.0457151
002073	软控股份	8.32	0.031	0.256086	0.240647	0.05	0.026863	-0.0602883	0	-0.000817359	0	0.026863
002074	东源电器	5.6	0.03	0.187321	0.670173	0.05	0.0276786	2.57767	2.57767	0.0853172	0.292091	0.31977
002075	沙钢股份	3.09	0	0.044081	-0.058653	0.05	0.025	-2.33057	0	-8.82848e-05	0	0.025
002076	雪莱特	7.94	0.08	0.090827	0.141555	0.05	0.0300378	0.558512	0.558512	0.00671923	0.0819709	0.112009
002077	大港股份	5.83	0.05	0.092005	-0.103743	0.05	0.0292882	-2.12758	0	6.87314e-05	0.00829044	0.0375786
002078	太阳纸业	5.96	0.05	0.237955	0.297679	0.05	0.0291946	0.250989	0.250989	0.00887687	0.0942171	0.123412
002079	苏州固锝	6.07	0.02	0.049725	0.025704	0.05	0.0266474	-0.483077	0	0.00030049	0.0173346	0.0439821
002080	中材科技	12.33	0.12	0.431892	0.842042	0.05	0.0298662	0.949659	0.949659	0.032405	0.180014	0.20988
002081	金螳螂	21.98	0.1	1.0772	0.911178	0.05	0.0272748	-0.154123	0	-0.00170649	0	0.0272748
002082	栋梁新材	7.49	0.05	0.476258	0.287535	0.05	0.0283378	-0.396262	0	-0.00237626	0	0.0283378
002083	孚日股份	4.27	0.1	0.082748	0.344276	0.05	0.0367096	3.16054	3.16054	0.0616264	0.248247	0.284956
002084	海鸥卫浴	4.77	0.03	0.1086	0.102249	0.05	0.0281447	-0.0584807	0	-0.000346243	0	0.0281447
002085	万丰奥威	20.48	0	1.35741	1.00125	0.05	0.025	-0.262381	0	-0.00268899	0	0.025
002086	东方海洋	9.09	0	0.178743	0.146347	0.05	0.025	-0.181243	0	-0.000358185	0	0.025
002087	新野纺织	3.84	0.03	0.159285	0.225537	0.05	0.0289063	0.415934	0.415934	0.0160147	0.126549	0.155455
002088	鲁阳股份	8.62	0.1	0.335438	0.245944	0.05	0.0308005	-0.266797	0	-0.000997027	0	0.0308005
002089	新海宜	7.4	0.03	0.256606	0.230039	0.05	0.027027	-0.103532	0	-0.00100336	0	0.027027
002090	金智科技	10.19	0.15	0.555723	0.600156	0.05	0.0323602	0.0799553	0.0799553	0.00268083	0.0517767	0.0841368
002091	江苏国泰	11.62	0.15	0.609534	0.702575	0.05	0.0314544	0.152643	0.152643	0.00637357	0.0798346	0.111289
002092	中泰化学	5.3	0.026	0.242488	0.134859	0.05	0.0274528	-0.443853	0	-0.00153396	0	0.0274528
002093	国脉科技	5.11	0.01	0.052826	0.045259	0.05	0.0259785	-0.143244	0	0.000157993	0.0125695	0.038548
002094	青岛金王	7.71	0	0.152805	0.351353	0.05	0.025	1.29936	1.29936	0.0253861	0.15933	0.18433
002095	生意宝	27.87	0.05	0.160717	0.070913	0.05	0.025897	-0.558771	0	0.000382322	0.0195531	0.0454501
002096	南岭民爆	11.89	0.12	0.590884	0.338725	0.05	0.0300463	-0.426749	0	-0.00158202	0	0.0300463
002097	山河智能	7.27	0.03	0.007931	-0.046679	0.05	0.0270633	-6.88564	0	0.000677875	0.026036	0.0530993
002098	浔兴股份	9.15	0.11	0.504532	0.201029	0.05	0.0310109	-0.601554	0	-0.00179533	0	0.0310109
002099	海翔药业	6.69	0.2	0.061763	0.670603	0.05	0.0399477	9.85768	9.85768	0.0921417	0.303548	0.343496
002100	天康生物	12.75	0.1	0.464434	0.254118	0.05	0.0289216	-0.452844	0	-0.000984853	0	0.0289216
002101	广东鸿图	10.48	0.1	0.615268	0.671283	0.05	0.029771	0.0910416	0.0910416	0.00329582	0.0574092	0.0871802
002102	冠福家用	4.89	0	0.005084	0.262515	0.05	0.025	50.6355	50.6355	0.0532174	0.230689	0.255689
002103	广博股份	6.31	0.1	0.044231	0.272124	0.05	0.0329239	5.15234	5.15234	0.0368497	0.191963	0.224887
002104	恒宝股份	15.16	0.1	0.40969	0.524384	0.05	0.0282982	0.279953	0.279953	0.00701513	0.0837564	0.112055
002105	信隆实业	5.11	0.05	-0.01168	-0.188393	0.05	0.0298924	15.1295	15.1295	-0.033574	0	0.0298924
002106	莱宝高科	11.55	0.02	0.024274	-0.862547	0.05	0.0258658	-36.5338	0	0.000563957	0.0237478	0.0496136
002107	沃华医药	10.74	0.21	0.222881	0.227102	0.05	0.0347765	0.0189384	0.0189384	0.000564803	0.0237656	0.0585421
002108	沧州明珠	8.39	0.05	0.465334	0.34828	0.05	0.0279797	-0.251548	0	-0.00199028	0	0.0279797
002109	兴化股份	5.04	0	-0.420271	-0.41599	0.05	0.025	-0.0101863	0	0.00479436	0.0692413	0.0942413
002110	三钢闽光	4.61	0.01	0.059758	-1.73674	0.05	0.0260846	-30.0629	0	3.22718e-05	0.00568083	0.0317654
002111	威海广泰	10.2	0.08	0.361627	0.493266	0.05	0.0289216	0.364019	0.364019	0.0119696	0.109405	0.138327
002112	三变科技	7.1	0.01	0.079551	0.048503	0.05	0.0257042	-0.390291	0	0.000100489	0.0100244	0.0357286
002113	天润控股	9.15	0	0.005416	-0.037063	0.05	0.025	-7.84324	0	0.000595404	0.0244009	0.0494009
002114	罗平锌电	7.58	0	0.085805	0.06317	0.05	0.025	-0.263796	0	5.9004e-05	0.0076814	0.0326814
002115	三维通信	6.37	0	0.03599	0.046703	0.05	0.025	0.297666	0.297666	0.00202429	0.0449922	0.0699922
002116	中国海诚	14.75	0.2	0.64181	0.558921	0.05	0.0317797	-0.129149	0	-0.00116568	0	0.0317797
002117	东港股份	14.81	0.3	0.511114	0.63833	0.05	0.0351283	0.248899	0.248899	0.0080983	0.0899905	0.125119
002118	紫鑫药业	9.8	0.038	0.091519	0.076477	0.05	0.0269388	-0.164359	0	0.000258764	0.0160861	0.0430249
002119	康强电子	7.22	0	0.036939	-0.261819	0.05	0.025	-8.08787	0	0.00036919	0.0192143	0.0442143
002120	新海股份	8.12	0.1	0.682637	0.511749	0.05	0.0311576	-0.250335	0	-0.00323263	0	0.0311576
002121	科陆电子	7.5	0.03	0.322835	0.424355	0.05	0.027	0.314464	0.314464	0.0121128	0.110058	0.137058
002122	天马股份	4.22	0.02	0.029733	0.044974	0.05	0.0273697	0.512595	0.512595	0.00400842	0.0633121	0.0906818
002123	荣信股份	7.24	0	-0.541392	0.123495	0.05	0.025	-1.22811	0	0.0043639	0.0660598	0.0910598
002124	天邦股份	8.14	0.099856	0.1305	0.371814	0.05	0.0311337	1.84915	1.84915	0.0298132	0.172665	0.203799
002125	湘潭电化	8.55	0	-0.433255	0.056825	0.05	0.025	-1.13116	0	0.00315865	0.0562019	0.0812019
002126	银轮股份	10.41	0.05	0.498203	0.590086	0.05	0.0274015	0.184429	0.184429	0.00718436	0.0847606	0.112162
002127	新民科技	6.65	0	0.026713	0.412785	0.05	0.025	14.4526	14.4526	0.0584801	0.241827	0.266827
002128	露天煤业	8.02	0.1	0.380673	0.325918	0.05	0.0312344	-0.143837	0	-0.00139768	0	0.0312344
002129	中环股份	18.58	0.01	0.126006	0.080361	0.05	0.0252691	-0.362245	0	0.000299437	0.0173043	0.0425734
002130	沃尔核材	6.61	0.05	0.239069	0.99582	0.05	0.0287821	3.16541	3.16541	0.113506	0.336906	0.365688
002131	利欧股份	14.14	0.05	0.544488	0.158984	0.05	0.026768	-0.708012	0	-0.00120882	0	0.026768
002132	恒星科技	3.85	0	0.087057	0.058209	0.05	0.025	-0.331369	0	-0.00050561	0	0.025
002133	广宇集团	3.82	0.08	0.193891	-0.07495	0.05	0.0354712	-1.38656	0	-0.00127963	0	0.0354712
002134	天津普林	6.66	0	0.039155	-0.196461	0.05	0.025	-6.01752	0	0.000331044	0.0181946	0.0431946
002135	东南网架	3.66	0.01	0.089131	0.043874	0.05	0.0263661	-0.507758	0	-0.000522464	0	0.0263661
002136	安纳达	6.6	0	0.014842	-0.619955	0.05	0.025	-42.7703	0	0.000512561	0.0226398	0.0476398
002137	实益达	3.96	0	0.027674	0.037511	0.05	0.025	0.35546	0.35546	0.00275967	0.0525326	0.0775326
002138	顺络电子	17.24	0	0.56927	0.352979	0.05	0.025	-0.379944	0	-0.00102602	0	0.025
002139	拓邦股份	9.23	0.1	0.290373	0.301911	0.05	0.0304171	0.0397351	0.0397351	0.00060227	0.0245412	0.0549583
002140	东华科技	18.86	0.09	0.592217	0.404764	0.05	0.027386	-0.316528	0	-0.000820041	0	0.027386
002141	蓉胜超微	7.15	0	0.019351	0.03611	0.05	0.025	0.866053	0.866053	0.00283359	0.0532315	0.0782315
002142	宁波银行	9.23	0.45	1.73367	1.68393	0.05	0.049377	-0.0286889	0	-0.0069534	0	0.049377
002143	高金食品	6.69	0.05	6.43422	7.80652	0.05	0.0287369	0.213281	0.213281	0.157864	0.397321	0.426058
002144	宏达高科	19.92	0.2	0.664309	0.705812	0.05	0.0300201	0.0624754	0.0624754	0.00131725	0.0362939	0.066314
002145	中核钛白	7.45	0	0.076756	-0.235915	0.05	0.025	-4.07357	0	0.000109859	0.0104814	0.0354814
002146	荣盛发展	10	0.2	1.81363	0.591552	0.05	0.035	-0.67383	0	-0.00784315	0	0.035
002147	方圆支承	5.45	0	0.0065	-0.012416	0.05	0.025	-2.91015	0	0.000565367	0.0237774	0.0487774
002148	北纬通信	45.49	0.01	0.053018	-0.088021	0.05	0.0251099	-2.66021	0	0.000572233	0.0239214	0.0490313
002149	西部材料	13.25	0	0.224014	-1.00265	0.05	0.025	-5.47585	0	-0.000220336	0	0.025
002150	通润装备	6.31	0.1	0.242772	0.281489	0.05	0.0329239	0.159479	0.159479	0.00529609	0.0727743	0.105698
002151	北斗星通	34.57	0.1	0.217007	0.161443	0.05	0.0264463	-0.256047	0	0.000385543	0.0196352	0.0460816
002152	广电运通	19.19	0.6	0.911604	1.0233	0.05	0.0406331	0.122528	0.122528	0.00509643	0.0713893	0.112022
002153	石基信息	47.48	0.12	1.27831	1.04855	0.05	0.0262637	-0.179739	0	-0.000656377	0	0.0262637
002154	报喜鸟	5.95	0.05	0.228955	0.085337	0.05	0.0292017	-0.627276	0	-0.00107125	0	0.0292017
002155	辰州矿业	7.89	0	0.120539	0.016479	0.05	0.025	-0.863289	0	-0.000138872	0	0.025
002156	通富微电	5.75	0	0.185922	0.196912	0.05	0.025	0.0591108	0.0591108	0.000919591	0.0303248	0.0553248
002157	正邦科技	7.78	0.02	0.067354	0.499803	0.05	0.0262853	6.42054	6.42054	0.0558428	0.236311	0.262596
002158	汉钟精机	17.84	0.4	0.69484	0.53185	0.05	0.0362108	-0.234572	0	-0.000636202	0	0.0362108
002159	三特索道	16.17	0	-0.187048	0.451035	0.05	0.025	-3.41133	0	0.00120338	0.0346898	0.0596898
002160	常铝股份	4.72	0	0.051795	0.185586	0.05	0.025	2.58309	2.58309	0.0284219	0.168588	0.193588
002161	远望谷	8.3	0.007	0.063845	0.016925	0.05	0.0254217	-0.734905	0	0.000261654	0.0161757	0.0415974
002163	中航三鑫	3.76	0	-0.163696	-0.692469	0.05	0.025	3.23021	3.23021	-0.137829	0	0.025
002164	宁波东力	3.75	0.1	0.053498	0.025063	0.05	0.0383333	-0.531515	0	0.000756138	0.027498	0.0658313
002165	红宝丽	5.18	0.080317	0.184797	0.201665	0.05	0.0327526	0.0912785	0.0912785	0.00254535	0.0504515	0.0832041
002166	莱茵生物	19.34	0	0.321056	0.172178	0.05	0.025	-0.463713	0	-0.000205031	0	0.025
002167	东方锆业	11.39	0	0.014307	-0.577356	0.05	0.025	-41.3548	0	0.000562195	0.0237106	0.0487106
002168	深圳惠程	7.29	0	-0.157687	0.168544	0.05	0.025	-2.06885	0	0.00170653	0.0413102	0.0663102
002169	智光电气	6.05	0.04	0.187498	0.439327	0.05	0.0283058	1.3431	1.3431	0.0408763	0.202179	0.230485
002170	芭田股份	6.38	0	0.220079	0.181916	0.05	0.025	-0.173406	0	-0.00109976	0	0.025
002171	精诚铜业	7.24	0.05	0.140496	0.170625	0.05	0.028453	0.214447	0.214447	0.00400076	0.0632516	0.0917046
002172	澳洋科技	4.22	0	-0.235439	0.153628	0.05	0.025	-1.65252	0	0.00341456	0.0584343	0.0834343
002173	千足珍珠	8.36	0	-0.052886	-0.323134	0.05	0.025	5.11001	5.11001	-0.031385	0	0.025
002174	梅花伞	49.7	0.151	1.47874	1.75939	0.05	0.0265191	0.189791	0.189791	0.0048625	0.0697316	0.0962507
002175	广陆数测	12.38	0	0.150899	0.28889	0.05	0.025	0.914459	0.914459	0.0111618	0.10565	0.13065
002176	江特电机	11.15	0.01	0.083659	0.027661	0.05	0.0254484	-0.66936	0	0.00027247	0.0165067	0.0419551
002177	御银股份	5.44	0.033	0.173423	0.091234	0.05	0.0280331	-0.473922	0	-0.000808107	0	0.0280331
002178	延华智能	14.48	0.06	0.166154	0.157042	0.05	0.0270718	-0.0548407	0	0.000159147	0.0126154	0.0396872
002179	中航光电	16.65	0.1	0.807875	1.00134	0.05	0.028003	0.239476	0.239476	0.00997776	0.0998887	0.127892
002180	万力达	9.3	0.1	0.495534	0.518461	0.05	0.0303763	0.0462673	0.0462673	0.00072383	0.0269041	0.0572804
002181	粤传媒	10.59	0.03	-0.618359	-0.046559	0.05	0.0264164	-0.924706	0	0.00361737	0.0601446	0.086561
002182	云海金属	7.31	0.1	0.063099	0.08077	0.05	0.0318399	0.280052	0.280052	0.00299956	0.0547683	0.0866082
002183	怡亚通	6.87	0	0.324617	0.44813	0.05	0.025	0.380488	0.380488	0.016241	0.12744	0.15244
002184	海得控制	7.85	0.15	0.297579	0.405216	0.05	0.0345541	0.361709	0.361709	0.0130103	0.114063	0.148617
002185	华天科技	11.01	0.06	0.438683	0.400572	0.05	0.0277248	-0.0868759	0	-0.00122354	0	0.0277248
002186	全聚德	18.88	0.202	0.448753	0.462875	0.05	0.0303496	0.0314694	0.0314694	0.000480649	0.0219237	0.0522733
002187	广百股份	8.37	0.3	0.680101	0.715387	0.05	0.0429211	0.0518835	0.0518835	0.00199527	0.0446684	0.0875895
002188	新嘉联	8.28	0	-0.129483	0.035419	0.05	0.025	-1.27354	0	0.0014069	0.0375087	0.0625087
002189	利达光电	7.61	0.017	0.06597	0.075502	0.05	0.026117	0.14449	0.14449	0.00150121	0.0387455	0.0648625
002190	成飞集成	15.15	0.07	0.086779	0.332038	0.05	0.0273102	2.82625	2.82625	0.0166482	0.129028	0.156338
002191	劲嘉股份	13.82	0.15	0.921506	0.599978	0.05	0.0304269	-0.348916	0	-0.00240816	0	0.0304269
002192	路翔股份	13.33	0	-0.547372	0.092084	0.05	0.025	-1.16823	0	0.00267816	0.0517509	0.0767509
002193	山东如意	7.65	0.012	-0.011214	0.10699	0.05	0.0257843	-10.5408	0	0.000738125	0.0271685	0.0529528
002194	武汉凡谷	8.63	0.1	0.245799	0.134983	0.05	0.0307937	-0.45084	0	-0.000475842	0	0.0307937
002195	海隆软件	15.8	0.1	0.325642	0.479131	0.05	0.0281646	0.471343	0.471343	0.00947722	0.097351	0.125516
002196	方正电机	8.89	0.1	0.059644	0.215805	0.05	0.0306243	2.61822	2.61822	0.0181683	0.13479	0.165414
002197	证通电子	11.66	0.06	0.233753	0.191653	0.05	0.0275729	-0.180105	0	-0.000242107	0	0.0275729
002198	嘉应制药	14.55	0	0.145128	0.130746	0.05	0.025	-0.0990987	0	0.000126278	0.0112374	0.0362374
002199	东晶电子	12.32	0	-0.665739	-1.23302	0.05	0.025	0.85211	0.85211	-0.0427188	0	0.025
002201	九鼎新材	7.11	0.006	0.046983	0.060125	0.05	0.0254219	0.279718	0.279718	0.00216426	0.0465216	0.0719435
002202	金风科技	8.43	0.4	0.687865	1.05112	0.05	0.0487248	0.528095	0.528095	0.0413853	0.203434	0.252159
002203	海亮股份	11.47	0.08	0.291916	0.286373	0.05	0.0284874	-0.0189883	0	-0.00046099	0	0.0284874
002204	大连重工	8.71	0.021	0.006172	0.006205	0.05	0.0262055	0.00534673	0.00534673	0.000655087	0.0255947	0.0518002
002205	国统股份	14.78	0.18	0.517934	-0.524045	0.05	0.0310893	-2.0118	0	-0.0007856	0	0.0310893
002206	海利得	5.56	0.3	0.323459	0.440074	0.05	0.0519784	0.360525	0.360525	0.0207669	0.144107	0.196086
002207	准油股份	16.67	0.01	0.041384	-0.769656	0.05	0.0252999	-19.5979	0	0.00051596	0.0227147	0.0480147
002208	合肥城建	6.54	0.1	0.53783	0.274365	0.05	0.0326453	-0.489867	0	-0.00304614	0	0.0326453
002209	达意隆	6.71	0.01	0.067791	0.065581	0.05	0.0257452	-0.0326002	0	0.000157664	0.0125564	0.0383016
002210	飞马国际	6.79	0.12	0.371825	0.304316	0.05	0.0338365	-0.181561	0	-0.00159312	0	0.0338365
002211	宏达新材	4.06	0	0.032476	-0.13883	0.05	0.025	-5.27485	0	0.000225049	0.0150016	0.0400016
002212	南洋股份	4.08	0.016	0.101498	0.110494	0.05	0.0269608	0.0886323	0.0886323	0.00168794	0.0410845	0.0680453
002213	特尔佳	8.18	0.015	0.068929	0.053022	0.05	0.0259169	-0.230774	0	0.000250358	0.0158227	0.0417396
002214	大立科技	15.19	0.05	0.221369	0.070217	0.05	0.0266458	-0.682806	0	-1.86672e-05	0	0.0266458
002215	诺普信	9.61	0.1	0.275588	0.255053	0.05	0.0302029	-0.0745134	0	-0.000521645	0	0.0302029
002216	三全食品	22.49	0.03	0.201076	0.0434	0.05	0.025667	-0.784161	0	0.000211759	0.0145519	0.0402189
002217	联合化工	5	0.014	0.136517	0.152678	0.05	0.0264	0.118381	0.118381	0.00256399	0.0506359	0.0770359
002218	拓日新能	6.87	0.05	-0.010087	0.050248	0.05	0.028639	-5.98146	0	0.000893606	0.0298932	0.0585323
002219	恒康医疗	24.62	0	0.417228	0.170315	0.05	0.025	-0.591794	0	-0.000222335	0	0.025
002220	天宝股份	7.33	0.04	0.290315	0.334607	0.05	0.0277285	0.152565	0.152565	0.00483111	0.0695062	0.0972347
002221	东华能源	10.43	0.03	0.198943	0.585776	0.05	0.0264382	1.94444	1.94444	0.0368338	0.191921	0.218359
002222	福晶科技	7.69	0	-0.049851	0.126493	0.05	0.025	-3.53742	0	0.000949129	0.0308079	0.0558079
002223	鱼跃医疗	22.84	0	0.560358	0.627055	0.05	0.025	0.119026	0.119026	0.00231848	0.0481506	0.0731506
002224	三力士	11.34	0.1	0.302823	0.372387	0.05	0.0294092	0.229718	0.229718	0.00566409	0.0752602	0.104669
002225	濮耐股份	5.37	0.05	0.191264	0.099773	0.05	0.0296555	-0.478349	0	-0.000901408	0	0.0296555
002226	江南化工	14.17	0.45	0.585504	0.089013	0.05	0.0408786	-0.847972	0	-0.000394937	0	0.0408786
002227	奥特迅	29.15	0.079996	0.369887	0.039788	0.05	0.0263721	-0.892432	0	6.10354e-05	0.00781252	0.0341847
002228	合兴包装	6.55	0.1	0.379528	0.33061	0.05	0.0326336	-0.128892	0	-0.00183221	0	0.0326336
002229	鸿博股份	14.68	0	0.122216	0.05688	0.05	0.025	-0.534594	0	0.000208733	0.0144476	0.0394476
002230	科大讯飞	47.85	0.15	0.483802	0.339325	0.05	0.0265674	-0.298628	0	0.000200286	0.0141523	0.0407197
002231	奥维通信	6.41	0.01	0.012912	0.013253	0.05	0.02578	0.0264095	0.0264095	0.000617091	0.0248413	0.0506213
002232	启明信息	7.62	0.002	0.029223	0.010998	0.05	0.0251312	-0.623653	0	0.000439827	0.0209721	0.0461033
002233	塔牌集团	6.43	0.28	0.679122	0.425265	0.05	0.0467729	-0.373802	0	-0.00309318	0	0.0467729
002234	民和股份	8.96	0	0.207544	-1.04463	0.05	0.025	-6.0333	0	-0.00053317	0	0.025
002235	安妮股份	10.61	0	-0.499578	0.112737	0.05	0.025	-1.22566	0	0.00297928	0.0545828	0.0795828
002236	大华股份	40.88	0.1	0.977778	1.19073	0.05	0.0262231	0.217789	0.217789	0.00470086	0.0685628	0.0947859
002237	恒邦股份	13.74	0.2	0.523021	0.179014	0.05	0.032278	-0.657731	0	-0.000861408	0	0.032278
002238	天威视讯	13.21	0.2	0.550809	0.545671	0.05	0.03257	-0.0093281	0	-0.00102401	0	0.03257
002239	金飞达	12.56	0	0.013746	0.208035	0.05	0.025	14.1342	14.1342	0.0160391	0.126646	0.151646
002240	威华股份	14.35	0	0.020945	-0.405295	0.05	0.025	-20.3504	0	0.000552021	0.0234951	0.0484951
002241	歌尔声学	35.08	0.1	1.10343	0.812603	0.05	0.0264253	-0.263568	0	-0.000874439	0	0.0264253
002242	九阳股份	9.88	0.6	0.801461	0.873924	0.05	0.0553644	0.0904136	0.0904136	0.00634355	0.0796464	0.135011
002243	通产丽星	6.41	0	-0.098354	0.035927	0.05	0.025	-1.36528	0	0.00139219	0.0373121	0.0623121
002244	滨江集团	7.05	0.15	0.596159	0.55616	0.05	0.0356383	-0.0670945	0	-0.00295799	0	0.0356383
002245	澳洋顺昌	7.17	0.08	0.466042	0.286697	0.05	0.0305788	-0.384826	0	-0.00231488	0	0.0305788
002246	北化股份	8.5	0.03	0.194667	0.14452	0.05	0.0267647	-0.257604	0	-0.000428751	0	0.0267647
002247	帝龙新材	19.9	0.1	0.376065	0.326716	0.05	0.0275126	-0.131225	0	-0.000187946	0	0.0275126
002248	华东数控	6.88	0	-0.084899	-0.808014	0.05	0.025	8.51736	8.51736	-0.103862	0	0.025
002249	大洋电机	10.47	0.273	0.397371	0.215988	0.05	0.0380372	-0.456458	0	-0.000450832	0	0.0380372
002250	联化科技	20.99	0.12	0.683445	0.772065	0.05	0.0278585	0.129667	0.129667	0.00337008	0.0580524	0.0859109
002251	步步高	13.78	0.2	0.577636	0.275373	0.05	0.0322569	-0.523276	0	-0.00105541	0	0.0322569
002252	上海莱士	47.5	0.1	0.373937	0.536629	0.05	0.0260526	0.435079	0.435079	0.00371022	0.0609115	0.0869642
002253	川大智胜	27.04	0	0.106372	0.246231	0.05	0.025	1.31481	1.31481	0.00560061	0.0748372	0.0998372
002254	泰和新材	7.73	0.06	0.329667	0.178632	0.05	0.028881	-0.458144	0	-0.00129828	0	0.028881
002255	海陆重工	14.66	0.05	0.254269	0.168514	0.05	0.0267053	-0.337261	0	-0.000154046	0	0.0267053
002256	彩虹精化	8.16	0.06	0.145058	0.164682	0.05	0.0286765	0.135284	0.135284	0.00233841	0.0483571	0.0770335
002258	利尔化学	14.08	0	0.470223	0.715026	0.05	0.025	0.52061	0.52061	0.0163418	0.127835	0.152835
002259	升达林业	6.63	0	0.017903	0.029242	0.05	0.025	0.633358	0.633358	0.00220024	0.0469067	0.0719067
002260	伊立浦	12.36	0.02	0.22268	-0.081207	0.05	0.0258091	-1.36468	0	-0.000234701	0	0.0258091
002261	拓维信息	19.74	0.05	0.1831	0.384358	0.05	0.0262665	1.09917	1.09917	0.0104216	0.102086	0.128353
002262	恩华药业	28.17	0.06	0.562816	0.526172	0.05	0.026065	-0.0651083	0	-0.000319581	0	0.026065
002263	大东南	5.36	0	-0.011162	-0.003697	0.05	0.025	-0.668787	0	0.000729123	0.0270023	0.0520023
002264	新华都	6.62	0	0.036643	-0.728441	0.05	0.025	-20.8794	0	0.00034824	0.0186612	0.0436612
002266	浙富控股	9.25	0.015	0.068882	0.050809	0.05	0.0258108	-0.262376	0	0.000293863	0.0171424	0.0429532
002267	陕天然气	10.26	0.15	0.463732	0.531672	0.05	0.0323099	0.146507	0.146507	0.00540586	0.0735246	0.105835
002268	卫士通	28.2	0.03	0.578367	0.375839	0.05	0.0255319	-0.350172	0	-0.000373595	0	0.0255319
002269	美邦服饰	12.33	0.1	0.144056	-0.17099	0.05	0.0290552	-2.18697	0	0.000260033	0.0161255	0.0451807
002270	法因数控	8.33	0.05	0.097145	2.25065	0.05	0.0280012	22.168	22.168	0.258725	0.508651	0.536652
002271	东方雨虹	26.37	0.2	1.39932	0.877357	0.05	0.0287922	-0.373011	0	-0.00182425	0	0.0287922
002272	川润股份	4.42	0	0.025274	-0.161701	0.05	0.025	-7.39792	0	0.000339095	0.0184145	0.0434145
002273	水晶光电	15.9	0.15	0.40771	0.348967	0.05	0.029717	-0.14408	0	-0.000399008	0	0.029717
002274	华昌化工	7.02	0	-0.247514	0.046532	0.05	0.025	-1.188	0	0.00238792	0.0488664	0.0738664
002275	桂林三金	15.29	0.6	0.753755	0.638212	0.05	0.0446207	-0.15329	0	-0.000473859	0	0.0446207
002276	万马电缆	4.69	0.05	0.251983	0.294031	0.05	0.0303305	0.166868	0.166868	0.00719901	0.084847	0.115177
002277	友阿股份	11.56	0.1	0.592541	0.531282	0.05	0.0293253	-0.103384	0	-0.00170292	0	0.0293253
002278	神开股份	11.86	0.1	0.181616	0.04074	0.05	0.0292159	-0.775681	0	8.78999e-05	0.00937549	0.0385913
002279	久其软件	12.26	0.100196	0.407557	0.599192	0.05	0.0290863	0.470204	0.470204	0.0148148	0.121716	0.150802
002280	新世纪	12.86	0.2	0.588538	0.457089	0.05	0.032776	-0.223348	0	-0.00121398	0	0.032776
002281	光迅科技	37.22	0.5	0.708253	1.159	0.05	0.0317168	0.636418	0.636418	0.0121648	0.110294	0.142011
002282	博深工具	8.26	0.1	0.135722	0.019509	0.05	0.0310533	-0.856258	0	0.000142744	0.0119475	0.0430008
002283	天润曲轴	5.75	0.024	0.247306	0.27388	0.05	0.027087	0.107454	0.107454	0.00320478	0.0566108	0.0836977
002284	亚太股份	8.8	0.1	0.491195	0.201596	0.05	0.0306818	-0.589581	0	-0.00184951	0	0.0306818
002285	世联行	15.76	0.06	0.548551	0.376295	0.05	0.0269036	-0.31402	0	-0.00101653	0	0.0269036
002286	保龄宝	16.3	0.03	0.061686	0.110888	0.05	0.0259202	0.79762	0.79762	0.00350117	0.0591707	0.0850909
002287	奇正藏药	21.74	0.389	0.579974	0.643737	0.05	0.0339466	0.109941	0.109941	0.00275147	0.0524544	0.0864011
002288	超华科技	7.61	0.01	0.029525	0.02987	0.05	0.025657	0.011685	0.011685	0.00050963	0.022575	0.048232
002289	宇顺电子	16.54	0	-1.73261	-5.90293	0.05	0.025	2.40696	2.40696	-0.246273	0	0.025
002290	禾盛新材	10.5	0.15	-0.580158	0.13418	0.05	0.0321429	-1.23128	0	0.00379582	0.0616102	0.0937531
002291	星期六	5.74	0.1	0.10631	0.059928	0.05	0.0337108	-0.43629	0	0.000210373	0.0145042	0.048215
002292	奥飞动漫	32.66	0.08	0.652857	0.380138	0.05	0.0262247	-0.417732	0	-0.000311738	0	0.0262247
002293	罗莱家纺	23.81	1	1.41837	0.602849	0.05	0.0459996	-0.574971	0	-0.000862556	0	0.0459996
002294	信立泰	34.4	0.7	1.59597	1.21382	0.05	0.0351744	-0.239449	0	-0.00108249	0	0.0351744
002295	精艺股份	5.93	0	-0.264415	0.025302	0.05	0.025	-1.09569	0	0.00285447	0.0534272	0.0784272
002296	辉煌科技	20.77	0.03	0.266336	0.198918	0.05	0.0257222	-0.253131	0	2.04758e-05	0.00452502	0.0302472
002297	博云新材	9.53	0	0.020926	-0.350071	0.05	0.025	-17.729	0	0.00051521	0.0226982	0.0476982
002298	鑫龙电器	7.23	0	0.040243	0.122884	0.05	0.025	2.05355	2.05355	0.011777	0.108522	0.133522
002299	圣农发展	9.63	0	0.041692	-0.449219	0.05	0.025	-11.7747	0	0.000408531	0.0202121	0.0452121
002300	太阳电缆	7.71	0.28	0.387071	0.418977	0.05	0.0431582	0.0824293	0.0824293	0.00349071	0.0590822	0.10224
002301	齐心文具	8.06	0.02	0.077383	0.053024	0.05	0.0262407	-0.314785	0	0.000208531	0.0144406	0.0406813
002302	西部建设	11.16	0.1	0.708228	0.71046	0.05	0.0294803	0.00315153	0.00315153	-0.00210398	0	0.0294803
002303	美盈森	17.69	0.075	0.374119	0.151063	0.05	0.0271198	-0.596217	0	-0.000321945	0	0.0271198
002304	洋河股份	40.82	2	4.188	3.56021	0.05	0.0494978	-0.149901	0	-0.0026798	0	0.0494978
002305	南国置业	7.33	0.1	0.506233	0.057418	0.05	0.0318213	-0.886578	0	-0.00244056	0	0.0318213
002306	湘鄂情	5.17	0	-0.89281	0.062809	0.05	0.025	-1.07035	0	0.00925953	0.0962264	0.121226
002307	北新路桥	5.47	0	0.019414	0.016281	0.05	0.025	-0.161378	0	0.000447541	0.0211552	0.0461552
002308	威创股份	7.92	0.035	0.125887	0.142573	0.05	0.0272096	0.132547	0.132547	0.00205244	0.0453039	0.0725134
002309	中利科技	16.7	0.1	0.439381	0.919646	0.05	0.027994	1.09305	1.09305	0.0282265	0.168008	0.196002
002310	东方园林	32.51	0.065	0.637548	0.594897	0.05	0.0259997	-0.0668985	0	-0.000304557	0	0.0259997
002311	海大集团	11.74	0.15	0.514563	0.515098	0.05	0.0313884	0.00103972	0.00103972	-0.00116069	0	0.0313884
002312	三泰电子	18.57	0.1	0.215026	-0.041283	0.05	0.0276925	-1.19199	0	0.000187915	0.0137082	0.0414007
002313	日海通讯	16.03	0	0.150292	-0.158216	0.05	0.025	-2.05272	0	0.000156216	0.0124987	0.0374987
002314	雅致股份	6.83	0	-0.929081	0.120225	0.05	0.025	-1.1294	0	0.00742647	0.086177	0.111177
002315	焦点科技	44.9	0.8	1.01459	1.32252	0.05	0.0339087	0.303501	0.303501	0.00687809	0.0829343	0.116843
002316	键桥通讯	8.83	0.01	0.033873	0.042309	0.05	0.0255663	0.249048	0.249048	0.00141721	0.0376458	0.0632121
002317	众生药业	19.7	0.25	0.584525	0.40033	0.05	0.0313452	-0.315119	0	-0.000501046	0	0.0313452
002318	久立特材	17.9	0.2	0.556202	0.134134	0.05	0.0305866	-0.758839	0	-0.000618097	0	0.0305866
002319	乐通股份	7.55	0.01	0.044547	0.023639	0.05	0.0256623	-0.469347	0	0.000363538	0.0190667	0.0447289
002320	海峡股份	9.16	0.018	0.195925	0.273457	0.05	0.0259825	0.395723	0.395723	0.00806982	0.0898322	0.115815
002321	华英农业	6.31	0	0.032559	0.040689	0.05	0.025	0.249701	0.249701	0.00165544	0.040687	0.065687
002322	理工监测	13.44	0.2	0.213823	0.261302	0.05	0.0324405	0.222048	0.222048	0.00378958	0.0615595	0.094
002323	中联电气	14.08	0	0.116667	2.21509	0.05	0.025	17.9864	17.9864	0.149247	0.386324	0.411324
002324	普利特	17.65	0.1	0.726093	0.964423	0.05	0.0278329	0.328236	0.328236	0.0122209	0.110548	0.138381
002325	洪涛股份	9.59	0.05	0.367054	0.342076	0.05	0.0276069	-0.0680499	0	-0.00115159	0	0.0276069
002326	永太科技	12.27	0.1	0.291178	0.179462	0.05	0.029075	-0.383669	0	-0.00034119	0	0.029075
002327	富安娜	14.95	0.1	0.879781	0.466321	0.05	0.0283445	-0.469958	0	-0.002139	0	0.0283445
002328	新朋股份	9.77	0.06	0.348127	0.337256	0.05	0.0280706	-0.0312271	0	-0.000993652	0	0.0280706
002329	皇氏乳业	12.22	0.05	0.337315	0.257047	0.05	0.0270458	-0.237962	0	-0.000648699	0	0.0270458
002330	得利斯	5.46	0.03	0.071641	0.044294	0.05	0.0277473	-0.381723	0	0.000113857	0.0106704	0.0384176
002331	皖通科技	9.36	0.05	0.249514	0.256405	0.05	0.0276709	0.0276177	0.0276177	0.000169025	0.013001	0.0406719
002332	仙琚制药	14.06	0.1	0.095329	0.171252	0.05	0.0285562	0.796431	0.796431	0.00587638	0.0766575	0.105214
002333	罗普斯金	10.17	0.3	0.21371	0.820237	0.05	0.0397493	2.83808	2.83808	0.0601682	0.245292	0.285041
002334	英威腾	13.78	0.150098	0.447721	0.209638	0.05	0.0304462	-0.531766	0	-0.000697559	0	0.0304462
002335	科华恒盛	13.62	0.1	0.61226	0.702202	0.05	0.0286711	0.146902	0.146902	0.00517805	0.0719587	0.10063
002336	人人乐	9.32	0	-1.1513	-1.18682	0.05	0.025	0.0308547	0.0308547	0.00299003	0.0546811	0.0796811
002337	赛象科技	10.84	0	0.273888	-0.162338	0.05	0.025	-1.59272	0	-0.000638321	0	0.025
002338	奥普光电	24.13	0.25	0.570541	0.416196	0.05	0.0301803	-0.270524	0	-0.000271374	0	0.0301803
002339	积成电子	8.73	0.06	0.372459	0.430158	0.05	0.0284364	0.154914	0.154914	0.0052847	0.0726959	0.101132
002340	格林美	10.25	0.01	0.280217	0.150223	0.05	0.0254878	-0.463905	0	-0.000717284	0	0.0254878
002341	新纶科技	16.57	0.012	0.241953	-0.322141	0.05	0.0253621	-2.33142	0	-8.68574e-05	0	0.0253621
002342	巨力索具	5.78	0.006	0.033587	0.028259	0.05	0.025519	-0.158633	0	0.000360676	0.0189915	0.0445105
002343	禾欣股份	7.96	0	0.347199	0.458458	0.05	0.025	0.320447	0.320447	0.0124214	0.111451	0.136451
002344	海宁皮城	20.78	0.12	0.856412	0.499027	0.05	0.0278874	-0.417305	0	-0.00128296	0	0.0278874
002345	潮宏基	11.28	0.1	0.265927	0.302557	0.05	0.0294326	0.137745	0.137745	0.00293487	0.0541744	0.083607
002346	柘中建设	12.52	0.05	0.191168	0.262293	0.05	0.0269968	0.372055	0.372055	0.00564629	0.0751418	0.102139
002347	泰尔重工	7.7	0.03	0.037494	0.05171	0.05	0.0269481	0.379154	0.379154	0.00232896	0.0482593	0.0752074
002348	高乐股份	6.56	0.05	0.096701	0.117939	0.05	0.028811	0.219625	0.219625	0.00333052	0.0577107	0.0865217
002349	精华制药	12.57	0.1	0.156259	0.292088	0.05	0.0289777	0.869256	0.869256	0.011024	0.104995	0.133973
002350	北京科锐	9.46	0.15	0.352662	0.19553	0.05	0.0329281	-0.44556	0	-0.000779703	0	0.0329281
002351	漫步者	12.64	0.2	0.310025	0.331138	0.05	0.0329114	0.068101	0.068101	0.00152713	0.0390785	0.0719899
002352	鼎泰新材	24.1	0	0.30996	0.215258	0.05	0.025	-0.30553	0	-1.80705e-05	0	0.025
002353	杰瑞股份	79.37	0.2	1.26972	0.150981	0.05	0.0262599	-0.881091	0	-0.000110288	0	0.0262599
002354	科冕木业	15.77	0.104	1.04986	1.22026	0.05	0.0282974	0.162308	0.162308	0.00827746	0.0909805	0.119278
002355	兴民钢圈	7.21	0.01	0.097368	0.063583	0.05	0.0256935	-0.346983	0	-1.50739e-05	0	0.0256935
002356	浩宁达	21.83	0.15	0.387812	0.335906	0.05	0.0284356	-0.133843	0	-7.96691e-05	0	0.0284356
002357	富临运业	10.2	0.12	0.615295	0.608442	0.05	0.0308824	-0.0111377	0	-0.00206243	0	0.0308824
002358	森源电气	21.5	0.23	0.671808	0.216274	0.05	0.0303488	-0.678072	0	-0.000641292	0	0.0303488
002359	齐星铁塔	6.44	0	-0.197731	0.027087	0.05	0.025	-1.13699	0	0.00216018	0.0464777	0.0714777
002360	同德化工	11.1	0.1	0.351251	0.220216	0.05	0.0295045	-0.373052	0	-0.000711696	0	0.0295045
002361	神剑股份	5.48	0	0.226778	0.271023	0.05	0.025	0.195103	0.195103	0.00662976	0.0814234	0.106423
002362	汉王科技	12.98	0	0.048629	0.02331	0.05	0.025	-0.520656	0	0.000437677	0.0209207	0.0459207
002363	隆基机械	17.24	0.05	0.148786	0.177452	0.05	0.0264501	0.192666	0.192666	0.00193086	0.0439415	0.0703916
002364	中恒电气	12.44	0.03	0.481421	0.280512	0.05	0.0262058	-0.417325	0	-0.00124823	0	0.0262058
002365	永安药业	8.94	0.06	0.169638	0.091886	0.05	0.0283557	-0.458341	0	-0.000144712	0	0.0283557
002366	丹甫股份	10.03	0	0.26404	0.106899	0.05	0.025	-0.595141	0	-0.000691251	0	0.025
002367	康力电梯	13.13	0.25	0.547823	0.663799	0.05	0.0345202	0.211703	0.211703	0.00793839	0.0890977	0.123618
002368	太极股份	32.56	0.22	0.722238	0.484069	0.05	0.0283784	-0.329765	0	-0.000303755	0	0.0283784
002369	卓翼科技	17.8	0	0.090091	-0.112487	0.05	0.025	-2.24859	0	0.000371935	0.0192856	0.0442856
002370	亚太药业	16.5	0.1	0.198863	0.276907	0.05	0.0280303	0.392451	0.392451	0.00491302	0.070093	0.0981233
002371	七星电子	21.51	0	0.208758	0.213243	0.05	0.025	0.0214842	0.0214842	0.00034825	0.0186614	0.0436614
002372	伟星新材	14.82	0.6	0.884498	0.837081	0.05	0.0452429	-0.0536089	0	-0.000937215	0	0.0452429
002373	联信永益	11.08	0.1	0.530544	0.575184	0.05	0.0295126	0.0841401	0.0841401	0.00250572	0.0500572	0.0795699
002374	丽鹏股份	6.9	0	0.106421	0.374371	0.05	0.025	2.51783	2.51783	0.0386872	0.196691	0.221691
002375	亚厦股份	25.8	0.109999	1.19885	0.440294	0.05	0.0271318	-0.632736	0	-0.00158722	0	0.0271318
002376	新北洋	11	0.1	0.557291	0.3357	0.05	0.0295455	-0.397622	0	-0.00166021	0	0.0295455
002377	国创高新	7.32	0	0.105905	0.0908	0.05	0.025	-0.142628	0	-9.83948e-05	0	0.025
002378	章源钨业	17.65	0	0.14092	-0.172941	0.05	0.025	-2.22723	0	0.000225793	0.0150264	0.0400264
002379	鲁丰股份	5.6	0	-0.374156	-0.127791	0.05	0.025	-0.658455	0	0.00396568	0.0629736	0.0879736
002380	科远股份	34.57	0.14	0.426966	0.299664	0.05	0.0270249	-0.298155	0	0.000112806	0.010621	0.0376459
002381	双箭股份	12.06	0.3	0.572514	0.303206	0.05	0.0374378	-0.470395	0	-0.000972017	0	0.0374378
002382	蓝帆股份	12.26	0.2	0.256973	0.680273	0.05	0.0331566	1.64725	1.64725	0.0345783	0.185952	0.219109
002383	合众思壮	17.88	0	0.197612	0.321086	0.05	0.025	0.62483	0.62483	0.0069781	0.083535	0.108535
002384	东山精密	20.88	0	0.057861	0.046535	0.05	0.025	-0.195745	0	0.000486444	0.0220555	0.0470555
002385	大北农	16.35	0.1	0.487184	0.259065	0.05	0.0280581	-0.46824	0	-0.000702602	0	0.0280581
002386	天原集团	7.24	0	0.081096	-0.01363	0.05	0.025	-1.16807	0	6.49448e-05	0.00805883	0.0330588
002387	黑牛食品	7.89	0.01	0.039264	-1.36664	0.05	0.0256337	-35.8063	0	0.000408266	0.0202056	0.0458393
002388	新亚制程	8.89	0.01	0.067575	0.012395	0.05	0.0255624	-0.816574	0	0.000273376	0.0165341	0.0420965
002389	南洋科技	6.6	0.02	0.093995	0.161651	0.05	0.0265152	0.719783	0.719783	0.0102419	0.101202	0.127717
002390	信邦制药	27.59	0.06	0.307435	0.134605	0.05	0.0260874	-0.562168	0	0.000123401	0.0111086	0.0371959
002391	长青股份	23.9	0.3	0.736415	0.650641	0.05	0.0312762	-0.116475	0	-0.00056242	0	0.0312762
002392	北京利尔	6.88	0.05	0.339396	-0.03829	0.05	0.0286337	-1.11282	0	-0.00164665	0	0.0286337
002393	力生制药	39.4	0.31	0.509093	0.625998	0.05	0.028934	0.229634	0.229634	0.00315825	0.0561983	0.0851323
002394	联发股份	16.41	0.2	0.973398	0.908104	0.05	0.0310938	-0.0670784	0	-0.00199904	0	0.0310938
002395	双象股份	8.39	0.05	0.009973	0.171638	0.05	0.0279797	16.2103	16.2103	0.0199922	0.141394	0.169374
002396	星网锐捷	21.42	0.1	1.05884	0.895791	0.05	0.0273343	-0.15399	0	-0.00172446	0	0.0273343
002397	梦洁家纺	14.72	0.199805	0.488678	0.231697	0.05	0.0317869	-0.52587	0	-0.000649508	0	0.0317869
002398	建研集团	13.45	0.1	0.868457	0.597251	0.05	0.0287175	-0.312285	0	-0.00240377	0	0.0287175
002399	海普瑞	20.3	0.3	0.41906	0.70992	0.05	0.0323892	0.694077	0.694077	0.014345	0.11977	0.15216
002400	省广股份	36.25	0.11	0.818405	0.670357	0.05	0.0265172	-0.180898	0	-0.00042567	0	0.0265172
002401	中海科技	12.54	0.05	0.175178	0.190488	0.05	0.0269936	0.0873968	0.0873968	0.00125107	0.0353705	0.0623641
002402	和而泰	18.95	0.1	0.280688	0.226347	0.05	0.0276385	-0.193599	0	2.32863e-05	0.00482559	0.0324641
002403	爱仕达	9.38	0.25	0.36877	0.364237	0.05	0.0383262	-0.0122922	0	-0.000496825	0	0.0383262
002404	嘉欣丝绸	7.3	0.2	0.343771	0.124092	0.05	0.0386986	-0.639027	0	-0.000857012	0	0.0386986
002405	四维图新	12.25	0.051	0.18713	0.205144	0.05	0.0270816	0.0962646	0.0962646	0.00144015	0.0379493	0.0650309
002406	远东传动	8.9	0.2	0.460762	0.165022	0.05	0.036236	-0.64185	0	-0.00127551	0	0.036236
002407	多氟多	13.81	0.06	0.034586	0.125772	0.05	0.0271723	2.6365	2.6365	0.00721601	0.0849471	0.112119
002408	齐翔腾达	14.3	0.043321	0.553594	0.23209	0.05	0.0265147	-0.580758	0	-0.00123261	0	0.0265147
002409	雅克科技	16.23	0.108	0.362406	0.542812	0.05	0.0283272	0.497801	0.497801	0.0108015	0.10393	0.132258
002410	广联达	31.5	0.4	0.804434	0.227337	0.05	0.0313492	-0.717395	0	-0.000294107	0	0.0313492
002411	九九久	8.99	0.05	0.086266	0.378825	0.05	0.0277809	3.39136	3.39136	0.0328347	0.181203	0.208984
002412	汉森制药	36.12	0	0.403826	0.338848	0.05	0.025	-0.160906	0	6.59939e-05	0.00812366	0.0331237
002413	常发股份	7.45	0	0.151462	0.442827	0.05	0.025	1.92368	1.92368	0.0387179	0.196769	0.221769
002414	高德红外	22.8	0.02	0.113265	0.105659	0.05	0.0254386	-0.0671523	0	0.000398734	0.0199683	0.0454069
002415	海康威视	22.98	0.4	1.1503	1.44574	0.05	0.0337032	0.256844	0.256844	0.0114898	0.10719	0.140894
002416	爱施德	18.9	0	0.047451	0.139564	0.05	0.025	1.94122	1.94122	0.00537317	0.0733019	0.0983019
002417	三元达	6.91	0	-1.22862	0.106801	0.05	0.025	-1.08693	0	0.00951516	0.0975457	0.122546
002418	康盛股份	6.88	0	-0.142648	0.246484	0.05	0.025	-2.72792	0	0.00166169	0.0407638	0.0657638
002419	天虹商场	10.28	0.332711	0.665897	1.50849	0.05	0.0411824	1.26534	1.26534	0.080421	0.283586	0.324768
002420	毅昌股份	5.9	0	0.107562	0.118045	0.05	0.025	0.0974601	0.0974601	0.00149024	0.0386036	0.0636036
002421	达实智能	17.95	0.1	0.57756	0.248919	0.05	0.0277855	-0.569016	0	-0.000836767	0	0.0277855
002422	科伦药业	45.89	0.25	1.36761	0.376312	0.05	0.0277239	-0.72484	0	-0.000721485	0	0.0277239
002423	中原特钢	8.64	0	-0.092731	-0.424171	0.05	0.025	3.57421	3.57421	-0.0371995	0	0.025
002424	贵州百灵	25.35	0.2	0.669757	0.29489	0.05	0.0289448	-0.559706	0	-0.00048322	0	0.0289448
002425	凯撒股份	8.63	0.017962	0.003913	0.115465	0.05	0.0260407	28.5081	28.5081	0.0135815	0.11654	0.14258
002426	胜利精密	14.61	0.1	0.149997	0.236993	0.05	0.0284223	0.579985	0.579985	0.00624904	0.0790509	0.107473
002427	尤夫股份	5.82	0.05	0.43107	0.261571	0.05	0.0292955	-0.393205	0	-0.00284512	0	0.0292955
002428	云南锗业	13.24	0.03	0.191825	0.09649	0.05	0.0261329	-0.496989	0	-4.14846e-05	0	0.0261329
002429	兆驰股份	13.5	0.026	0.415575	0.215157	0.05	0.025963	-0.482267	0	-0.000865091	0	0.025963
002430	杭氧股份	7.4	0.02	0.195903	0.194558	0.05	0.0263514	-0.00686564	0	-0.000629275	0	0.0263514
002431	棕榈园林	20.66	0.07	0.972614	-0.368243	0.05	0.0266941	-1.37861	0	-0.00164128	0	0.0266941
002432	九安医疗	11.02	0.02	0.022562	-0.405272	0.05	0.0259074	-18.9626	0	0.000568827	0.0238501	0.0497575
002433	太安堂	15.22	0.026	0.266684	0.253317	0.05	0.0258541	-0.050123	0	-0.000207661	0	0.0258541
002434	万里扬	9.56	0.2	0.584748	0.415356	0.05	0.0354603	-0.289684	0	-0.00180088	0	0.0354603
002435	长江润发	8.15	0.1	0.243065	0.214543	0.05	0.031135	-0.117343	0	-0.00052181	0	0.031135
002436	兴森科技	18.45	0.2	0.562767	0.313946	0.05	0.0304201	-0.442139	0	-0.000599734	0	0.0304201
002437	誉衡药业	42.1	0.1	0.62258	0.956375	0.05	0.0261876	0.536148	0.536148	0.00787501	0.0887412	0.114929
002438	江苏神通	12.62	0.05	0.258733	0.07671	0.05	0.026981	-0.703517	0	-0.000297118	0	0.026981
002439	启明星辰	31.9	0.05	0.438715	0.307289	0.05	0.0257837	-0.29957	0	-2.28419e-05	0	0.0257837
002440	闰土股份	16.07	0.55	1.80677	0.977357	0.05	0.0421126	-0.45906	0	-0.0038481	0	0.0421126
002441	众业达	15.1	0.3	0.933991	0.383476	0.05	0.0349338	-0.589422	0	-0.00187232	0	0.0349338
002442	龙星化工	4.05	0	0.031256	-0.171733	0.05	0.025	-6.4944	0	0.000239123	0.0154636	0.0404636
002443	金洲管道	7.58	0.1	0.136795	0.17354	0.05	0.0315963	0.268614	0.268614	0.00494361	0.0703108	0.101907
002444	巨星科技	8.14	0.2	0.478846	0.47456	0.05	0.037285	-0.00895069	0	-0.00155114	0	0.037285
002445	中南重工	9.38	0.02	0.259051	0.188295	0.05	0.0260661	-0.273135	0	-0.000701427	0	0.0260661
002446	盛路通信	10.82	0.01	0.277126	0.270572	0.05	0.0254621	-0.0236499	0	-0.0006323	0	0.0254621
002447	壹桥苗业	19.28	0.05	0.480754	0.261038	0.05	0.0262967	-0.457024	0	-0.000555253	0	0.0262967
002448	中原内配	11.98	0.2	0.769337	0.32823	0.05	0.0333472	-0.57336	0	-0.00209888	0	0.0333472
002449	国星光电	8.48	0.15	0.311568	0.323953	0.05	0.0338443	0.0397506	0.0397506	0.000768859	0.0277283	0.0615726
002450	康得新	24.3	0.116757	1.05022	0.87331	0.05	0.0274024	-0.168449	0	-0.00141005	0	0.0274024
002451	摩恩电气	9.3	0	0.070088	0.044017	0.05	0.025	-0.371975	0	0.000248183	0.0157538	0.0407538
002452	长高集团	18.2	0.1	0.337164	0.127887	0.05	0.0277473	-0.620698	0	-0.000156365	0	0.0277473
002453	天马精化	10.39	0.02	0.062008	0.047645	0.05	0.0259625	-0.231631	0	0.000375647	0.0193816	0.0453441
002454	松芝股份	10.52	0.3	0.742712	0.815814	0.05	0.0392586	0.0984258	0.0984258	0.00496009	0.0704279	0.109686
002455	百川股份	11.28	0.25	0.231261	0.126817	0.05	0.0360816	-0.451628	0	0.000276786	0.0166369	0.0527184
002456	欧菲光	48.08	0.1	0.661303	0.464239	0.05	0.0260399	-0.297994	0	-9.63297e-06	0	0.0260399
002457	青龙管业	8.25	0.02	0.18375	0.140104	0.05	0.0262121	-0.237529	0	-0.000426561	0	0.0262121
002458	益生股份	8.2	0	0.08178	-1.42473	0.05	0.025	-18.4215	0	0.000126341	0.0112402	0.0362402
002459	天业通联	7.01	0	0.028419	-0.83137	0.05	0.025	-30.254	0	0.000422297	0.0205499	0.0455499
002460	赣锋锂业	23.44	0.1	0.236745	0.330314	0.05	0.0271331	0.395231	0.395231	0.00422305	0.064985	0.0921181
002461	珠江啤酒	9.51	0.03	0.102544	0.142989	0.05	0.0265773	0.394416	0.394416	0.00442011	0.0664839	0.0930612
002462	嘉事堂	15.05	0.12	1.27676	1.2556	0.05	0.0289867	-0.0165716	0	-0.0034015	0	0.0289867
002463	沪电股份	3.69	0	-0.007233	0.003308	0.05	0.025	-1.45735	0	0.000723008	0.0268888	0.0518888
002464	金利科技	14.66	0	-0.889133	0.22219	0.05	0.025	-1.2499	0	0.00365751	0.0604774	0.0854774
002465	海格通信	20.78	0.2	0.528211	0.304935	0.05	0.0298123	-0.422702	0	-0.000382186	0	0.0298123
002466	天齐锂业	30.25	0	1.08795	1.6286	0.05	0.025	0.496939	0.496939	0.0166993	0.129226	0.154226
002467	二六三	19.98	0.18	0.306454	0.073794	0.05	0.0295045	-0.7592	0	0.000103614	0.0101791	0.0396836
002468	艾迪西	7.17	0.01	0.013904	9.3e-05	0.05	0.0256974	-0.993311	0	0.000563394	0.0237359	0.0494333
002469	三维工程	14.55	0.15	0.491413	0.396593	0.05	0.0301546	-0.192954	0	-0.000779402	0	0.0301546
002470	金正大	21.3	0.15	1.12626	0.709124	0.05	0.0285211	-0.370375	0	-0.00183036	0	0.0285211
002471	中超电缆	9.61	0.065	0.295951	0.090524	0.05	0.0283819	-0.694125	0	-0.000734276	0	0.0283819
002472	双环传动	7.02	0.12	0.425098	0.404116	0.05	0.033547	-0.049358	0	-0.00190236	0	0.033547
002473	圣莱达	21	0	-0.063097	0.021517	0.05	0.025	-1.34101	0	0.000775231	0.027843	0.052843
002474	榕基软件	11.03	0.015	0.035306	0.024832	0.05	0.02568	-0.296663	0	0.000499415	0.0223476	0.0480276
002475	立讯精密	33.42	0.08	0.887885	0.899907	0.05	0.0261969	0.01354	0.01354	-0.000282372	0	0.0261969
002476	宝莫股份	9.23	0.03	0.078974	-0.016142	0.05	0.0266251	-1.2044	0	0.000281086	0.0167656	0.0433908
002477	雏鹰农牧	10.34	0	-0.196119	0.220185	0.05	0.025	-2.12271	0	0.00157335	0.0396655	0.0646655
002478	常宝股份	10.2	0.2	0.706598	0.56426	0.05	0.0348039	-0.201441	0	-0.0022524	0	0.0348039
002479	富春环保	8.27	0.131676	0.297693	0.292685	0.05	0.0329611	-0.0168227	0	-0.000713405	0	0.0329611
002480	新筑股份	16.18	0	0.014345	-0.266374	0.05	0.025	-19.5691	0	0.000580671	0.0240971	0.0490971
002481	双塔食品	12.8	0.03	0.294426	0.14666	0.05	0.0261719	-0.501878	0	-0.000465135	0	0.0261719
002482	广田股份	19.6	0.15	1.06283	0.497027	0.05	0.0288265	-0.532354	0	-0.00188033	0	0.0288265
002483	润邦股份	10.16	0.05	0.407523	-0.970206	0.05	0.0274606	-3.38074	0	-0.00125144	0	0.0274606
002484	江海股份	20.21	0.1	0.488601	0.411326	0.05	0.027474	-0.158156	0	-0.000453988	0	0.027474
002485	希努尔	6.59	0	-0.145596	0.070581	0.05	0.025	-1.48477	0	0.00172967	0.0415893	0.0665893
002486	嘉麟杰	7.73	0.01	0.028271	-0.133083	0.05	0.0256468	-5.7074	0	0.000474894	0.0217921	0.0474389
002487	大金重工	5.92	0.01	0.131284	0.17161	0.05	0.0258446	0.307166	0.307166	0.00637095	0.0798182	0.105663
002488	金固股份	9.56	0.2	0.305822	0.085665	0.05	0.0354603	-0.719886	0	-0.000342058	0	0.0354603
002489	浙江永强	10.2	0.5	0.674686	0.230414	0.05	0.0495098	-0.658487	0	-0.000856064	0	0.0495098
002490	山东墨龙	10.56	0	0.017869	-0.359089	0.05	0.025	-21.0956	0	0.000540393	0.0232464	0.0482464
002491	通鼎光电	14.99	0.1	0.542161	0.243095	0.05	0.0283356	-0.551618	0	-0.00100551	0	0.0283356
002492	恒基达鑫	17.05	0.05	0.184542	0.118615	0.05	0.0264663	-0.357247	0	0.000159285	0.0126208	0.0390871
002493	荣盛石化	8.34	0.05	-0.539478	0.113449	0.05	0.0279976	-1.21029	0	0.00401815	0.0633888	0.0913865
002494	华斯股份	18.39	0	0.551105	0.037943	0.05	0.025	-0.931151	0	-0.000873382	0	0.025
002495	佳隆股份	6.39	0.1	0.129364	0.059182	0.05	0.0328247	-0.542516	0	6.52248e-05	0.00807619	0.0409009
002496	辉丰股份	16.58	0.125	0.614826	0.412095	0.05	0.0287696	-0.329737	0	-0.00102643	0	0.0287696
002497	雅化集团	9.01	0.1	0.518619	0.133124	0.05	0.0305494	-0.743311	0	-0.00194475	0	0.0305494
002498	汉缆股份	7.48	0.1	0.221845	0.104957	0.05	0.0316845	-0.52689	0	-0.000479014	0	0.0316845
002499	科林环保	26.16	0.03	0.060349	0.143342	0.05	0.0255734	1.37522	1.37522	0.00371117	0.0609194	0.0864927
002500	山西证券	6.9	0.05	0.232817	0.588142	0.05	0.0286232	1.5262	1.5262	0.0506286	0.225008	0.253631
002501	利源精制	14.01	0.18	0.850074	0.510782	0.05	0.031424	-0.399132	0	-0.00204634	0	0.031424
002502	骅威股份	14.66	0.04	0.119699	0.285647	0.05	0.0263643	1.38638	1.38638	0.0116066	0.107734	0.134098
002503	搜于特	9.99	0.1	0.237316	0.190339	0.05	0.030005	-0.197951	0	-0.000287467	0	0.030005
002504	东光微电	8.17	0.1	4.20519	3.58021	0.05	0.03112	-0.14862	0	-0.0247671	0	0.03112
002505	大康牧业	15.21	0	0.006556	0.001707	0.05	0.025	-0.739628	0	0.000603448	0.0245652	0.0495652
002507	涪陵榨菜	37.8	0.1	0.655052	0.478474	0.05	0.0263228	-0.269563	0	-0.000173584	0	0.0263228
002508	老板电器	39.48	0.5	1.77404	1.70334	0.05	0.0313323	-0.0398536	0	-0.00126504	0	0.0313323
002509	天广消防	9.02	0.06	0.263302	0.148187	0.05	0.0283259	-0.437198	0	-0.000657186	0	0.0283259
002510	天汽模	11.07	0.1	0.40258	0.40416	0.05	0.0295167	0.00392469	0.00392469	-0.000804373	0	0.0295167
002511	中顺洁柔	11.71	0.01	0.166426	0.181205	0.05	0.025427	0.0888022	0.0888022	0.001198	0.0346121	0.0600391
002512	达华智能	11.84	0.1	0.364903	0.13687	0.05	0.029223	-0.624914	0	-0.000686993	0	0.029223
002513	蓝丰生化	10.19	0	-0.17579	-0.202212	0.05	0.025	0.150304	0.150304	-0.00110537	0	0.025
002514	宝馨科技	19.12	0	0.059963	0.123299	0.05	0.025	1.05625	1.05625	0.00378075	0.0614878	0.0864878
002515	金字火腿	14.4	0.08	0.177761	0.070037	0.05	0.0277778	-0.606005	0	0.000154379	0.0124249	0.0402027
002516	江苏旷达	11.64	0.1	0.684111	0.381386	0.05	0.0292955	-0.442509	0	-0.00208039	0	0.0292955
002517	泰亚股份	7.9	0	-0.298543	16.5394	0.05	0.025	-56.4005	0	0.00251451	0.0501449	0.0751449
002518	科士达	18.9	0.15	0.509353	0.776333	0.05	0.0289683	0.524155	0.524155	0.0136176	0.116694	0.145663
002519	银河电子	13.34	0.4	0.441999	0.437365	0.05	0.0399925	-0.0104842	0	-5.72676e-05	0	0.0399925
002520	日发精机	16.66	0.1	0.234384	0.123084	0.05	0.0280012	-0.474862	0	8.06339e-05	0.00897964	0.0369808
002521	齐峰新材	7.89	0.3	0.649021	0.546015	0.05	0.0440114	-0.15871	0	-0.00217593	0	0.0440114
002522	浙江众成	14.35	0.1	0.135138	0.072794	0.05	0.0284843	-0.461336	0	0.000340492	0.0184524	0.0469368
002523	天桥起重	4.97	0.05	0.039059	0.145922	0.05	0.0300302	2.73594	2.73594	0.0220105	0.148359	0.178389
002524	光正集团	6.32	0	-0.135623	0.050565	0.05	0.025	-1.37283	0	0.00169797	0.0412064	0.0662064
002526	山东矿机	5.5	0	0.031044	-0.530327	0.05	0.025	-18.0831	0	0.000342782	0.0185144	0.0435144
002527	新时达	10.98	0.17	0.5169	0.324808	0.05	0.0327413	-0.371623	0	-0.00128183	0	0.0327413
002528	英飞拓	16.25	0.1	0.072659	0.096976	0.05	0.0280769	0.334673	0.334673	0.00206118	0.0454002	0.0734771
002529	海源机械	11.44	0	0.020218	0.014031	0.05	0.025	-0.306014	0	0.000536635	0.0231654	0.0481654
002530	丰东股份	5.85	0.03	0.130215	0.132979	0.05	0.0275641	0.0212264	0.0212264	0.00011931	0.0109229	0.038487
002531	天顺风能	9.67	0.1	0.424883	0.368643	0.05	0.0301706	-0.132366	0	-0.00128665	0	0.0301706
002532	新界泵业	22.96	0.05	0.291832	0.359567	0.05	0.0260889	0.232103	0.232103	0.00299524	0.0547288	0.0808176
002533	金杯电工	6.39	0.1	0.240203	0.27576	0.05	0.0328247	0.148029	0.148029	0.00476242	0.0690103	0.101835
002534	杭锅股份	11.77	0.15	0.262482	-0.503186	0.05	0.0313721	-2.91703	0	-0.000130836	0	0.0313721
002535	林州重机	7.1	0.02	0.10648	-0.492771	0.05	0.0264085	-5.62783	0	-5.24529e-05	0	0.0264085
002536	西泵股份	21.73	0	0.428566	0.521981	0.05	0.025	0.217971	0.217971	0.00393778	0.0627517	0.0877517
002537	海立美达	14.29	0.05	0.337171	0.301208	0.05	0.0267495	-0.106661	0	-0.00046421	0	0.0267495
002538	司尔特	9.69	0.1	0.486718	0.34352	0.05	0.03016	-0.294211	0	-0.00160182	0	0.03016
002539	新都化工	8.67	0.2	0.564934	0.243907	0.05	0.036534	-0.568256	0	-0.00192325	0	0.036534
002540	亚太科技	9.98	0	0.529274	0.231541	0.05	0.025	-0.562531	0	-0.00202667	0	0.025
002541	鸿路钢构	11.49	0.07	0.514789	0.65946	0.05	0.0280461	0.28103	0.28103	0.0111375	0.105534	0.13358
002542	中化岩土	12.69	0.05	0.250717	0.193328	0.05	0.0269701	-0.2289	0	-0.000260469	0	0.0269701
002543	万和电气	12.72	0.18	0.60656	0.725066	0.05	0.0320755	0.195374	0.195374	0.00796107	0.0892248	0.1213
002544	杰赛科技	11.12	0.02	0.179098	0.208601	0.05	0.0258993	0.164731	0.164731	0.00251862	0.0501859	0.0760852
002545	东方铁塔	16.8	0.05	0.205934	0.077287	0.05	0.0264881	-0.6247	0	8.87204e-05	0.00941915	0.0359072
002546	新联电子	16.4	0.3	0.618947	0.649287	0.05	0.0341463	0.0490187	0.0490187	0.00112894	0.0335997	0.067746
002547	春兴精工	10.5	0.05	0.311896	0.180925	0.05	0.027381	-0.419919	0	-0.000735502	0	0.027381
002548	金新农	13.33	0.1	0.201788	0.280587	0.05	0.0287509	0.390504	0.390504	0.00598113	0.0773377	0.106089
002549	凯美特气	15.46	0	0.077561	-0.080299	0.05	0.025	-2.0353	0	0.000374156	0.0193431	0.0443431
002550	千红制药	35.32	0.3	0.756737	0.409831	0.05	0.0292469	-0.458423	0	-0.000215878	0	0.0292469
002551	尚荣医疗	30.2	0.099928	0.306009	0.329359	0.05	0.0266544	0.0763049	0.0763049	0.000977	0.031257	0.0579114
002552	宝鼎重工	11.3	0.02	0.047511	0.014147	0.05	0.025885	-0.702237	0	0.000459805	0.0214431	0.047328
002553	南方轴承	26.4	0.2	0.375105	0.18742	0.05	0.0287879	-0.500353	0	0.000118316	0.0108773	0.0396652
002554	惠博普	12.62	0.05	0.38587	0.320503	0.05	0.026981	-0.169402	0	-0.00080083	0	0.026981
002555	顺荣股份	27.36	0.1	0.18041	0.884247	0.05	0.0268275	3.90132	3.90132	0.0261151	0.161602	0.188429
002556	辉隆股份	10.06	0.1	0.283761	0.406771	0.05	0.0299702	0.433499	0.433499	0.0117155	0.108238	0.138208
002557	洽洽食品	24.14	0.7	0.864681	0.720224	0.05	0.0394988	-0.167064	0	-0.00023082	0	0.0394988
002558	世纪游轮	27.62	0	0.161673	-0.49714	0.05	0.025	-4.07497	0	0.000332326	0.0182298	0.0432298
002559	亚威股份	16.88	0.25	0.477052	0.198923	0.05	0.0324052	-0.583016	0	-0.000362971	0	0.0324052
002560	通达股份	19.48	0.15	0.482903	0.436939	0.05	0.0288501	-0.0951827	0	-0.000407156	0	0.0288501
002561	徐家汇	10.43	0.36	0.645895	0.633879	0.05	0.0422579	-0.0186036	0	-0.0013106	0	0.0422579
002562	兄弟科技	10.47	0.1	0.182535	0.378634	0.05	0.0297755	1.07431	1.07431	0.0187445	0.136911	0.166686
002563	森马服饰	26.89	1	1.62394	0.498253	0.05	0.0435943	-0.693183	0	-0.00111914	0	0.0435943
002564	张化机	12.73	0	0.088445	0.014349	0.05	0.025	-0.837764	0	0.000277612	0.0166617	0.0416617
002565	上海绿新	20.06	0	-0.068776	0.209523	0.05	0.025	-4.04646	0	0.000796426	0.028221	0.053221
002566	益盛药业	25.28	0.05	0.291019	0.03177	0.05	0.0259889	-0.890832	0	9.98328e-05	0.00999164	0.0359806
002567	唐人神	9.43	0.13	0.323314	0.307778	0.05	0.0318929	-0.0480524	0	-0.000697127	0	0.0318929
002568	百润股份	14.73	0	0.356279	0.558256	0.05	0.025	0.566907	0.566907	0.0131276	0.114576	0.139576
002569	步森股份	9.38	0	-0.736223	0.081217	0.05	0.025	-1.11032	0	0.00454943	0.0674495	0.0924495
002570	贝因美	30.7	0	0.06179	0.087503	0.05	0.025	0.416135	0.416135	0.00136192	0.0369042	0.0619042
002571	德力股份	10.61	0	0.024457	-0.160058	0.05	0.025	-7.54447	0	0.000509746	0.0225775	0.0475775
002572	索菲亚	21.92	0.35	0.749371	1.02475	0.05	0.0329836	0.367475	0.367475	0.0119413	0.109276	0.14226
002573	国电清新	22.17	0.2	0.518884	0.485736	0.05	0.0295106	-0.0638833	0	-0.000299364	0	0.0295106
002574	明牌珠宝	19.63	0.1	0.377674	0.107552	0.05	0.0275471	-0.715225	0	-0.000203138	0	0.0275471
002575	群兴玩具	10.21	0.1	0.055553	0.030891	0.05	0.0298972	-0.443936	0	0.000621788	0.0249357	0.0548328
002576	通达动力	7.51	0	-0.100312	0.052261	0.05	0.025	-1.52098	0	0.00129286	0.0359563	0.0609563
002577	雷柏科技	16.65	0	0.232699	-0.902557	0.05	0.025	-4.87865	0	-7.37958e-05	0	0.025
002578	闽发铝业	11.48	0.2	0.203688	0.042731	0.05	0.0337108	-0.790213	0	0.000249275	0.0157885	0.0494993
002579	中京电子	7.07	0.03	0.082674	0.083239	0.05	0.0271216	0.00683407	0.00683407	0.000230817	0.0151927	0.0423143
002580	圣阳股份	13.64	0.1	0.17939	0.147366	0.05	0.0286657	-0.178516	0	0.000164134	0.0128115	0.0414772
002581	万昌科技	14.59	0	0.578832	1.04869	0.05	0.025	0.81174	0.81174	0.0308457	0.175629	0.200629
002582	好想你	22.62	0.1	0.363826	-0.021905	0.05	0.0272104	-1.06021	0	-6.38054e-05	0	0.0272104
002583	海能达	23.68	0.02	0.062117	0.164651	0.05	0.0254223	1.65066	1.65066	0.00484512	0.0696069	0.0950292
002584	西陇化工	10.81	0.04	0.407211	0.413078	0.05	0.0268501	0.0144078	0.0144078	-0.000619824	0	0.0268501
002585	双星新材	11.49	0.03	0.181926	0.167995	0.05	0.0263055	-0.0765751	0	-9.96926e-05	0	0.0263055
002586	围海股份	12.7	0.1	0.304307	0.08833	0.05	0.028937	-0.709734	0	-0.000360709	0	0.028937
002587	奥拓电子	18.24	0.15	0.312458	0.057944	0.05	0.0291118	-0.814554	0	-9.01929e-06	0	0.0291118
002588	史丹利	36.89	0.5	1.73359	1.06594	0.05	0.0317769	-0.385127	0	-0.0013399	0	0.0317769
002589	瑞康医药	50.68	0.066	0.834168	0.438439	0.05	0.0256511	-0.4744	0	-0.000164994	0	0.0256511
002590	万安科技	13.18	0.08	0.363245	0.235282	0.05	0.0280349	-0.352277	0	-0.00059206	0	0.0280349
002591	恒大高新	13.18	0.005	0.02058	-0.261205	0.05	0.0251897	-13.6922	0	0.000556447	0.0235891	0.0487788
002592	八菱科技	10.7	0.15	0.379419	0.441861	0.05	0.0320093	0.164573	0.164573	0.00508731	0.0713254	0.103335
002593	日上集团	7.89	0.06	0.186407	0.150306	0.05	0.0288023	-0.193668	0	-0.000351715	0	0.0288023
002594	比亚迪	37.68	0	0.298817	1.26745	0.05	0.025	3.24155	3.24155	0.0259352	0.161044	0.186044
002595	豪迈科技	39.54	0.5	1.25411	0.80426	0.05	0.0313227	-0.358699	0	-0.000604759	0	0.0313227
002596	海南瑞泽	10	0.020022	0.088875	0.271375	0.05	0.0260011	2.05345	2.05345	0.0184817	0.135947	0.161948
002597	金禾实业	10.35	0.3	0.485453	0.323485	0.05	0.0394928	-0.333643	0	-0.000785506	0	0.0394928
002598	山东章鼓	6.78	0.1	0.243742	0.175261	0.05	0.0323746	-0.280957	0	-0.000749391	0	0.0323746
002599	盛通股份	11.7	0.03	0.086376	0.143951	0.05	0.0262821	0.666562	0.666562	0.00524256	0.0724055	0.0986876
002600	江粉磁材	8.75	0.1	-0.011021	0.068139	0.05	0.0307143	-7.18265	0	0.00100634	0.0317229	0.0624372
002601	佰利联	17.43	0.1	0.337191	0.581918	0.05	0.0278686	0.725782	0.725782	0.01385	0.117686	0.145554
002602	世纪华通	7.3	0.1	0.411106	0.399335	0.05	0.0318493	-0.0286325	0	-0.00180142	0	0.0318493
002603	以岭药业	32.8	0.1	0.629218	0.378491	0.05	0.0265244	-0.398474	0	-0.000255631	0	0.0265244
002604	龙力生物	19.83	0.03	0.269056	0.09539	0.05	0.0257564	-0.645464	0	-1.50128e-05	0	0.0257564
002605	姚记扑克	20.07	0	0.329401	0.240448	0.05	0.025	-0.270045	0	-0.00019563	0	0.025
002606	大连电瓷	11.82	0.075	0.124364	0.177119	0.05	0.0281726	0.424198	0.424198	0.00473082	0.0687809	0.0969535
002607	亚夏汽车	7.19	0	-0.214758	0.039436	0.05	0.025	-1.18363	0	0.00211845	0.0460266	0.0710266
002608	舜天船舶	15.99	0	-0.253575	-4.37169	0.05	0.025	16.2402	16.2402	-0.256125	0	0.025
002609	捷顺科技	14.25	0.05	0.326086	0.240858	0.05	0.0267544	-0.261367	0	-0.000428364	0	0.0267544
002610	爱康科技	9.62	0	0.272102	0.1641	0.05	0.025	-0.396917	0	-0.000789252	0	0.025
002611	东方精工	10.23	0.03	0.301879	0.145243	0.05	0.0264663	-0.51887	0	-0.000774996	0	0.0264663
002612	朗姿股份	27.98	0	0.606125	0.372282	0.05	0.025	-0.3858	0	-0.00045814	0	0.025
002613	北玻股份	5.75	0	0.045897	0.030256	0.05	0.025	-0.340785	0	0.000225896	0.0150298	0.0400298
002614	蒙发利	24.65	0.1	0.385266	0.328236	0.05	0.0270284	-0.148028	0	-5.09383e-05	0	0.0270284
002615	哈尔斯	22.22	0.5	0.771007	0.203079	0.05	0.0362511	-0.736606	0	-0.000420795	0	0.0362511
002616	长青集团	19.06	0.35	0.358921	0.310014	0.05	0.0341815	-0.136261	0	0.000226822	0.0150606	0.0492421
002617	露笑科技	12.22	0	-0.23327	0.241561	0.05	0.025	-2.03554	0	0.00157946	0.0397424	0.0647424
002618	丹邦科技	36.99	0.05	0.497885	0.366128	0.05	0.0256759	-0.264633	0	-1.37498e-05	0	0.0256759
002619	巨龙管业	12.38	0	0.058497	0.496612	0.05	0.025	7.48953	7.48953	0.0357777	0.18915	0.21415
002620	瑞和股份	16.93	0.1	0.456611	0.540069	0.05	0.0279533	0.182777	0.182777	0.00436246	0.0660489	0.0940022
002621	大连三垒	13.98	0.06	0.270697	0.246328	0.05	0.0271459	-0.0900232	0	-0.000231257	0	0.0271459
002622	永大集团	13.76	1	0.315024	0.215156	0.05	0.0613372	-0.317017	0	0.00261754	0.0511619	0.112499
002623	亚玛顿	18.68	0.03	0.2364	0.340955	0.05	0.025803	0.44228	0.44228	0.0056302	0.0750346	0.100838
002624	金磊股份	7.19	0.04	0.381051	0.534702	0.05	0.0277816	0.403229	0.403229	0.019492	0.139614	0.167396
002625	龙生股份	11.25	0	0.221214	0.13412	0.05	0.025	-0.393709	0	-0.000358173	0	0.025
002626	金达威	15.6	0.3	0.674424	0.190946	0.05	0.0346154	-0.716875	0	-0.000963391	0	0.0346154
002627	宜昌交运	10.8	0.2	0.499611	0.367276	0.05	0.0342593	-0.264876	0	-0.00113932	0	0.0342593
002628	成都路桥	5.2	0.05	0.187005	0.025419	0.05	0.0298077	-0.864073	0	-0.000909626	0	0.0298077
002629	仁智油服	12.31	0.02	0.023704	-0.240293	0.05	0.0258123	-11.1372	0	0.000569998	0.0238746	0.049687
002630	华西能源	25.82	0.1	0.404074	0.276527	0.05	0.0269365	-0.315653	0	-5.69084e-05	0	0.0269365
002631	德尔家居	16.5	0.05	0.397215	0.211282	0.05	0.0265152	-0.468092	0	-0.000500629	0	0.0265152
002632	道明光学	12.7	0.05	0.199419	0.152083	0.05	0.0269685	-0.23737	0	-5.7814e-05	0	0.0269685
002633	申科股份	7.6	0	-0.251231	0.139103	0.05	0.025	-1.55369	0	0.00227784	0.0477267	0.0727267
002634	棒杰股份	14.2	0.2	0.263473	0.367238	0.05	0.0320423	0.393835	0.393835	0.00740638	0.0860603	0.118103
002635	安洁科技	35.8	0.23	0.680468	0.777253	0.05	0.0282123	0.142233	0.142233	0.00254905	0.0504881	0.0787004
002636	金安国纪	8.24	0	0.147483	0.074341	0.05	0.025	-0.495935	0	-0.000269921	0	0.025
002637	赞宇科技	15.75	0.1	0.363665	0.11276	0.05	0.0281746	-0.689934	0	-0.000360684	0	0.0281746
002638	勤上光电	11.24	0	0.029281	0.072675	0.05	0.025	1.48198	1.48198	0.00435542	0.0659956	0.0909956
002639	雪人股份	12.62	0.02	-0.054232	0.024604	0.05	0.0257924	-1.45368	0	0.000880113	0.0296667	0.0554591
002640	百圆裤业	15.42	0.03	0.135311	0.258173	0.05	0.0259728	0.907997	0.907997	0.00820354	0.0905734	0.116546
002641	永高股份	11.19	0.1	0.520926	0.300245	0.05	0.0294683	-0.423632	0	-0.00145926	0	0.0294683
002642	荣之联	17.38	0.100101	0.46027	0.511662	0.05	0.0278798	0.111656	0.111656	0.00241011	0.0490928	0.0769726
002643	烟台万润	13.33	0.18	0.351396	0.758877	0.05	0.0317517	1.15961	1.15961	0.0302588	0.173951	0.205702
002644	佛慈制药	32.08	0.016	0.19499	0.084103	0.05	0.0252494	-0.56868	0	0.000333619	0.0182652	0.0435146
002645	华宏科技	14.55	0.015	0.064368	-0.057542	0.05	0.0255155	-1.89395	0	0.000429843	0.0207327	0.0462481
002646	青青稞酒	20	0.25	0.705022	0.504279	0.05	0.03125	-0.284733	0	-0.000785993	0	0.03125
002647	宏磊股份	9.08	0	-0.268441	0.028278	0.05	0.025	-1.10534	0	0.0021032	0.0458607	0.0708607
002648	卫星石化	28.98	0	0.040437	-0.545222	0.05	0.025	-14.4832	0	0.000555233	0.0235634	0.0485634
002649	博彦科技	29.47	0.310055	1.01282	1.06516	0.05	0.0302605	0.0516785	0.0516785	0.000973385	0.0311991	0.0614596
002650	加加食品	19.02	0.1	0.28839	0.127883	0.05	0.0276288	-0.556562	0	5.22821e-06	0.00228653	0.0299153
002651	利君股份	15.45	0.4	0.650325	0.144481	0.05	0.037945	-0.777833	0	-0.00066479	0	0.037945
002652	扬子新材	10.84	0.05	0.227008	0.217329	0.05	0.0273063	-0.0426373	0	-0.000301452	0	0.0273063
002653	海思科	19.77	0.2	0.417063	0.344505	0.05	0.0300582	-0.173974	0	-0.000151294	0	0.0300582
002654	万润科技	10.73	0.05	0.222458	0.234084	0.05	0.0273299	0.0522616	0.0522616	0.000793812	0.0281747	0.0555046
002655	共达电声	10.61	0.014	0.066522	0.05333	0.05	0.0256598	-0.19831	0	0.000344936	0.0185724	0.0442322
002656	卡奴迪路	14.53	0.11	0.062671	-0.041129	0.05	0.0287853	-1.65627	0	0.000612931	0.0247574	0.0535427
002657	中科金财	21.78	0.06	0.497669	0.509239	0.05	0.0263774	0.0232484	0.0232484	8.44983e-05	0.00919229	0.0355697
002658	雪迪龙	22.7	0.15	0.723166	0.434337	0.05	0.028304	-0.399395	0	-0.000791762	0	0.028304
002659	中泰桥梁	4.93	0.004	0.036147	0.008102	0.05	0.0254057	-0.77586	0	0.000278846	0.0166987	0.0421044
002660	茂硕电源	9.46	0	-0.196156	0.110945	0.05	0.025	-1.5656	0	0.00166177	0.0407648	0.0657648
002661	克明面业	37.29	0.5	0.764426	0.943699	0.05	0.0317042	0.23452	0.23452	0.00478772	0.0691933	0.100898
002662	京威股份	7.35	0.3	0.571073	0.617573	0.05	0.0454082	0.0814257	0.0814257	0.00450358	0.0671087	0.112517
002663	普邦园林	16.96	0.061783	0.617966	0.116936	0.05	0.0268214	-0.810773	0	-0.00110244	0	0.0268214
002664	信质电机	40.49	0.2	0.920001	0.510179	0.05	0.0274697	-0.445458	0	-0.000381497	0	0.0274697
002665	首航节能	26.77	0.16	0.787935	0.222467	0.05	0.0279884	-0.717658	0	-0.000688324	0	0.0279884
002666	德联集团	9.9	0.12	0.508089	0.240526	0.05	0.0310606	-0.526607	0	-0.00160134	0	0.0310606
002667	鞍重股份	23.96	0.07	0.688786	0.044424	0.05	0.0264608	-0.935504	0	-0.000737194	0	0.0264608
002668	奥马电器	22.22	0.28	1.22859	1.61496	0.05	0.0313006	0.314479	0.314479	0.0156034	0.124913	0.156214
002669	康达新材	15.21	0.07	0.349541	0.562721	0.05	0.0273011	0.609886	0.609886	0.0136121	0.116671	0.143972
002670	华声股份	12.26	0.4	0.466796	0.130226	0.05	0.0413132	-0.721022	0	-0.000196954	0	0.0413132
002671	龙泉股份	18.2	0.07	0.371266	0.046696	0.05	0.0269231	-0.874225	0	-0.000295109	0	0.0269231
002672	东江环保	34.68	0.15	0.812069	0.443043	0.05	0.0271626	-0.454427	0	-0.000432995	0	0.0271626
002673	西部证券	13.2	0.15	0.5504	0.703916	0.05	0.0306818	0.278917	0.278917	0.0104865	0.102404	0.133086
002674	兴业科技	13.22	0.15	0.493357	0.05485	0.05	0.0306732	-0.888823	0	-0.000925103	0	0.0306732
002675	东诚生化	17.24	0.15	0.624223	0.505607	0.05	0.0293503	-0.190022	0	-0.000948949	0	0.0293503
002676	顺威股份	12.32	0.09	0.317676	0.010641	0.05	0.0286526	-0.966504	0	-0.000468298	0	0.0286526
002677	浙江美大	13.52	0.5	0.688669	0.389103	0.05	0.0434911	-0.434993	0	-0.000655375	0	0.0434911
002678	珠江钢琴	7.07	0.07	0.148029	0.153483	0.05	0.0299505	0.0368441	0.0368441	0.00062158	0.0249315	0.054882
002679	福建金森	17.77	0.09	0.338375	0.266629	0.05	0.0275324	-0.212031	0	-0.000194065	0	0.0275324
002680	黄海机械	26.18	0.06	0.177287	0.604673	0.05	0.0261459	2.4107	2.4107	0.0166699	0.129112	0.155258
002681	奋达科技	48.93	0.15	0.47989	0.475916	0.05	0.0265328	-0.00828106	0	0.000213605	0.0146152	0.041148
002682	龙洲股份	7.92	0.07	0.16397	0.211174	0.05	0.0294192	0.287882	0.287882	0.00579043	0.0760948	0.105514
002683	宏大爆破	31.28	0.3	0.939318	0.213389	0.05	0.0297954	-0.772826	0	-0.000613702	0	0.0297954
002684	猛狮科技	14.29	0	0.099066	-0.001457	0.05	0.025	-1.01471	0	0.000278373	0.0166845	0.0416845
002685	华东重机	8.67	0.025	0.059345	0.039888	0.05	0.0264418	-0.327862	0	0.000356923	0.0188924	0.0453342
002686	亿利达	16.9	0.08	0.33491	0.27493	0.05	0.0273669	-0.179093	0	-0.000241913	0	0.0273669
002687	乔治白	9.21	0.3	0.340894	0.170687	0.05	0.0412866	-0.499296	0	-0.000146086	0	0.0412866
002688	金河生物	27.54	0.1	0.367605	0.531386	0.05	0.0268155	0.445535	0.445535	0.00599869	0.0774512	0.104267
002689	博林特	7.55	0.3	0.360692	0.121727	0.05	0.0448675	-0.662518	0	-0.000375592	0	0.0448675
002690	美亚光电	40.09	0.2	0.741937	0.424844	0.05	0.0274944	-0.427385	0	-0.000169398	0	0.0274944
002691	石中装备	10.16	0.015	0.187485	0.120188	0.05	0.0257382	-0.358946	0	-0.000260208	0	0.0257382
002692	远程电缆	9.02	0.05	0.336188	0.456384	0.05	0.0277716	0.357526	0.357526	0.0122332	0.110604	0.138375
002693	双成药业	15.7	0.1	0.21827	0.12567	0.05	0.0281847	-0.424245	0	9.92507e-05	0.00996246	0.0381472
002694	顾地科技	12.74	0.34722	0.054283	0.055066	0.05	0.0386272	0.0144244	0.0144244	0.00134048	0.0366125	0.0752397
002695	煌上煌	29.1	0.216	0.778702	0.511886	0.05	0.0287113	-0.342642	0	-0.000513635	0	0.0287113
002696	百洋股份	22.18	0.15	0.342482	0.348315	0.05	0.0283814	0.0170316	0.0170316	0.000296439	0.0172174	0.0455988
002697	红旗连锁	10.16	0.016	0.212794	0.131593	0.05	0.0257874	-0.381594	0	-0.000382224	0	0.0257874
002698	博实股份	29.55	0.12	0.463277	0.257067	0.05	0.0270305	-0.445112	0	-5.3241e-05	0	0.0270305
002699	美盛文化	31.8	0.1	0.47696	0.285097	0.05	0.0265723	-0.402262	0	-4.38485e-05	0	0.0265723
002700	新疆浩源	33.08	0.08	0.447124	0.258583	0.05	0.0262092	-0.421675	0	1.10994e-05	0.00333157	0.0295408
002701	奥瑞金	38.27	0.66	1.31288	1.03192	0.05	0.0336229	-0.214006	0	-0.000584784	0	0.0336229
002702	海欣食品	12.99	0.1	0.13008	-0.139725	0.05	0.0288491	-2.07415	0	0.000331579	0.0182093	0.0470584
002703	浙江世宝	19.78	0.1	0.11549	0.16443	0.05	0.0275278	0.42376	0.42376	0.00294006	0.0542223	0.0817501
300001	特锐德	22.88	0.1	0.445498	0.136181	0.05	0.0271853	-0.694317	0	-0.000234512	0	0.0271853
300002	神州泰岳	29.51	0.12048	0.455088	0.147295	0.05	0.0270413	-0.676337	0	-3.984e-05	0	0.0270413
300003	乐普医疗	16.75	0.14	0.556941	0.683644	0.05	0.0291791	0.227498	0.227498	0.00675327	0.0821783	0.111357
300004	南风股份	36.2	0.05	0.422992	0.078112	0.05	0.0256906	-0.815335	0	7.57642e-05	0.00870427	0.0343949
300005	探路者	15.9	0.199742	0.549769	0.492009	0.05	0.0312812	-0.105062	0	-0.00075032	0	0.0312812
300006	莱美药业	28.98	0.1	0.055823	0.090405	0.05	0.0267253	0.619494	0.619494	0.00181124	0.0425586	0.0692839
300007	汉威电子	15.2	0.05	0.398423	0.338413	0.05	0.0266447	-0.150619	0	-0.00060066	0	0.0266447
300008	上海佳豪	10.21	0.05	0.164602	0.201208	0.05	0.0274486	0.222391	0.222391	0.00353265	0.0594361	0.0868847
300009	安科生物	16.15	0.15	0.374609	0.324694	0.05	0.029644	-0.133246	0	-0.000281016	0	0.029644
300010	立思辰	11.88	0.030004	0.385034	0.193409	0.05	0.0262628	-0.497683	0	-0.000930779	0	0.0262628
300011	鼎汉技术	15.22	0.059834	0.334056	0.497917	0.05	0.0269656	0.49052	0.49052	0.0103959	0.10196	0.128926
300012	华测检测	16.15	0.1	0.389949	0.475387	0.05	0.028096	0.2191	0.2191	0.00487239	0.0698025	0.0978985
300013	新宁物流	16.48	0.01	0.048009	-0.363422	0.05	0.0253034	-8.56987	0	0.000494604	0.0222397	0.0475431
300014	亿纬锂能	35	0.049862	0.20314	0.388722	0.05	0.0257123	0.913567	0.913567	0.00567327	0.0753211	0.101033
300015	爱尔眼科	31.21	0.149939	0.478189	0.442978	0.05	0.0274021	-0.0736341	0	-1.5208e-05	0	0.0274021
300016	北陆药业	8.23	0.06	0.302514	0.093541	0.05	0.0286452	-0.690788	0	-0.00101733	0	0.0286452
300017	网宿科技	84.7	0.149916	1.52443	1.17172	0.05	0.025885	-0.23137	0	-0.000229866	0	0.025885
300018	中元华电	7.35	0	0.256365	0.307506	0.05	0.025	0.199485	0.199485	0.00583898	0.0764132	0.101413
300019	硅宝科技	12.11	0.2	0.487676	0.273548	0.05	0.0332576	-0.439078	0	-0.000907456	0	0.0332576
300020	银江股份	25	0.1	0.66741	0.165781	0.05	0.027	-0.751605	0	-0.00060582	0	0.027
300021	大禹节水	11.52	0	0.074289	0.22045	0.05	0.025	1.96746	1.96746	0.0129902	0.113974	0.138974
300022	吉峰农机	6.96	0	-1.3595	0.084618	0.05	0.025	-1.06224	0	0.0103915	0.101939	0.126939
300023	宝德股份	11.25	0	0.187948	0.520632	0.05	0.025	1.77009	1.77009	0.0293616	0.171352	0.196352
300024	机器人	48.7	0.05	0.507107	0.567551	0.05	0.0255133	0.119194	0.119194	0.00137144	0.0370329	0.0625463
300025	华星创业	13.06	0.02	0.425848	0.50506	0.05	0.0257657	0.18601	0.18601	0.00509876	0.0714056	0.0971713
300026	红日药业	37.36	0.1	0.781987	0.533665	0.05	0.0263383	-0.317553	0	-0.000352849	0	0.0263383
300027	华谊兄弟	27.82	0.099972	0.832693	0.875341	0.05	0.0267968	0.051217	0.051217	0.000754492	0.027468	0.0542648
300028	金亚科技	7.56	0.09	0.026339	0.057818	0.05	0.0309524	1.19515	1.19515	0.00494774	0.0703402	0.101293
300029	天龙光电	8.21	0	0.027803	-1.97343	0.05	0.025	-71.9791	0	0.000455676	0.0213466	0.0463466
300030	阳普医疗	17.61	0.03	0.191705	0.133688	0.05	0.0258518	-0.302637	0	0.000124008	0.0111359	0.0369877
300031	宝通带业	11.66	0	0.245324	0.233239	0.05	0.025	-0.0492614	0	-0.00042699	0	0.025
300032	金龙机电	16.79	0.1	0.225744	0.425841	0.05	0.027978	0.886389	0.886389	0.0120281	0.109673	0.137651
300033	同花顺	23.75	0.08	0.224909	1.78055	0.05	0.0266842	6.91675	6.91675	0.0657391	0.256396	0.283081
300034	钢研高纳	18.86	0.158838	0.344623	0.393384	0.05	0.029211	0.141491	0.141491	0.00252507	0.05025	0.079461
300035	中科电气	11.17	0.1	0.21496	0.061185	0.05	0.0294763	-0.715366	0	-9.33694e-05	0	0.0294763
300036	超图软件	14.82	0.1	0.373422	0.297787	0.05	0.0283738	-0.202546	0	-0.000454785	0	0.0283738
300037	新宙邦	18.81	0	0.790174	0.723264	0.05	0.025	-0.0846776	0	-0.00147541	0	0.025
300038	梅泰诺	15.92	0.035017	0.383558	0.294981	0.05	0.0260998	-0.230935	0	-0.000523443	0	0.0260998
300039	上海凯宝	14.6	0.2	0.545542	0.337836	0.05	0.0318493	-0.380733	0	-0.000853916	0	0.0318493
300040	九洲电气	6.32	0	-0.200588	0.058091	0.05	0.025	-1.2896	0	0.00221193	0.0470312	0.0720312
300041	回天胶业	16.5	0.18	0.648488	0.416682	0.05	0.0304545	-0.357456	0	-0.00103764	0	0.0304545
300042	朗科科技	11.96	0.1	0.150213	0.181791	0.05	0.0291806	0.210221	0.210221	0.00286383	0.0535147	0.0826953
300043	互动娱乐	17.83	0.1	0.479035	0.323147	0.05	0.0278043	-0.325421	0	-0.000570263	0	0.0278043
300044	赛为智能	9.13	0.02	0.278288	0.370339	0.05	0.0260953	0.330776	0.330776	0.00923919	0.0961207	0.122216
300045	华力创通	24.9	0.03	0.154571	0.051863	0.05	0.0256024	-0.664471	0	0.0003451	0.0185769	0.0441793
300046	台基股份	12.54	0.4	0.308999	0.202252	0.05	0.040949	-0.345461	0	0.000444764	0.0210894	0.0620384
300047	天源迪科	10.11	0.019781	0.215048	0.232004	0.05	0.0259783	0.0788475	0.0788475	0.00128848	0.0358954	0.0618737
300048	合康变频	8.12	0.05	0.151257	0.17693	0.05	0.0280788	0.169731	0.169731	0.00301873	0.054943	0.0830218
300049	福瑞股份	23.8	0.2	0.653191	0.360807	0.05	0.0292017	-0.447624	0	-0.000519512	0	0.0292017
300050	世纪鼎利	11.98	0.05	0.200267	0.45831	0.05	0.0270868	1.28849	1.28849	0.0214373	0.146415	0.173502
300051	三五互联	8.76	0.015	0.008203	-0.238546	0.05	0.0258562	-30.0803	0	0.00062172	0.0249343	0.0507905
300052	中青宝	24.77	0	0.024811	0.239838	0.05	0.025	8.6666	8.6666	0.00925586	0.0962074	0.121207
300053	欧比特	10.47	0.025	0.126133	0.253926	0.05	0.0261939	1.01316	1.01316	0.0122894	0.110858	0.137051
300054	鼎龙股份	19.7	0.05	0.356635	0.416414	0.05	0.026269	0.16762	0.16762	0.00281936	0.0530977	0.0793667
300055	万邦达	39.1	0.06	0.784717	0.394534	0.05	0.0257673	-0.497228	0	-0.000339523	0	0.0257673
300056	三维丝	25.01	0.1	0.408034	0.215907	0.05	0.0269992	-0.47086	0	-8.67849e-05	0	0.0269992
300057	万顺股份	11.55	0.09	0.520539	0.140076	0.05	0.0288961	-0.730902	0	-0.00141843	0	0.0288961
300058	蓝色光标	51.8	0.149751	0.769205	0.040141	0.05	0.0264455	-0.947815	0	-4.31128e-05	0	0.0264455
300059	东方财富	15.18	0.06	0.136962	0.997099	0.05	0.0269763	6.28011	6.28011	0.0569391	0.238619	0.265595
300061	康耐特	14.17	0.022	0.273703	0.227662	0.05	0.0257763	-0.168215	0	-0.000301366	0	0.0257763
300062	中能电气	10.33	0.1	0.217384	0.163347	0.05	0.0298403	-0.248579	0	-0.000161756	0	0.0298403
300063	天龙集团	11.44	0.02	0.017713	0.147769	0.05	0.0258741	7.3424	7.3424	0.0119606	0.109364	0.135239
300064	豫金刚石	4.85	0.012	0.099821	0.161749	0.05	0.0262371	0.62039	0.62039	0.012428	0.111481	0.137718
300065	海兰信	14.17	0.03	0.08615	0.149915	0.05	0.0260586	0.740163	0.740163	0.00487506	0.0698216	0.0958802
300066	三川股份	17.71	0.100002	0.57703	0.351345	0.05	0.0278233	-0.391115	0	-0.000854971	0	0.0278233
300067	安诺其	10.36	0.05	0.319094	0.116517	0.05	0.0274131	-0.634851	0	-0.000788549	0	0.0274131
300068	南都电源	7.91	0	0.170005	0.461667	0.05	0.025	1.71561	1.71561	0.0364229	0.190848	0.215848
300069	金利华电	10.78	0.05	0.130669	0.090149	0.05	0.0273191	-0.310097	0	0.000140262	0.0118432	0.0391623
300070	碧水源	40.99	0.133419	0.941261	1.18541	0.05	0.0266275	0.259389	0.259389	0.00551727	0.0742783	0.100906
300071	华谊嘉信	29	0.04	0.18726	0.182993	0.05	0.0256897	-0.0227865	0	0.000337096	0.0183602	0.0440498
300072	三聚环保	16.94	0.1	0.808059	1.0465	0.05	0.0279516	0.295084	0.295084	0.0124721	0.111678	0.13963
300073	当升科技	11.06	0	-0.159954	0.072563	0.05	0.025	-1.45365	0	0.00134812	0.0367167	0.0617167
300074	华平股份	22.44	0	0.086425	0.059674	0.05	0.025	-0.309528	0	0.000432431	0.020795	0.045795
300075	数字政通	37.5	0.1	0.667948	0.315384	0.05	0.0263333	-0.527832	0	-0.000197153	0	0.0263333
300076	GQY视讯	25.45	0.08	0.095044	0.023111	0.05	0.0265717	-0.756839	0	0.000519329	0.0227888	0.0493605
300077	国民技术	24.9	0.015	0.037271	0.304945	0.05	0.0253012	7.18183	7.18183	0.0113153	0.106373	0.131674
300078	中瑞思创	22.68	0.05	0.484555	0.335082	0.05	0.0261023	-0.308475	0	-0.000386913	0	0.0261023
300079	数码视讯	19.79	0.019998	0.271089	0.166586	0.05	0.0255053	-0.385493	0	-3.43961e-05	0	0.0255053
300080	新大新材	7.83	0.01	0.056492	-0.00175	0.05	0.0256386	-1.03098	0	0.000296596	0.0172219	0.0428605
300081	恒信移动	11.62	0	0.059942	0.008764	0.05	0.025	-0.853792	0	0.000367074	0.0191592	0.0441592
300082	奥克股份	12.17	0.15	0.274108	-0.34225	0.05	0.0311627	-2.2486	0	-0.000155049	0	0.0311627
300083	劲胜精密	17.42	0.05	0.36381	-1.32495	0.05	0.0264351	-4.64188	0	-0.000345415	0	0.0264351
300084	海默科技	14.65	0.03	0.289652	0.035805	0.05	0.0260239	-0.876386	0	-0.00031133	0	0.0260239
300085	银之杰	28	0.03	0.107367	0.148791	0.05	0.0255357	0.385817	0.385817	0.00193977	0.0440429	0.0695786
300086	康芝药业	13.7	0	0.19533	0.148864	0.05	0.025	-0.237885	0	-8.78832e-05	0	0.025
300087	荃银高科	11.94	0	0.152607	0.135333	0.05	0.025	-0.113193	0	-1.40578e-05	0	0.025
300088	长信科技	14.97	0.1	0.320981	0.208441	0.05	0.02834	-0.350613	0	-0.000268924	0	0.02834
300089	长城集团	9.76	0.02	0.056017	0.082601	0.05	0.0260246	0.47457	0.47457	0.00311408	0.0558039	0.0818285
300090	盛运股份	34.69	0.05	0.453178	0.560993	0.05	0.0257207	0.237909	0.237909	0.00311633	0.0558241	0.0815447
300091	金通灵	15.78	0.01	0.063463	0.144898	0.05	0.0253169	1.28319	1.28319	0.0056005	0.0748365	0.100153
300092	科新机电	10.18	0	0.07634	-0.224482	0.05	0.025	-3.94056	0	0.000250049	0.0158129	0.0408129
300093	金刚玻璃	6.82	0.01	0.089283	0.021382	0.05	0.0257331	-0.760514	0	7.62693e-06	0.00276169	0.0284948
300094	国联水产	7.7	0	0.636568	0.064345	0.05	0.025	-0.898919	0	-0.00350856	0	0.025
300095	华伍股份	13.29	0.05	0.22599	0.185839	0.05	0.0268811	-0.177667	0	-0.000127631	0	0.0268811
300096	易联众	25.26	0.005	0.102683	0.043167	0.05	0.025099	-0.579609	0	0.000426706	0.0206569	0.0457558
300097	智云股份	16.49	0.03	0.189532	0.391909	0.05	0.0259096	1.06777	1.06777	0.0123693	0.111218	0.137127
300098	高新兴	15.5	0.053	0.729119	0.131565	0.05	0.0267097	-0.819556	0	-0.00163859	0	0.0267097
300099	尤洛卡	12.63	0.1	0.040412	0.160784	0.05	0.0289588	2.97862	2.97862	0.0102093	0.101041	0.13
300100	双林股份	7.31	0.13	0.342181	0.621679	0.05	0.0338919	0.816813	0.816813	0.0370432	0.192466	0.226358
300101	国腾电子	19.78	0.05	0.238231	0.181819	0.05	0.0262639	-0.236795	0	8.75909e-05	0.009359	0.0356229
300102	乾照光电	11.13	0.04	0.189497	-0.12804	0.05	0.0267969	-1.67568	0	-0.000133213	0	0.0267969
300103	达刚路机	12.29	0.05	0.238101	0.177828	0.05	0.0270342	-0.25314	0	-0.000237831	0	0.0270342
300104	乐视网	40.8	0.046	0.153112	0.11698	0.05	0.0255637	-0.235984	0	0.000465867	0.0215839	0.0471477
300105	龙源技术	20.45	0.04	0.33268	-0.099296	0.05	0.025978	-1.29847	0	-0.000138542	0	0.025978
300106	西部牧业	18.41	0.02	0.188226	0.128033	0.05	0.0255432	-0.319791	0	0.000141248	0.0118848	0.037428
300107	建新股份	16.7	0.049893	0.151641	0.04273	0.05	0.0264938	-0.718216	0	0.000247907	0.015745	0.0422389
300108	双龙股份	7.14	0	0.203376	0.326187	0.05	0.025	0.603862	0.603862	0.0164012	0.128067	0.153067
300109	新开源	10.76	0.1	0.26144	0.334261	0.05	0.0296468	0.278538	0.278538	0.00643182	0.0801986	0.109845
300110	华仁药业	8.66	0.050551	0.083538	0.033355	0.05	0.0279186	-0.600721	0	0.00029713	0.0172375	0.0451561
300111	向日葵	3.62	0	0.033522	0.078287	0.05	0.025	1.33539	1.33539	0.012528	0.111929	0.136929
300112	万讯自控	15.26	0.028	0.1093	0.058182	0.05	0.0259174	-0.467685	0	0.000313587	0.0177084	0.0436258
300113	顺网科技	51.27	0.099517	0.552243	1.06251	0.05	0.0259705	0.92399	0.92399	0.0100884	0.100441	0.126412
300114	中航电测	15.98	0.05	0.504677	0.438221	0.05	0.0265645	-0.13168	0	-0.000873419	0	0.0265645
300115	长盈精密	37.75	0.092846	0.56257	0.810939	0.05	0.0262297	0.44149	0.44149	0.00652219	0.08076	0.10699
300116	坚瑞消防	5.99	0.018	0.029618	0.074041	0.05	0.0265025	1.49986	1.49986	0.00787135	0.0887206	0.115223
300117	嘉寓股份	8.07	0.02	0.145755	0.211697	0.05	0.0262392	0.452417	0.452417	0.00795668	0.0892002	0.115439
300118	东方日升	6.38	0	0.119619	0.50663	0.05	0.025	3.23536	3.23536	0.0603476	0.245657	0.270657
300119	瑞普生物	25.42	0.1	0.07418	0.314731	0.05	0.026967	3.2428	3.2428	0.0100444	0.100222	0.127189
300120	经纬电材	8.21	0.05	0.023994	0.02468	0.05	0.0280451	0.0285905	0.0285905	0.000723956	0.0269064	0.0549515
300121	阳谷华泰	12.62	0.04	0.096027	0.140003	0.05	0.0265848	0.457955	0.457955	0.00381092	0.0617327	0.0883175
300122	智飞生物	48	0.1	0.185005	0.246752	0.05	0.0260417	0.333759	0.333759	0.00177185	0.0420934	0.068135
300123	太阳鸟	17.15	0	0.07324	0.051511	0.05	0.025	-0.296682	0	0.000411472	0.0202848	0.0452848
300124	汇川技术	58.49	0.499967	0.881924	1.04868	0.05	0.029274	0.189085	0.189085	0.00295412	0.0543518	0.0836258
300125	易世达	14.8	0.04	0.129149	0.082974	0.05	0.0263514	-0.357533	0	0.00025808	0.0160649	0.0424162
300126	锐奇股份	12.05	0.025	0.202409	0.011815	0.05	0.0260373	-0.941628	0	-0.000161928	0	0.0260373
300127	银河磁体	17.38	0.15	0.225035	0.289816	0.05	0.0293153	0.287871	0.287871	0.00393932	0.062764	0.0920793
300128	锦富新材	12.82	0.016338	0.166671	0.068624	0.05	0.0256372	-0.588267	0	7.22351e-06	0.00268766	0.0283249
300129	泰胜风能	7.06	0.1	0.297908	0.230606	0.05	0.0320822	-0.225915	0	-0.00108057	0	0.0320822
300130	新国都	15.32	0.05	0.696168	0.374023	0.05	0.0266319	-0.46274	0	-0.00156283	0	0.0266319
300131	英唐智控	9.01	0.15	0.11898	0.069862	0.05	0.0333241	-0.412826	0	0.000450228	0.0212186	0.0545427
300132	青松股份	10.75	0.03	0.135288	0.028245	0.05	0.0263953	-0.791223	0	6.74679e-05	0.00821389	0.0346092
300133	华策影视	31.9	0.06	0.628545	0.45835	0.05	0.0259404	-0.270776	0	-0.000312274	0	0.0259404
300134	大富科技	13.55	0.4	1.39422	0.149868	0.05	0.0397601	-0.892508	0	-0.00356386	0	0.0397601
300135	宝利沥青	7.43	0.06	0.123243	0.0255	0.05	0.0290377	-0.793092	0	1.38265e-05	0.00371839	0.0327561
300136	信维通信	18.9	0.05	0.231712	0.370112	0.05	0.0263228	0.597293	0.597293	0.00740264	0.0860386	0.112361
300137	先河环保	17.63	0.03	0.221381	0.266605	0.05	0.0258508	0.204281	0.204281	0.00260558	0.0510449	0.0768958
300138	晨光生物	8.96	0.015	0.115121	0.315678	0.05	0.0258371	1.74214	1.74214	0.0224087	0.149695	0.175533
300139	福星晓程	26.5	0.1	0.591386	0.139947	0.05	0.0268868	-0.763358	0	-0.000392923	0	0.0268868
300140	启源装备	25.6	0.1	0.119496	0.05615	0.05	0.0269531	-0.53011	0	0.00049308	0.0222054	0.0491585
300141	和顺电气	9.37	0.1	0.311226	0.135517	0.05	0.0303362	-0.56457	0	-0.000740474	0	0.0303362
300142	沃森生物	38.99	0.05	0.41327	-0.658585	0.05	0.0256412	-2.59359	0	0.000127501	0.0112917	0.0369328
300143	星河生物	9.8	0	-2.03077	0.06473	0.05	0.025	-1.03187	0	0.0109861	0.104814	0.129814
300144	宋城股份	19.23	0.15	0.653889	0.444313	0.05	0.0289002	-0.320507	0	-0.00086496	0	0.0289002
300145	南方泵业	37.65	0.1	0.747844	0.846151	0.05	0.026328	0.131454	0.131454	0.00231109	0.0480738	0.0744018
300146	汤臣倍健	72.89	0.5	0.763809	0.852103	0.05	0.0284298	0.115597	0.115597	0.00149564	0.0386735	0.0671033
300147	香雪制药	18.6	0.135	0.424951	0.304843	0.05	0.028629	-0.28264	0	-0.00032272	0	0.028629
300148	天舟文化	25.26	0.035	0.338217	0.419076	0.05	0.0256928	0.239074	0.239074	0.00319172	0.0564953	0.0821881
300149	量子高科	17.3	0.04	0.127018	0.143817	0.05	0.0261561	0.132257	0.132257	0.00128808	0.0358898	0.0620459
300150	世纪瑞尔	9.28	0.2	0.463668	0.213821	0.05	0.0357759	-0.538849	0	-0.0012183	0	0.0357759
300151	昌红科技	16.98	0.05	0.253071	0.057719	0.05	0.0264723	-0.771926	0	-4.44194e-05	0	0.0264723
300152	燃控科技	12.27	0.02	0.204421	0.044938	0.05	0.025815	-0.780169	0	-0.000166597	0	0.025815
300153	科泰电源	9.05	0.15	0.195795	0.158652	0.05	0.0332873	-0.189704	0	2.63035e-05	0.0051287	0.038416
300154	瑞凌股份	12.71	0.3	0.493026	0.179571	0.05	0.0368017	-0.635778	0	-0.000585153	0	0.0368017
300155	安居宝	19.87	0.050251	0.225209	0.064454	0.05	0.0262645	-0.713804	0	0.000123118	0.0110958	0.0373603
300156	天立环保	11.91	0	0.071669	0.434351	0.05	0.025	5.06051	5.06051	0.030776	0.175431	0.200431
300157	恒泰艾普	23.45	0	0.208197	0.218518	0.05	0.025	0.0495732	0.0495732	0.000621211	0.0249241	0.0499241
300158	振东制药	13.72	0.1	0.119863	0.191548	0.05	0.0286443	0.598058	0.598058	0.00560853	0.0748901	0.103534
300159	新研股份	17.15	0.05	0.31055	0.201575	0.05	0.0264577	-0.35091	0	-0.000205382	0	0.0264577
300160	秀强股份	8.68	0.1	0.175727	0.323609	0.05	0.0307604	0.841544	0.841544	0.016971	0.130273	0.161033
300161	华中数控	21.43	0.02	0.098965	-0.279934	0.05	0.0254666	-3.82862	0	0.000417647	0.0204364	0.045903
300162	雷曼光电	14.39	0.1	0.239394	0.051677	0.05	0.0284746	-0.784134	0	-2.1002e-05	0	0.0284746
300163	先锋新材	18.2	0.1	0.197301	0.062888	0.05	0.0277473	-0.681259	0	0.000227874	0.0150955	0.0428428
300164	通源石油	16.51	0.01	0.078017	-0.09517	0.05	0.0253028	-2.21986	0	0.000403962	0.0200988	0.0454017
300165	天瑞仪器	21.31	0.2	0.315899	0.190159	0.05	0.0296926	-0.398039	0	0.000140453	0.0118513	0.0415439
300166	东方国信	27.19	0.098308	0.483314	0.403267	0.05	0.0268078	-0.165621	0	-0.000170114	0	0.0268078
300167	迪威视讯	16.9	0	-0.018334	0.05607	0.05	0.025	-4.05825	0	0.000679243	0.0260623	0.0510623
300168	万达信息	27.98	0.1	0.408528	0.22905	0.05	0.026787	-0.439329	0	-1.24929e-05	0	0.026787
300169	天晟新材	6.35	0	0.074169	0.071932	0.05	0.025	-0.0301608	0	4.09921e-05	0.00640251	0.0314025
300170	汉得信息	15.22	0	0.321857	0.259283	0.05	0.025	-0.194416	0	-0.000432349	0	0.025
300171	东富龙	34.13	0.5	1.10691	0.622638	0.05	0.0323249	-0.437499	0	-0.000576709	0	0.0323249
300172	中电环保	21.59	0.1	0.515173	0.307399	0.05	0.0273159	-0.403309	0	-0.000446925	0	0.0273159
300173	松德股份	9.68	0	0.038224	0.125553	0.05	0.025	2.28466	2.28466	0.00944915	0.0972068	0.122207
300174	元力股份	9.49	0.05	0.059621	0.327701	0.05	0.0276344	4.4964	4.4964	0.0286982	0.169405	0.19704
300175	朗源股份	4.18	0.02	0.187849	0.079843	0.05	0.0273923	-0.574962	0	-0.00149666	0	0.0273923
300176	鸿特精密	11.15	0.05	0.148806	0.356684	0.05	0.0272422	1.39697	1.39697	0.0187186	0.136816	0.164058
300177	中海达	26.75	0.024955	0.260566	0.000364	0.05	0.0254664	-0.998603	0	0.000161501	0.0127083	0.0381747
300178	腾邦国际	29.77	0.06	0.546948	0.282426	0.05	0.0260077	-0.483633	0	-0.000242221	0	0.0260077
300179	四方达	7.71	0.1	0.155541	0.089118	0.05	0.0314851	-0.427045	0	-1.7386e-05	0	0.0314851
300180	华峰超纤	15.25	0.08	0.730973	0.301105	0.05	0.027623	-0.588076	0	-0.00163361	0	0.027623
300181	佐力药业	27	0.2	0.336986	0.153849	0.05	0.0287037	-0.543456	0	0.000199854	0.014137	0.0428407
300182	捷成股份	39.78	0.159873	0.561577	0.37838	0.05	0.0270095	-0.326219	0	2.36577e-05	0.00486392	0.0318734
300183	东软载波	30.69	0.3	1.10388	0.602615	0.05	0.0298876	-0.454095	0	-0.000905173	0	0.0298876
300184	力源信息	12.71	0	0.144085	0.108833	0.05	0.025	-0.244661	0	5.81825e-05	0.00762775	0.0326277
300185	通裕重工	4.7	0.07	0.082382	0.136037	0.05	0.0324468	0.651295	0.651295	0.0115923	0.107668	0.140115
300186	大华农	8.91	0.297524	0.21814	0.136037	0.05	0.0416961	-0.376378	0	0.000514432	0.0226811	0.0643772
300187	永清环保	28.85	0.0568	0.271755	0.510191	0.05	0.0259844	0.877393	0.877393	0.00846889	0.0920266	0.118011
300188	美亚柏科	17.2	0.045	0.556993	0.344062	0.05	0.0263081	-0.382287	0	-0.000927047	0	0.0263081
300189	神农大丰	11.82	0	-0.283088	0.000153	0.05	0.025	-1.00054	0	0.0018225	0.0426907	0.0676907
300190	维尔利	22.06	0.1	0.567236	0.365099	0.05	0.0272665	-0.356354	0	-0.000542202	0	0.0272665
300191	潜能恒信	29.47	0.01	0.076464	-0.150528	0.05	0.0251697	-2.96861	0	0.00050378	0.022445	0.0476147
300192	科斯伍德	11.6	0.02	0.162955	0.143154	0.05	0.0258621	-0.121512	0	-3.35456e-05	0	0.0258621
300193	佳士科技	14.74	0.05	0.222028	0.147603	0.05	0.0266961	-0.335205	0	-4.0468e-05	0	0.0266961
300194	福安药业	20.54	0.1	0.176327	0.232469	0.05	0.0274343	0.318397	0.318397	0.00305671	0.0552875	0.0827218
300195	长荣股份	33.92	0.25	1.09867	0.518167	0.05	0.0286851	-0.528371	0	-0.00079667	0	0.0286851
300196	长海股份	27.44	0.1	0.774753	1.17033	0.05	0.0268222	0.510583	0.510583	0.0137237	0.117148	0.143971
300197	铁汉生态	27.25	0.1	0.482072	0.376551	0.05	0.0268349	-0.218891	0	-0.000164426	0	0.0268349
300198	纳川股份	14.7	0.02	0.119543	0.127803	0.05	0.0256803	0.0690965	0.0690965	0.000814772	0.0285442	0.0542245
300199	翰宇药业	21.2	0.1	0.428904	0.343075	0.05	0.0273585	-0.200112	0	-0.000263079	0	0.0273585
300200	高盟新材	9.86	0.2	0.228956	0.250631	0.05	0.035142	0.0946688	0.0946688	0.0022722	0.0476676	0.0828096
300201	海伦哲	5.55	0.009633	0.046356	0.068037	0.05	0.0258678	0.467706	0.467706	0.00415801	0.0644826	0.0903505
300202	聚龙股份	38.68	0.1	0.672246	0.471598	0.05	0.0262927	-0.298474	0	-0.00017768	0	0.0262927
300203	聚光科技	16.31	0.045	0.434003	0.594829	0.05	0.0263795	0.370564	0.370564	0.00922597	0.0960519	0.122431
300204	舒泰神	25.2	0.3	0.813257	0.616442	0.05	0.0309524	-0.242008	0	-0.000655555	0	0.0309524
300205	天喻信息	33.25	0.05	0.138635	0.01421	0.05	0.0257519	-0.897501	0	0.000454686	0.0213234	0.0470752
300206	理邦仪器	24.6	0.1	0.058496	0.431626	0.05	0.0270325	6.37873	6.37873	0.0157797	0.125617	0.15265
300207	欣旺达	21.95	0.1	0.681358	0.514257	0.05	0.0272779	-0.245247	0	-0.000807984	0	0.0272779
300208	恒顺电气	5.6	0	0.388154	0.441645	0.05	0.025	0.137809	0.137809	0.0067113	0.0819225	0.106923
300209	天泽信息	12.94	0.019402	0.054768	-0.003605	0.05	0.0257497	-1.06582	0	0.000451424	0.0212467	0.0469964
300210	森远股份	21.15	0.065	0.450169	0.333488	0.05	0.0265366	-0.259194	0	-0.000360036	0	0.0265366
300211	亿通科技	22.68	0.05	0.125213	0.073653	0.05	0.0261023	-0.411778	0	0.000405287	0.0201317	0.046234
300212	易华录	28.22	0.1	0.484671	0.402461	0.05	0.0267718	-0.16962	0	-0.000142008	0	0.0267718
300213	佳讯飞鸿	18.14	0.1	0.319538	0.350557	0.05	0.0277563	0.0970745	0.0970745	0.00159964	0.0399955	0.0677518
300214	日科化学	9.13	0.05	0.130725	0.26619	0.05	0.0277382	1.03626	1.03626	0.0148908	0.122028	0.149766
300215	电科院	24.24	0.03	0.107763	0.037164	0.05	0.0256188	-0.655132	0	0.00043404	0.0208336	0.0464524
300216	千山药机	11.95	0.1	0.736183	0.175089	0.05	0.0291841	-0.762166	0	-0.00222855	0	0.0291841
300217	东方电热	18.85	0.05	0.267195	0.175284	0.05	0.0263263	-0.343985	0	-1.56681e-05	0	0.0263263
300218	安利股份	10.88	0.08	0.273096	0.284365	0.05	0.0286765	0.0412639	0.0412639	0.000603057	0.0245572	0.0532337
300219	鸿利光电	8.29	0.030033	0.381558	0.269641	0.05	0.0268114	-0.293316	0	-0.00158246	0	0.0268114
300220	金运激光	23.19	0.01	0.045623	-0.123103	0.05	0.0252156	-3.69827	0	0.000537459	0.0231832	0.0483988
300221	银禧科技	6.17	0.045	0.11569	0.098184	0.05	0.0286467	-0.151318	0	-0.000116888	0	0.0286467
300222	科大智能	16.01	0.08	0.499147	0.251347	0.05	0.0274984	-0.496447	0	-0.000802696	0	0.0274984
300223	北京君正	38.91	0	-0.096092	0.195642	0.05	0.025	-3.03599	0	0.00074848	0.0273584	0.0523584
300224	正海磁材	14.91	0.135811	0.47082	0.317099	0.05	0.0295544	-0.326496	0	-0.000705413	0	0.0295544
300225	金力泰	14.45	0.15	0.335883	0.134068	0.05	0.0301903	-0.600849	0	-0.00025077	0	0.0301903
300226	上海钢联	37	0.02	0.085422	-2.87109	0.05	0.0252703	-34.6107	0	0.000523151	0.0228725	0.0481428
300227	光韵达	14.99	0.02	0.211869	0.174842	0.05	0.0256671	-0.174764	0	-4.79005e-05	0	0.0256671
300228	富瑞特装	79	0.2	1.59525	0.04135	0.05	0.0262658	-0.974079	0	-0.00031976	0	0.0262658
300229	拓尔思	17.26	0.1	0.411874	0.259756	0.05	0.0278969	-0.369331	0	-0.000414911	0	0.0278969
300230	永利带业	8.58	0.1	0.373344	0.474019	0.05	0.0308275	0.269657	0.269657	0.0105084	0.10251	0.133338
300231	银信科技	16.29	0.13	0.258369	0.247713	0.05	0.0289902	-0.0412433	0	4.7401e-05	0.00688484	0.035875
300232	洲明科技	19.81	0.03	0.395297	0.627852	0.05	0.0257572	0.588304	0.588304	0.011405	0.106794	0.132551
300233	金城医药	21.7	0.3	0.8606	0.668266	0.05	0.0319124	-0.223488	0	-0.000964545	0	0.0319124
300234	开尔新材	25.52	0.04	0.395234	0.246667	0.05	0.0257837	-0.375896	0	-0.000109562	0	0.0257837
300235	方直科技	17.09	0.1	0.142196	0.140329	0.05	0.0279257	-0.0131298	0	0.000363823	0.0190741	0.0469998
300236	上海新阳	41.05	0	0.587132	0.225214	0.05	0.025	-0.616417	0	-9.01425e-05	0	0.025
300237	美晨科技	37.01	0.1	0.769278	0.256339	0.05	0.026351	-0.66678	0	-0.00034491	0	0.026351
300238	冠昊生物	29.5	0.1	0.405382	0.252949	0.05	0.0266949	-0.376023	0	2.55304e-05	0.00505276	0.0317477
300239	东宝生物	11.44	0.02	0.024744	0.025558	0.05	0.0258741	0.0328969	0.0328969	0.000632477	0.0251491	0.0510232
300240	飞力达	10.28	0.1	0.287585	0.242113	0.05	0.0298638	-0.158117	0	-0.000506912	0	0.0298638
300241	瑞丰光电	11.14	0.099995	0.108333	0.152448	0.05	0.0294881	0.407217	0.407217	0.00434337	0.0659042	0.0953923
300242	明家科技	14.04	0.01	0.054648	0.174414	0.05	0.0253561	2.19159	2.19159	0.00897866	0.0947558	0.120112
300243	瑞丰高材	10	0.02	0.168859	0.229484	0.05	0.026	0.359027	0.359027	0.0058942	0.0767737	0.102774
300244	迪安诊断	58.67	0.1	0.621884	0.662487	0.05	0.0258522	0.0652903	0.0652903	0.00083041	0.0288168	0.0546691
300245	天玑科技	14.38	0.1	0.412859	0.157321	0.05	0.0284771	-0.618947	0	-0.00062459	0	0.0284771
300246	宝莱特	18.48	0.05	0.240997	0.200507	0.05	0.0263528	-0.16801	0	4.24226e-05	0.00651327	0.0328661
300247	桑乐金	11.68	0.02	0.076027	0.114994	0.05	0.0258562	0.512542	0.512542	0.0036793	0.0606572	0.0865134
300248	新开普	13.9	0.1	0.266706	0.200955	0.05	0.0285971	-0.24653	0	-0.000141579	0	0.0285971
300249	依米康	8.82	0.02	0.157742	0.155062	0.05	0.0261338	-0.0169898	0	-0.000211254	0	0.0261338
300250	初灵信息	20.24	0.05	0.455264	0.702609	0.05	0.0262352	0.5433	0.5433	0.0117842	0.108555	0.13479
300251	光线传媒	36.58	0.1	0.347455	0.284026	0.05	0.0263669	-0.182553	0	0.000220287	0.0148421	0.0412089
300252	金信诺	18.02	0.1	0.5748	0.363508	0.05	0.0277747	-0.367592	0	-0.000823461	0	0.0277747
300253	卫宁软件	72.61	0.13	0.561302	0.290873	0.05	0.0258952	-0.481789	0	0.000284043	0.0168536	0.0427488
300254	仟源制药	13.53	0.1	0.417723	0.167376	0.05	0.0286955	-0.599313	0	-0.000720261	0	0.0286955
300255	常山药业	26.51	0.085	0.712866	0.332608	0.05	0.0266032	-0.533421	0	-0.000636794	0	0.0266032
300256	星星科技	13.23	0	0.063658	0.154713	0.05	0.025	1.43038	1.43038	0.00726688	0.085246	0.110246
300257	开山股份	38.51	0.5	0.776259	0.208041	0.05	0.0314918	-0.731995	0	-1.6132e-05	0	0.0314918
300258	精锻科技	12.84	0.16	0.697628	0.518235	0.05	0.0312305	-0.257147	0	-0.00174127	0	0.0312305
300259	新天科技	18.4	0.1	0.39208	0.169429	0.05	0.0277174	-0.567871	0	-0.000297181	0	0.0277174
300260	新莱应材	14.56	0.015	0.05035	-0.021843	0.05	0.0255151	-1.43382	0	0.000478116	0.0218659	0.047381
300261	雅本化学	12.1	0.05	0.174386	0.159387	0.05	0.0270661	-0.0860103	0	1.19713e-05	0.00345996	0.0305261
300262	巴安水务	14.99	0.03	0.281504	0.204029	0.05	0.0260007	-0.275218	0	-0.000262938	0	0.0260007
300263	隆华节能	28.5	0.040013	0.386094	0.406733	0.05	0.025702	0.0534559	0.0534559	0.000707409	0.0265972	0.0522992
300264	佳创视讯	9.65	0.08	0.073183	0.006334	0.05	0.0291451	-0.91345	0	0.000470249	0.0216852	0.0508303
300265	通光线缆	12.9	0.1	0.238815	0.268089	0.05	0.028876	0.12258	0.12258	0.00217748	0.0466635	0.0755395
300266	兴源过滤	16.93	0.02	0.483638	0.249981	0.05	0.0255907	-0.483124	0	-0.000773464	0	0.0255907
300267	尔康制药	36.9	0.1	0.632397	0.582466	0.05	0.026355	-0.0789552	0	-0.00016232	0	0.026355
300268	万福生科	5.65	0	0.038117	-0.742113	0.05	0.025	-20.4693	0	0.000287681	0.0169612	0.0419612
300269	联建光电	22	0.2	0.771086	0.443056	0.05	0.0295455	-0.425413	0	-0.000879534	0	0.0295455
300270	中威电子	15.13	0.05	0.338586	0.150452	0.05	0.0266523	-0.555646	0	-0.000408575	0	0.0266523
300271	华宇软件	28.6	0.098657	0.997707	0.650549	0.05	0.0267248	-0.347956	0	-0.00103003	0	0.0267248
300272	开能环保	12.41	0.07	0.267484	0.229068	0.05	0.0278203	-0.14362	0	-0.000303726	0	0.0278203
300273	和佳股份	25.91	0.05	0.394333	0.13662	0.05	0.0259649	-0.653542	0	-8.67919e-05	0	0.0259649
300274	阳光电源	32.15	0.050001	0.43034	0.64478	0.05	0.0257776	0.498304	0.498304	0.0066652	0.0816407	0.107418
300275	梅安森	14.63	0.029934	0.164391	-0.418147	0.05	0.026023	-3.54361	0	0.00011537	0.010741	0.0367641
300276	三丰智能	15.41	0.015	0.115843	0.061672	0.05	0.0254867	-0.467624	0	0.000273702	0.0165439	0.0420306
300277	海联讯	11.79	0	-0.384898	0.023487	0.05	0.025	-1.06102	0	0.00225731	0.0475111	0.0725111
300278	华昌达	7.37	0	0.180328	0.184822	0.05	0.025	0.0249213	0.0249213	1.13772e-05	0.00337301	0.028373
300279	和晶科技	11.4	0.1	0.177824	0.180464	0.05	0.029386	0.0148461	0.0148461	0.000315184	0.0177534	0.0471394
300280	南通锻压	9.26	0.02	0.021136	0.048007	0.05	0.0260799	1.27134	1.27134	0.00346787	0.0588886	0.0849686
300281	金明精机	11.56	0.049953	0.497524	0.122052	0.05	0.0271606	-0.754681	0	-0.00141422	0	0.0271606
300282	汇冠股份	18.33	0.016	0.171776	-0.368826	0.05	0.0254364	-3.14713	0	0.000178447	0.0133584	0.0387949
300283	温州宏丰	13.76	0.15	0.167052	0.008769	0.05	0.0304506	-0.947507	0	0.000320218	0.0178946	0.0483452
300284	苏交科	19.86	0.09998	0.533359	0.612148	0.05	0.0275171	0.147722	0.147722	0.00338162	0.0581517	0.0856688
300285	国瓷材料	31.72	0.1	0.568885	0.384954	0.05	0.0265763	-0.323318	0	-0.00019043	0	0.0265763
300286	安科瑞	48.56	0.2	0.499777	0.430449	0.05	0.0270593	-0.138718	0	0.000217609	0.0147516	0.0418109
300287	飞利信	32.38	0.07	0.337466	0.148909	0.05	0.0260809	-0.558744	0	0.000159112	0.0126139	0.0386949
300288	朗玛信息	49.4	0	0.263843	0.279296	0.05	0.025	0.0585689	0.0585689	0.000670766	0.0258992	0.0508992
300289	利德曼	34.96	0.15	0.913861	0.420011	0.05	0.0271453	-0.540399	0	-0.000570142	0	0.0271453
300290	荣科科技	14.45	0.09	0.428326	0.181293	0.05	0.0281142	-0.576741	0	-0.000691689	0	0.0281142
300291	华录百纳	34.99	0.09	0.381389	0.379058	0.05	0.0262861	-0.00611187	0	0.000145961	0.0120814	0.0383675
300292	吴通通讯	15.13	0.1	0.2405	0.524897	0.05	0.0283047	1.18252	1.18252	0.0188033	0.137125	0.16543
300293	蓝英装备	20.97	0.35	0.273706	0.040129	0.05	0.0333453	-0.853386	0	0.000459293	0.0214311	0.0547764
300294	博雅生物	48.13	0.6	1.51984	0.624737	0.05	0.0312331	-0.588946	0	-0.000603386	0	0.0312331
300295	三六五网	77.66	0	1.83842	0.593941	0.05	0.025	-0.676928	0	-0.000558633	0	0.025
300296	利亚德	17.35	0.1	0.507437	0.439455	0.05	0.0278818	-0.133971	0	-0.000684957	0	0.0278818
300297	蓝盾股份	16.33	0.01	0.188386	0.125503	0.05	0.0253062	-0.333799	0	6.35934e-05	0.00797455	0.0332807
300298	三诺生物	68.86	0.358599	0.9864	0.548245	0.05	0.0276038	-0.444196	0	4.57354e-05	0.0067628	0.0343666
300299	富春通信	16.73	0.1	0.103589	0.191195	0.05	0.0279886	0.845708	0.845708	0.00571024	0.0755661	0.103555
300300	汉鼎股份	19.56	0.1	0.472703	0.206333	0.05	0.0275562	-0.563504	0	-0.000448995	0	0.0275562
300301	长方照明	10.27	0.02	0.186446	0.192797	0.05	0.0259737	0.0340635	0.0340635	0.000385315	0.0196294	0.0456032
300302	同有科技	32.9	0.036	0.240108	0.328335	0.05	0.0255471	0.367447	0.367447	0.00296942	0.0544924	0.0800395
300303	聚飞光电	20.01	0.15	0.625132	0.145421	0.05	0.0287481	-0.767376	0	-0.000735594	0	0.0287481
300304	云意电气	36.6	0.2	0.405835	0.348915	0.05	0.0277322	-0.140254	0	0.000214658	0.0146512	0.0423834
300305	裕兴股份	15.65	0.111032	0.46455	0.564825	0.05	0.0285473	0.215854	0.215854	0.00573811	0.0757503	0.104298
300306	远方光电	21.98	0.2	0.752931	0.232627	0.05	0.0295496	-0.691038	0	-0.000839586	0	0.0295496
300307	慈星股份	10.76	0	-0.43441	0.125357	0.05	0.025	-1.28857	0	0.00264363	0.0514163	0.0764163
300308	中际装备	12.1	0.01	0.037801	0.025897	0.05	0.0254132	-0.314912	0	0.000489629	0.0221276	0.0475408
300309	吉艾科技	19.23	0.109	0.436611	0.195869	0.05	0.0278341	-0.551388	0	-0.000360496	0	0.0278341
300310	宜通世纪	14.28	0.05	0.206049	0.260766	0.05	0.0267507	0.265553	0.265553	0.00382586	0.0618536	0.0886043
300311	任子行	30.15	0.055	0.321635	0.190927	0.05	0.0259121	-0.406386	0	0.000138046	0.0117493	0.0376614
300312	邦讯技术	14.81	0.03	0.038409	0.043548	0.05	0.0260128	0.133797	0.133797	0.00089399	0.0298997	0.0559125
300313	天山生物	18.34	0.05	0.023168	-0.254071	0.05	0.0263631	-11.9665	0	0.000631853	0.0251367	0.0514998
300314	戴维医疗	21.67	0.1	0.335041	0.156022	0.05	0.0273073	-0.53432	0	-2.73619e-05	0	0.0273073
300315	掌趣科技	28.68	0.029	0.270076	0.188534	0.05	0.0255056	-0.301922	0	0.000179691	0.0134049	0.0389105
300316	晶盛机电	16.52	0.1	0.160765	0.128147	0.05	0.0280266	-0.202892	0	0.000298915	0.0172892	0.0453158
300317	珈伟股份	12.3	0.03	0.043959	0.355095	0.05	0.0262195	7.07787	7.07787	0.0258044	0.160637	0.186857
300318	博晖创新	14	0.020024	0.223043	0.03784	0.05	0.0257151	-0.830347	0	-0.000135314	0	0.0257151
300319	麦捷科技	26.71	0.05	0.208762	0.356874	0.05	0.025936	0.709478	0.709478	0.00582707	0.0763352	0.102271
300320	海达股份	11.86	0.125	0.641497	0.237806	0.05	0.0302698	-0.629295	0	-0.00178819	0	0.0302698
300321	同大股份	36.6	0.177	0.655798	0.77913	0.05	0.027418	0.188064	0.188064	0.00322558	0.0567942	0.0842122
300322	硕贝德	30.42	0.1	0.218563	-0.298279	0.05	0.0266437	-2.36473	0	0.000350642	0.0187254	0.0453691
300323	华灿光电	11.35	0	0.202014	-0.142169	0.05	0.025	-1.70376	0	-0.00026493	0	0.025
300324	旋极信息	27.11	0.059859	0.284811	0.23098	0.05	0.026104	-0.189006	0	0.000156131	0.0124952	0.0385992
300325	德威新材	10.81	0.04	0.190645	0.203369	0.05	0.0268501	0.0667419	0.0667419	0.00101619	0.0318777	0.0587279
300326	凯利泰	60.52	0.09	0.380167	0.425442	0.05	0.0257436	0.119092	0.119092	0.00109675	0.0331172	0.0588607
300327	中颖电子	18.41	0.15	0.201473	0.287261	0.05	0.0290739	0.425804	0.425804	0.00495797	0.0704128	0.0994867
300328	宜安科技	19.03	0.2	0.436632	0.239119	0.05	0.0302549	-0.452356	0	-0.000231864	0	0.0302549
300329	海伦钢琴	9.18	0.034	0.194279	0.124499	0.05	0.0268519	-0.359174	0	-0.000337143	0	0.0268519
300330	华虹计通	14.12	0.02	0.078182	-0.080453	0.05	0.0257082	-2.02905	0	0.000384064	0.0195975	0.0453058
300331	苏大维格	41.63	0.02	0.017634	0.018914	0.05	0.0252402	0.072587	0.072587	0.000646636	0.025429	0.0506692
300332	天壕节能	14.06	0.1	0.421291	0.358208	0.05	0.0285562	-0.149737	0	-0.000682734	0	0.0285562
300333	兆日科技	18.41	0.1	0.433948	0.174464	0.05	0.0277159	-0.597961	0	-0.000410394	0	0.0277159
300334	津膜科技	30.3	0.04	0.326829	0.193093	0.05	0.0256601	-0.409193	0	0.000119117	0.0109141	0.0365741
300335	迪森股份	17.76	0.06	0.198972	0.116225	0.05	0.0266892	-0.415873	0	0.000152144	0.0123347	0.0390239
300336	新文化	51.9	0.1	0.632185	0.461854	0.05	0.0259634	-0.269432	0	6.50563e-05	0.00806575	0.0340291
300337	银邦股份	21.73	0.045	0.148654	-0.227455	0.05	0.0260354	-2.5301	0	0.000335796	0.0183247	0.0443602
300338	开元仪器	17.29	0.1	0.38004	0.007351	0.05	0.0278918	-0.980657	0	-0.000321062	0	0.0278918
300339	润和软件	20.71	0.1	0.401773	0.538984	0.05	0.0274143	0.341514	0.341514	0.0064069	0.0800431	0.107457
300340	科恒股份	15.24	0	-0.490801	-0.834043	0.05	0.025	0.699351	0.699351	-0.0202872	0	0.025
300341	麦迪电气	16.9	0.049314	0.204375	0.369926	0.05	0.026459	0.810035	0.810035	0.00989134	0.0994552	0.125914
300342	天银机电	37.75	0.25	0.455056	0.629017	0.05	0.0283113	0.382285	0.382285	0.00480704	0.0693328	0.0976441
300343	联创节能	71.56	0.05	0.146542	0.219226	0.05	0.0253494	0.495994	0.495994	0.00155591	0.039445	0.0647943
300344	太空板业	10.23	0	-0.084956	-0.275924	0.05	0.025	2.24785	2.24785	-0.0176272	0	0.025
300345	红宇新材	15.82	0.05	0.122739	0.072469	0.05	0.0265803	-0.409568	0	0.000318588	0.017849	0.0444293
300346	南大光电	36.3	0.2	0.506677	0.279394	0.05	0.0277548	-0.448576	0	7.24279e-05	0.00851046	0.0362653
300347	泰格医药	63.6	0.2	0.63434	0.401304	0.05	0.0265723	-0.367368	0	0.000207394	0.0144012	0.0409735
300348	长亮科技	36.87	0.15	0.665909	0.251456	0.05	0.0270342	-0.622387	0	-0.000172203	0	0.0270342
300349	金卡股份	49.42	0.1	0.799204	0.49487	0.05	0.0260117	-0.380796	0	-0.000131973	0	0.0260117
300350	华鹏飞	20.6	0	0.381428	0.296165	0.05	0.025	-0.223536	0	-0.000300796	0	0.025
300351	永贵电器	29	0.25	0.737983	0.333238	0.05	0.0293103	-0.548448	0	-0.000413288	0	0.0293103
300352	北信源	27.06	0.05	0.25485	0.261705	0.05	0.0259239	0.0268982	0.0268982	0.000454475	0.0213184	0.0472423
300353	东土科技	22.99	0.024	0.150055	0.151157	0.05	0.025522	0.00734397	0.00734397	0.000372956	0.0193121	0.044834
300354	东华测试	18.57	0.025	0.085852	0.059011	0.05	0.0256731	-0.312643	0	0.000427952	0.020687	0.0463601
300355	蒙草抗旱	27.43	0.065	0.411105	0.37029	0.05	0.0261848	-0.0992812	0	-6.37256e-05	0	0.0261848
300356	光一科技	14.45	0.04	0.182007	0.306422	0.05	0.0263841	0.683573	0.683573	0.00867637	0.093147	0.119531
600000	浦发银行	9.43	0.757	2.539	2.73398	0.05	0.0651379	0.0767947	0.0767947	0.0114574	0.107039	0.172177
600004	白云机场	6.95	0.29	1.00596	1.12571	0.05	0.0458633	0.119039	0.119039	0.0120964	0.109984	0.155847
600005	武钢股份	2.2	0.05	0.128059	-0.744086	0.05	0.0363636	-6.81049	0	-0.00158812	0	0.0363636
600006	东风汽车	2.91	0.0212	0.088122	0.143216	0.05	0.0286426	0.625201	0.625201	0.0182389	0.135052	0.163694
600007	中国国贸	10.61	0.2	0.533216	0.623721	0.05	0.0344251	0.169734	0.169734	0.00720245	0.0848672	0.119292
600008	首创股份	6.76	0.15	0.312791	0.290995	0.05	0.0360947	-0.0696823	0	-0.00101072	0	0.0360947
600009	上海机场	14.32	0.35	1.16773	1.39298	0.05	0.0372207	0.19289	0.19289	0.0130374	0.114182	0.151402
600010	包钢股份	4.31	0	0.012578	-0.101421	0.05	0.025	-9.06336	0	0.000479084	0.021888	0.046888
600011	华能国际	5.06	0.38	0.926759	1.15455	0.05	0.0625494	0.245799	0.245799	0.0397737	0.199433	0.261983
600012	皖通高速	3.94	0.23	0.523126	0.583296	0.05	0.0541878	0.11502	0.11502	0.0115692	0.10756	0.161748
600015	华夏银行	8.57	0.435	2.02392	1.77354	0.05	0.0503792	-0.123712	0	-0.0092701	0	0.0503792
600016	民生银行	7.72	0.11	1.3342	1.2888	0.05	0.0321244	-0.0340263	0	-0.00760923	0	0.0321244
600017	日照港	2.54	0.04	0.234342	0.120856	0.05	0.032874	-0.484275	0	-0.00353233	0	0.032874
600018	上港集团	5.28	0.154	0.344879	0.339405	0.05	0.0395833	-0.0158722	0	-0.00169906	0	0.0395833
600019	宝钢股份	4.09	0.18	0.369782	0.043362	0.05	0.0470049	-0.882736	0	-0.0023111	0	0.0470049
600020	中原高速	2.22	0.12	0.413023	0.513347	0.05	0.052027	0.242902	0.242902	0.0385955	0.196457	0.248484
600021	上海电力	4.64	0.25	0.912431	1.04209	0.05	0.0519397	0.142102	0.142102	0.020809	0.144253	0.196193
600022	山东钢铁	1.67	0	-0.216518	0.010536	0.05	0.025	-1.04866	0	0.00710757	0.0843064	0.109306
600023	浙能电力	6.76	0.25	0.597959	0.618052	0.05	0.0434911	0.0336026	0.0336026	0.000441041	0.021001	0.0644921
600026	中海发展	4.87	0.03	0.115867	0.114694	0.05	0.0280801	-0.0101237	0	-0.000401109	0	0.0280801
600027	华电国际	3.02	0.27	0.846876	1.06256	0.05	0.069702	0.254681	0.254681	0.0622555	0.24951	0.319212
600028	中国石化	4.48	0.11	0.41351	0.358021	0.05	0.0372768	-0.13419	0	-0.00322551	0	0.0372768
600029	南方航空	2.75	0.04	0.246282	0.507843	0.05	0.0322727	1.06204	1.06204	0.0916768	0.302782	0.335054
600030	中信证券	12.75	0.28185	1.07666	1.68033	0.05	0.0360529	0.560679	0.560679	0.0444236	0.210769	0.246822
600031	三一重工	6.42	0.048	0.099254	0.018138	0.05	0.0287383	-0.817257	0	5.28847e-05	0.00727219	0.0360105
600033	福建高速	2.14	0.1	0.288201	0.266067	0.05	0.0483645	-0.0768006	0	-0.00439454	0	0.0483645
600035	楚天高速	3.04	0.07	0.229679	0.293257	0.05	0.0365132	0.276812	0.276812	0.0184694	0.135902	0.172415
600036	招商银行	10.89	0.67	2.2224	2.30048	0.05	0.0557622	0.03513	0.03513	7.47866e-05	0.00864792	0.0644101
600037	歌华有线	7.79	0.18	0.534887	0.483485	0.05	0.0365533	-0.0960988	0	-0.00209702	0	0.0365533
600038	哈飞股份	27.49	0.14	0.562982	0.741979	0.05	0.0275464	0.317944	0.317944	0.00624618	0.0790328	0.106579
600039	四川路桥	6.04	0.05	0.306302	0.33818	0.05	0.0291391	0.104074	0.104074	0.00359129	0.0599274	0.0890664
600048	保利地产	8.25	0.216	1.32635	1.56439	0.05	0.0380909	0.179474	0.179474	0.0222664	0.149219	0.18731
600050	中国联通	3.21	0.0673	0.564614	0.492267	0.05	0.0354829	-0.128135	0	-0.00753558	0	0.0354829
600051	宁波联合	6.71	0	0.786778	0.669013	0.05	0.025	-0.14968	0	-0.00523773	0	0.025
600052	浙江广厦	3.44	0.075	0.247697	-0.752706	0.05	0.0359012	-4.03882	0	-0.00231135	0	0.0359012
600053	中江地产	6.19	0.06	0.174257	0.65881	0.05	0.0298465	2.78068	2.78068	0.0777632	0.278861	0.308707
600054	黄山旅游	10.26	0.06	0.470689	0.626703	0.05	0.027924	0.331459	0.331459	0.013692	0.117013	0.144937
600055	华润万东	10.24	0.04	0.117274	0.197084	0.05	0.0269531	0.680543	0.680543	0.00794779	0.0891504	0.116103
600056	中国医药	21.81	0.163	0.6061	0.709884	0.05	0.0287368	0.171232	0.171232	0.00419486	0.0647677	0.0935045
600057	象屿股份	6.81	0	0.342987	0.394956	0.05	0.025	0.151519	0.151519	0.00573802	0.0757497	0.10075
600058	五矿发展	13.56	0.08	-0.121493	-5.57266	0.05	0.0279499	44.8682	44.8682	-0.400775	0	0.0279499
600059	古越龙山	9.49	0.08	0.229971	0.165289	0.05	0.029215	-0.281262	0	-0.000358135	0	0.029215
600060	海信电器	11.54	0.325	1.10265	1.17425	0.05	0.0390815	0.064927	0.064927	0.00295364	0.0543474	0.0934289
600061	中纺投资	6.16	0	0.011385	1.26422	0.05	0.025	110.043	110.043	0.203915	0.451569	0.476569
600062	华润双鹤	22.37	0	0.950968	0.917665	0.05	0.025	-0.0350201	0	-0.00150054	0	0.025
600063	皖维高新	2.07	0	0.122854	0.066366	0.05	0.025	-0.459798	0	-0.00234249	0	0.025
600064	南京高科	11.02	0.1	1.23817	1.13773	0.05	0.0295372	-0.0811252	0	-0.0047454	0	0.0295372
600066	宇通客车	17.56	1	1.79556	1.6205	0.05	0.0534738	-0.0974935	0	-0.00225318	0	0.0534738
600067	冠城大通	6.47	0.2	0.760429	0.306047	0.05	0.040456	-0.597534	0	-0.00423989	0	0.040456
600068	葛洲坝	3.96	0.15	0.642838	0.745156	0.05	0.0439394	0.159166	0.159166	0.0196519	0.140185	0.184125
600069	银鸽投资	4.09	0	-0.901364	0.015973	0.05	0.025	-1.01772	0	0.0116441	0.107908	0.132908
600070	浙江富润	8.03	0.05	-0.155633	0.057917	0.05	0.0281133	-1.37214	0	0.00175943	0.0419456	0.0700589
600071	凤凰光学	5.93	0	-0.666092	0.083659	0.05	0.025	-1.1256	0	0.00624129	0.0790018	0.104002
600072	钢构工程	12.23	0.01	0.024634	0.050154	0.05	0.0254088	1.03597	1.03597	0.00263157	0.0512988	0.0767077
600073	上海梅林	8.78	0.06	0.077559	0.24216	0.05	0.0284169	2.12227	2.12227	0.0191131	0.13825	0.166667
600075	新疆天业	6.42	0	0.092045	0.070696	0.05	0.025	-0.231941	0	-9.18614e-05	0	0.025
600076	青鸟华光	4.64	0	-0.040765	0.260486	0.05	0.025	-7.38994	0	0.00106428	0.0326233	0.0576233
600077	宋都股份	4.37	0.01	0.113484	0.17092	0.05	0.0261442	0.506115	0.506115	0.0125283	0.11193	0.138074
600078	澄星股份	5.81	0.015	0.060964	0.051156	0.05	0.0262909	-0.160882	0	0.000166563	0.0129059	0.0391968
600079	人福医药	28.35	0.15	1.20227	0.663446	0.05	0.0276455	-0.448172	0	-0.00135613	0	0.0276455
600080	金花股份	8.26	0	0.097637	0.084367	0.05	0.025	-0.135912	0	3.3977e-05	0.00582898	0.030829
600081	东风科技	8.55	0.2	1.21684	0.89593	0.05	0.0366959	-0.263724	0	-0.00576943	0	0.0366959
600082	海泰发展	4.87	0	0.06307	0.016071	0.05	0.025	-0.745188	0	-2.25359e-05	0	0.025
600083	博信股份	7.02	0	0.03787	0.071291	0.05	0.025	0.882519	0.882519	0.0051161	0.0715269	0.0965269
600084	中葡股份	3.94	0	0.007482	0.02464	0.05	0.025	2.29324	2.29324	0.00488487	0.0698919	0.0948919
600085	同仁堂	21.4	0.22	0.956327	1.06827	0.05	0.0301402	0.117053	0.117053	0.00390491	0.0624893	0.0926295
600086	东方金钰	17.4	0	0.278784	0.221895	0.05	0.025	-0.204061	0	-0.000176103	0	0.025
600088	中视传媒	15.52	0.048	0.169582	0.086264	0.05	0.0265464	-0.491314	0	0.000158377	0.0125848	0.0391312
600089	特变电工	10.72	0.16	0.559057	0.623298	0.05	0.0324627	0.11491	0.11491	0.00443891	0.0666252	0.0990879
600090	啤酒花	6.93	0	0.257412	0.174701	0.05	0.025	-0.321318	0	-0.00123223	0	0.025
600093	禾嘉股份	5.89	0	0.109887	0.313792	0.05	0.025	1.85559	1.85559	0.034311	0.185232	0.210232
600094	大名城	5.05	0.04	0.292454	0.318489	0.05	0.0289604	0.0890225	0.0890225	0.00309857	0.0556648	0.0846252
600095	哈高科	4.8	0.01	0.015648	0.048381	0.05	0.0260417	2.09183	2.09183	0.00733454	0.0856419	0.111684
600096	云天化	8.9	0	-2.44135	0.169415	0.05	0.025	-1.06939	0	0.0143404	0.119752	0.144752
600097	开创国际	12.69	0.16	0.258926	-0.26911	0.05	0.0313042	-2.03933	0	-4.02455e-05	0	0.0313042
600098	广州发展	5.38	0.18	0.626023	0.674269	0.05	0.0417286	0.0770675	0.0770675	0.00489088	0.0699348	0.111663
600099	林海股份	5.19	0	0.013368	0.010772	0.05	0.025	-0.194195	0	0.000496214	0.0222759	0.0472759
600100	同方股份	10.17	0.08	0.552082	0.729717	0.05	0.0289331	0.321755	0.321755	0.0155894	0.124858	0.153791
600101	明星电力	8.69	0.05	0.251188	0.25227	0.05	0.0278769	0.00430753	0.00430753	-0.00054364	0	0.0278769
600103	青山纸业	2.31	0	0.038757	-0.122796	0.05	0.025	-4.16836	0	-0.000213896	0	0.025
600104	上汽集团	14.14	1.3	3.46928	3.63464	0.05	0.0709689	0.0476641	0.0476641	0.00446346	0.0668091	0.137778
600105	永鼎股份	7.08	0.15	0.59507	0.420903	0.05	0.0355932	-0.292683	0	-0.00293559	0	0.0355932
600106	重庆路桥	3.74	0.082	0.272015	0.247592	0.05	0.0359626	-0.0897855	0	-0.00234326	0	0.0359626
600107	美尔雅	6.36	0	0.021061	0.011013	0.05	0.025	-0.47709	0	0.000459426	0.0214342	0.0464342
600108	亚盛集团	8.03	0.015	0.10775	0.063072	0.05	0.025934	-0.414645	0	1.65068e-06	0.00128479	0.0272188
600109	国金证券	16.97	0.03	0.294899	0.779719	0.05	0.0258839	1.64402	1.64402	0.0283703	0.168435	0.194319
600110	中科英华	6.09	0	-0.248336	0.094883	0.05	0.025	-1.38208	0	0.00266388	0.0516128	0.0766128
600111	包钢稀土	22.27	0.125	0.108775	0.015865	0.05	0.0278065	-0.854148	0	0.000528981	0.0229996	0.0508061
600112	天成控股	12.82	0.005	0.031247	-0.346797	0.05	0.025195	-12.0986	0	0.00051292	0.0226477	0.0478428
600113	浙江东日	8.83	0	0.047967	0.324787	0.05	0.025	5.77105	5.77105	0.0317033	0.178054	0.203054
600114	东睦股份	14.89	0.12	0.347601	0.422674	0.05	0.0290296	0.215975	0.215975	0.00471733	0.0686828	0.0977123
600115	东方航空	2.77	0	0.279864	0.384094	0.05	0.025	0.372431	0.372431	0.0332015	0.182213	0.207213
600116	三峡水利	10.32	0.15	0.469012	0.548237	0.05	0.0322674	0.168919	0.168919	0.00644568	0.080285	0.112552
600117	西宁特钢	3.65	0	0.097374	-2.26046	0.05	0.025	-24.2142	0	-0.00070889	0	0.025
600118	中国卫星	18.53	0.08	0.346851	0.375625	0.05	0.0271587	0.0829578	0.0829578	0.00135451	0.0368037	0.0639623
600119	长江投资	17.83	0.08	0.175586	0.302574	0.05	0.0272434	0.723224	0.723224	0.00737197	0.0858602	0.113104
600120	浙江东方	12.55	0.12	1.35367	1.22815	0.05	0.0297809	-0.0927276	0	-0.00450622	0	0.0297809
600121	郑州煤电	5.04	0	0.160126	-0.590575	0.05	0.025	-4.68819	0	-0.000963552	0	0.025
600122	宏图高科	4.02	0.04	0.350262	0.351385	0.05	0.0299751	0.00320617	0.00320617	-0.00317863	0	0.0299751
600123	兰花科创	10.67	0.018	-0.014828	-0.104896	0.05	0.0258435	6.07418	6.07418	-0.00770387	0	0.0258435
600125	铁龙物流	5.69	0.08	0.261183	0.214825	0.05	0.0320299	-0.177492	0	-0.00126919	0	0.0320299
600126	杭钢股份	3.88	0.005	0.028766	-1.29	0.05	0.0256443	-45.8444	0	0.000286936	0.0169392	0.0425835
600127	金健米业	4.67	0	0.0202	-0.268441	0.05	0.025	-14.2892	0	0.000408726	0.020217	0.045217
600128	弘业股份	8.39	0.1	0.319992	0.274769	0.05	0.0309595	-0.141325	0	-0.000948495	0	0.0309595
600129	太极集团	8.61	0	-0.618431	0.540067	0.05	0.025	-1.87329	0	0.00421635	0.0649335	0.0899335
600130	波导股份	3.62	0	0.096813	0.079404	0.05	0.025	-0.179821	0	-0.000712196	0	0.025
600131	岷江水电	4.07	0.05	0.301162	0.245521	0.05	0.0311425	-0.184754	0	-0.00272992	0	0.0311425
600132	重庆啤酒	16.19	0.2	-0.065091	-0.317275	0.05	0.0311767	3.87433	3.87433	-0.0144035	0	0.0311767
600133	东湖高新	5.64	0	0.467377	0.251284	0.05	0.025	-0.462353	0	-0.00351841	0	0.025
600135	乐凯胶片	8	0.025	0.091028	0.107542	0.05	0.0265625	0.181417	0.181417	0.00220089	0.0469137	0.0734762
600136	道博股份	10.54	0	0.0127	0.418842	0.05	0.025	31.9797	31.9797	0.0390981	0.197733	0.222733
600137	浪莎股份	10.25	0	0.020147	-0.212751	0.05	0.025	-11.5599	0	0.000526722	0.0229504	0.0479504
600138	中青旅	17.62	0.1	0.701082	0.630788	0.05	0.0278377	-0.100265	0	-0.00121451	0	0.0278377
600139	西部资源	7.38	0	0.019143	-0.406005	0.05	0.025	-22.2091	0	0.000495305	0.0222554	0.0472554
600141	兴发集团	12.48	0.2	1.01618	0.193142	0.05	0.0330128	-0.809933	0	-0.00298139	0	0.0330128
600143	金发科技	5.56	0.1	0.188459	0.270369	0.05	0.0339928	0.43463	0.43463	0.0141928	0.119133	0.153126
600145	国创能源	3.84	0	-4.07647	0.039623	0.05	0.025	-1.00972	0	0.053704	0.231741	0.256741
600146	大元股份	9.45	0	0.025628	-0.342442	0.05	0.025	-14.362	0	0.000489402	0.0221224	0.0471224
600148	长春一东	9.45	0.0816	0.389751	0.056256	0.05	0.0293175	-0.855662	0	-0.00120266	0	0.0293175
600149	廊坊发展	5.61	0	0.015561	-0.169618	0.05	0.025	-11.9002	0	0.00048631	0.0220524	0.0470524
600150	中国船舶	24.19	0.01	-0.029292	-0.169606	0.05	0.0252067	4.79018	4.79018	-0.00510457	0	0.0252067
600151	航天机电	8.56	0	0.038383	0.144118	0.05	0.025	2.75474	2.75474	0.012753	0.112929	0.137929
600152	维科精华	4.52	0	-0.883582	0.123344	0.05	0.025	-1.1396	0	0.0103991	0.101976	0.126976
600153	建发股份	7.15	0.2	1.19022	1.25696	0.05	0.038986	0.0560815	0.0560815	0.00253225	0.0503215	0.0893075
600156	华升股份	4.44	0	-0.082097	0.0055	0.05	0.025	-1.06699	0	0.00154952	0.0393639	0.0643639
600157	永泰能源	5.39	0.02	0.137004	0.087929	0.05	0.0268553	-0.358201	0	-0.000549703	0	0.0268553
600158	中体产业	7.65	0.038	0.128072	0.08431	0.05	0.0274837	-0.341698	0	-8.17203e-05	0	0.0274837
600159	大龙地产	2.85	0.05	0.161076	0.072015	0.05	0.0337719	-0.552913	0	-0.00168535	0	0.0337719
600160	巨化股份	5.37	0.1	0.090493	0.090763	0.05	0.034311	0.00298366	0.00298366	0.000384944	0.01962	0.053931
600161	天坛生物	21.26	0	0.43874	0.224227	0.05	0.025	-0.48893	0	-0.000406844	0	0.025
600162	香江控股	5.55	0.11	0.322487	0.205557	0.05	0.0349099	-0.362588	0	-0.00168659	0	0.0349099
600163	福建南纸	3.66	0	-0.778203	0.030454	0.05	0.025	-1.03913	0	0.0112562	0.106095	0.131095
600165	新日恒力	7.02	0	-0.41643	0.068866	0.05	0.025	-1.16537	0	0.00359103	0.0599252	0.0849252
600166	福田汽车	5.1	0.043	0.163234	0.106904	0.05	0.0292157	-0.345087	0	-0.000746777	0	0.0292157
600167	联美控股	10.17	0	0.771568	0.837035	0.05	0.025	0.0848493	0.0848493	0.00326891	0.0571744	0.0821744
600168	武汉控股	8.03	0.138	0.458638	0.480275	0.05	0.0335928	0.0471766	0.0471766	0.000967217	0.0311001	0.0646929
600169	太原重工	3.03	0	0.013708	0.009498	0.05	0.025	-0.30712	0	0.000398795	0.0199699	0.0449699
600170	上海建工	6.23	0.2	0.40411	0.33165	0.05	0.0410514	-0.179308	0	-0.00155804	0	0.0410514
600171	上海贝岭	9.03	0.02	0.060024	0.079602	0.05	0.0261074	0.32617	0.32617	0.00251734	0.0501731	0.0762806
600172	黄河旋风	6.61	0.04	0.419226	0.346884	0.05	0.0280257	-0.172561	0	-0.00238571	0	0.0280257
600173	卧龙地产	2.81	0.05	0.350401	0.083461	0.05	0.0338968	-0.761813	0	-0.0050859	0	0.0338968
600175	美都控股	4.75	0.006	0.090202	0.028762	0.05	0.0256316	-0.681138	0	-0.000292517	0	0.0256316
600176	中国玻纤	7.57	0.165	0.542478	0.892364	0.05	0.0358983	0.644977	0.644977	0.0439257	0.209585	0.245483
600177	雅戈尔	7.5	0.5	1.44382	1.96532	0.05	0.0583333	0.361201	0.361201	0.0633117	0.251618	0.309952
600178	东安动力	5.19	0	0.070183	0.050718	0.05	0.025	-0.277346	0	-5.11368e-05	0	0.025
600179	黑化股份	5.16	0	-0.789216	-0.688428	0.05	0.025	-0.127706	0	0.00827244	0.090953	0.115953
600180	瑞茂通	9.55	0	0.571092	0.402437	0.05	0.025	-0.29532	0	-0.00236501	0	0.025
600182	S 佳通	13.1	0.6	1.22967	1.19263	0.05	0.0479008	-0.0301252	0	-0.00239891	0	0.0479008
600183	生益科技	4.94	0.25	0.367098	0.384636	0.05	0.0503036	0.0477747	0.0477747	0.00236509	0.0486322	0.0989359
600184	光电股份	21.4	0	0.296365	0.094383	0.05	0.025	-0.681531	0	-6.74416e-05	0	0.025
600185	格力地产	8.37	0	0.541641	2.3708	0.05	0.025	3.37706	3.37706	0.215926	0.464679	0.489679
600186	莲花味精	2.58	0	0.015545	-0.514725	0.05	0.025	-34.1119	0	0.00032374	0.0179928	0.0429928
600187	国中水务	4.94	0	0.106431	-0.082038	0.05	0.025	-1.77081	0	-0.000452237	0	0.025
600188	兖州煤业	8.88	0.02	0.377856	0.169	0.05	0.0261261	-0.55274	0	-0.00144499	0	0.0261261
600189	吉林森工	7.49	0.1	0.039404	0.091678	0.05	0.0316756	1.32662	1.32662	0.00771947	0.0878605	0.119536
600190	锦州港	3.79	0.034	0.115826	0.064662	0.05	0.0294855	-0.441732	0	-0.000658653	0	0.0294855
600191	华资实业	5.67	0.01	0.026532	0.30435	0.05	0.0258818	10.4711	10.4711	0.0494338	0.222337	0.248219
600192	长城电工	6.86	0.018	0.186276	0.10232	0.05	0.026312	-0.450708	0	-0.000665378	0	0.026312
600193	创兴资源	6.6	0	-0.94399	0.151314	0.05	0.025	-1.16029	0	0.00777644	0.0881841	0.113184
600195	中牧股份	15.73	0.205	0.660126	0.654189	0.05	0.0315162	-0.00899374	0	-0.00110503	0	0.0315162
600196	复星医药	19.59	0.28	1.02519	1.24052	0.05	0.0321465	0.210042	0.210042	0.00940877	0.0969988	0.129145
600197	伊力特	10.91	0.23	0.60956	0.640103	0.05	0.0355408	0.0501066	0.0501066	0.00126911	0.0356245	0.0711653
600198	大唐电信	13.28	0	0.280776	0.05099	0.05	0.025	-0.818396	0	-0.000432139	0	0.025
600199	金种子酒	10.14	0.05	0.159369	0.0942	0.05	0.0274655	-0.408919	0	-3.14904e-05	0	0.0274655
600200	江苏吴中	11.39	0.02	0.139214	0.094051	0.05	0.025878	-0.324414	0	5.85452e-05	0.00765148	0.0335294
600201	金宇集团	25.77	0.3	1.40672	0.834031	0.05	0.0308207	-0.407108	0	-0.00177945	0	0.0308207
600202	哈空调	5.16	0.018	0.058837	0.036387	0.05	0.0267442	-0.381563	0	0.000145126	0.0120468	0.038791
600203	福日电子	8.14	0.07	0.16706	0.31586	0.05	0.0292998	0.890698	0.890698	0.0181124	0.134582	0.163882
600206	有研新材	19.35	0	0.082875	0.039559	0.05	0.025	-0.522667	0	0.000410853	0.0202695	0.0452695
600207	安彩高科	4.9	0	-0.38187	0.032439	0.05	0.025	-1.08495	0	0.00452163	0.0672431	0.0922431
600208	新湖中宝	3.2	0.056	0.142665	0.114474	0.05	0.03375	-0.197603	0	-0.00109008	0	0.03375
600209	罗顿发展	9.54	0.0065	-0.002964	-0.013516	0.05	0.0253407	3.56005	3.56005	-0.000448395	0	0.0253407
600210	紫江企业	3.25	0.05	0.121306	0.07539	0.05	0.0326923	-0.378514	0	-0.000797459	0	0.0326923
600211	西藏药业	17.74	0.05	0.138808	0.623243	0.05	0.0264092	3.48996	3.48996	0.0276137	0.166174	0.192583
600212	江泉实业	3.11	0	-0.03302	-0.665418	0.05	0.025	19.152	19.152	-0.202188	0	0.025
600213	亚星客车	5.88	0	-0.65804	0.071783	0.05	0.025	-1.10909	0	0.00622058	0.0788706	0.103871
600215	长春经开	4.01	0.00596	0.019835	0.010014	0.05	0.0257431	-0.495135	0	0.00041539	0.0203811	0.0461243
600216	浙江医药	10.45	0.06	0.183036	0.169022	0.05	0.0278708	-0.0765642	0	-9.89881e-05	0	0.0278708
600217	秦岭水泥	4.84	0	-0.378884	0.23582	0.05	0.025	-1.62241	0	0.00453909	0.0673728	0.0923728
600218	全柴动力	9.08	0.1	0.124917	0.205663	0.05	0.0305066	0.646397	0.646397	0.00913552	0.0955799	0.126086
600219	南山铝业	5.21	0.1	0.506407	0.236597	0.05	0.0345969	-0.532793	0	-0.003663	0	0.0345969
600220	江苏阳光	2.42	0	0.051264	0.071049	0.05	0.025	0.385943	0.385943	0.00774145	0.0879855	0.112985
600221	海南航空	2	0.0638	0.216927	0.267378	0.05	0.04095	0.232571	0.232571	0.0214792	0.146558	0.187508
600222	太龙药业	6.36	0.01	0.101031	0.007677	0.05	0.0257862	-0.924013	0	-0.000129343	0	0.0257862
600223	鲁商置业	3.87	0	0.243794	0.140847	0.05	0.025	-0.42227	0	-0.00252479	0	0.025
600225	天津松江	7.41	0	0.070663	-0.808494	0.05	0.025	-12.4415	0	0.000148192	0.0121734	0.0371734
600226	升华拜克	6.15	0.15	0.18957	0.12288	0.05	0.0371951	-0.351796	0	-0.000157742	0	0.0371951
600227	赤天化	2.74	0	-0.593746	0.038264	0.05	0.025	-1.06445	0	0.0114598	0.10705	0.13205
600228	昌九生化	11.6	0	0.167352	-0.090292	0.05	0.025	-1.53953	0	-9.63448e-05	0	0.025
600229	青岛碱业	6.04	0	0.193821	0.338979	0.05	0.025	0.748928	0.748928	0.0230533	0.151833	0.176833
600230	沧州大化	11.53	0	-0.738815	-2.48507	0.05	0.025	2.36359	2.36359	-0.147625	0	0.025
600231	凌钢股份	3.22	0	-0.886294	0.037808	0.05	0.025	-1.04266	0	0.0143873	0.119947	0.144947
600232	金鹰股份	4.76	0.08	0.074633	0.086774	0.05	0.0334034	0.162676	0.162676	0.00288245	0.0536885	0.0870919
600233	大杨创世	9.36	0.1	0.421311	0.426087	0.05	0.0303419	0.011336	0.011336	-0.000819707	0	0.0303419
600235	民丰特纸	6.12	0.015	0.002388	-0.449706	0.05	0.0262255	-189.319	0	0.000668267	0.0258509	0.0520763
600236	桂冠电力	3.13	0.13	0.416879	0.66075	0.05	0.0457668	0.584992	0.584992	0.0733492	0.270831	0.316597
600237	铜峰电子	5.2	0	-0.152093	0.016461	0.05	0.025	-1.10823	0	0.00208743	0.0456884	0.0706884
600238	海南椰岛	7.3	0	0.094625	0.029629	0.05	0.025	-0.68688	0	-2.31164e-05	0	0.025
600239	云南城投	5.37	0.06	0.602925	0.197419	0.05	0.0305866	-0.672565	0	-0.00467829	0	0.0305866
600240	华业地产	4.06	0.1	0.288161	0.61732	0.05	0.0373153	1.14227	1.14227	0.0789173	0.280922	0.318237
600241	时代万恒	6.33	0	-0.481298	0.008446	0.05	0.025	-1.01755	0	0.00442672	0.0665336	0.0915336
600242	中昌海运	5.58	0	-1.33506	0.094561	0.05	0.025	-1.07083	0	0.0125879	0.112196	0.137196
600243	青海华鼎	6.52	0	-0.017134	0.059418	0.05	0.025	-4.46784	0	0.000756396	0.0275026	0.0525026
600246	万通地产	2.92	0	0.080251	-0.484068	0.05	0.025	-7.03192	0	-0.000749161	0	0.025
600248	延长化建	7.87	0.05	0.417955	0.255728	0.05	0.0281766	-0.388145	0	-0.00186145	0	0.0281766
600249	两面针	5.53	0	-0.07196	-0.419619	0.05	0.025	4.83128	4.83128	-0.0615922	0	0.025
600250	南纺股份	5.54	0	0.049175	-0.186546	0.05	0.025	-4.79351	0	0.000181182	0.0134604	0.0384604
600251	冠农股份	15.1	0.2	0.456344	0.193683	0.05	0.0316225	-0.575577	0	-0.000511089	0	0.0316225
600252	中恒集团	13.64	0.6	1.37648	0.149653	0.05	0.0469941	-0.891279	0	-0.00283732	0	0.0469941
600253	中恒集团	6.26	0.6	1.37648	0.149653	0.05	0.0729233	-0.891279	0	-0.00567648	0	0.0729233
600255	鑫科材料	7.1	0	0.022721	0.023374	0.05	0.025	0.0287399	0.0287399	0.000556965	0.0236001	0.0486001
600256	广汇能源	8.74	0.05	0.322494	0.044046	0.05	0.0278604	-0.863421	0	-0.00106873	0	0.0278604
600257	大湖股份	7.48	0	0.007878	0.011776	0.05	0.025	0.494796	0.494796	0.00109346	0.0330675	0.0580675
600258	首旅酒店	14.42	0.15	0.577321	0.487122	0.05	0.0302011	-0.156237	0	-0.0010897	0	0.0302011
600259	广晟有色	38.85	0	0.070126	-1.18897	0.05	0.025	-17.9548	0	0.000534748	0.0231246	0.0481246
600260	凯乐科技	7.62	0.02	0.097261	0.179964	0.05	0.0263123	0.85032	0.85032	0.0109076	0.104439	0.130752
600261	阳光照明	13.89	0.15	0.303464	0.24693	0.05	0.0303996	-0.186296	0	-0.000168249	0	0.0303996
600262	北方股份	14.27	0.25	0.631566	-1.39135	0.05	0.0337596	-3.20301	0	-0.0010732	0	0.0337596
600266	北京城建	9.68	0.27	0.956927	0.946751	0.05	0.0389463	-0.010634	0	-0.00342599	0	0.0389463
600267	海正药业	14.82	0.11	0.571675	0.130809	0.05	0.0287112	-0.771183	0	-0.0011044	0	0.0287112
600268	国电南自	5.07	0.1	-0.436338	0.241944	0.05	0.0348619	-1.55449	0	0.00551849	0.0742865	0.109148
600269	赣粤高速	2.92	0.1	0.245146	0.257153	0.05	0.0421233	0.048979	0.048979	0.00168865	0.0410932	0.0832165
600270	外运发展	10.19	0.4	0.68102	1.11531	0.05	0.0446271	0.63771	0.63771	0.0412695	0.203149	0.247776
600271	航天信息	20.17	0.63	1.81053	2.31703	0.05	0.0406173	0.279754	0.279754	0.0222732	0.149242	0.189859
600272	开开实业	10.32	0.045	0.150779	0.080438	0.05	0.0271802	-0.466517	0	8.24663e-06	0.00287169	0.0300519
600273	华芳纺织	6.84	0.063	0.445578	0.51696	0.05	0.0296053	0.160201	0.160201	0.00805529	0.0897513	0.119357
600275	武昌鱼	5.17	0	0.011196	-0.070422	0.05	0.025	-7.28992	0	0.000516721	0.0227315	0.0477315
600276	恒瑞医药	37.98	0.1	1.04513	1.13671	0.05	0.0263165	0.0876297	0.0876297	0.00172804	0.0415697	0.0678862
600277	亿利能源	7.56	0.038	0.110898	0.072884	0.05	0.0275132	-0.342783	0	2.35253e-05	0.00485029	0.0323635
600278	东方创业	11.29	0.08	0.321586	0.345061	0.05	0.028543	0.0729976	0.0729976	0.00146977	0.0383375	0.0668805
600279	重庆港九	7.83	0.07	0.338362	0.271465	0.05	0.02947	-0.197708	0	-0.0012922	0	0.02947
600280	中央商场	12.82	0.25	0.711819	0.100147	0.05	0.0347504	-0.859308	0	-0.00156862	0	0.0347504
600281	太化股份	4.28	0	0.041213	-0.344671	0.05	0.025	-9.36316	0	0.00014354	0.0119808	0.0369808
600282	南钢股份	1.93	0	0.075412	-0.613953	0.05	0.025	-9.14132	0	-0.00132868	0	0.025
600283	钱江水利	7.85	0.04	-0.038465	-0.105718	0.05	0.0275478	1.74842	1.74842	-0.00756338	0	0.0275478
600284	浦东建设	10.57	0.155	0.645155	0.692973	0.05	0.0323321	0.0741186	0.0741186	0.00251748	0.0501745	0.0825065
600285	羚锐制药	9.62	0.06	0.142312	0.249693	0.05	0.0281185	0.754546	0.754546	0.0112132	0.105893	0.134011
600287	江苏舜天	6.68	0.06	0.206638	0.25811	0.05	0.029491	0.249093	0.249093	0.00702842	0.0838357	0.113327
600288	大恒科技	7.31	0.019	0.020958	0.103849	0.05	0.0262996	3.9551	3.9551	0.0118877	0.109031	0.13533
600289	亿阳信通	8.96	0.055	0.160349	0.185747	0.05	0.0280692	0.158392	0.158392	0.00272767	0.0522271	0.0802963
600290	华仪电气	7.73	0.06	0.176297	0.078021	0.05	0.028881	-0.557446	0	-0.000306232	0	0.028881
600291	西水股份	8.6	0.007	1.07263	0.728313	0.05	0.025407	-0.321002	0	-0.0055907	0	0.025407
600292	中电远达	25.89	0.13	0.421342	0.401278	0.05	0.0275106	-0.0476193	0	-5.68814e-05	0	0.0275106
600293	三峡新材	5.53	0.013	0.032633	-0.192763	0.05	0.0261754	-6.907	0	0.000390098	0.0197509	0.0459263
600295	鄂尔多斯	8.9	0.1	0.840581	0.472861	0.05	0.030618	-0.437459	0	-0.0037849	0	0.030618
600297	美罗药业	5.82	0	0.097415	0.385149	0.05	0.025	2.95369	2.95369	0.0492269	0.221871	0.246871
600298	安琪酵母	17.27	0.15	0.536426	0.966867	0.05	0.0293428	0.802424	0.802424	0.0242321	0.155667	0.18501
600299	蓝星新材	4.73	0	0.275011	0.746782	0.05	0.025	1.71546	1.71546	0.0974581	0.312183	0.337183
600300	维维股份	4.78	0.02	0.107003	0.041369	0.05	0.0270921	-0.613385	0	-0.000385299	0	0.0270921
600302	标准股份	4.29	0	-0.277459	0.144183	0.05	0.025	-1.51966	0	0.00385879	0.0621191	0.0871191
600303	曙光股份	4.25	0	0.038267	0.174512	0.05	0.025	3.56038	3.56038	0.0322324	0.179534	0.204534
600305	恒顺醋业	16.58	0.075	0.269433	0.788422	0.05	0.0272618	1.92623	1.92623	0.0312328	0.176728	0.20399
600306	商业城	7.89	0	0.030825	-0.917209	0.05	0.025	-30.7554	0	0.000429658	0.0207282	0.0457282
600307	酒钢宏兴	2.62	0	0.003561	-1.1832	0.05	0.025	-333.267	0	0.000557042	0.0236017	0.0486017
600308	华泰股份	2.83	0.016	0.04432	0.040263	0.05	0.0278269	-0.0915388	0	-8.705e-06	0	0.0278269
600309	万华化学	20.7	0.3	1.488	1.05421	0.05	0.0322464	-0.291522	0	-0.00255437	0	0.0322464
600310	桂东电力	11.09	0.28	-0.015229	0.482323	0.05	0.037624	-32.6714	0	0.00148423	0.0385256	0.0761496
600311	荣华实业	5.09	0	-0.037647	0.006462	0.05	0.025	-1.17165	0	0.000994813	0.0315407	0.0565407
600312	平高电气	10.1	0.5	0.618377	0.752157	0.05	0.0497525	0.216341	0.216341	0.0126596	0.112515	0.162267
600313	农发种业	8.16	0.1	0.418935	0.316303	0.05	0.0311275	-0.244983	0	-0.00159809	0	0.0311275
600315	上海家化	42.23	0.61	1.34976	3.27872	0.05	0.0322224	1.42911	1.42911	0.0451177	0.212409	0.244632
600316	洪都航空	17.38	0.01	0.140926	0.111009	0.05	0.0252877	-0.212289	0	0.000234041	0.0152984	0.0405861
600317	营口港	3.51	0.01	0.086986	0.081026	0.05	0.0264245	-0.0685168	0	-0.000540863	0	0.0264245
600318	巢东股份	9.98	0	0.435231	0.621548	0.05	0.025	0.428088	0.428088	0.0171135	0.130819	0.155819
600320	振华重工	3.54	0	0.033722	0.044235	0.05	0.025	0.311755	0.311755	0.00311847	0.0558433	0.0808433
600321	国栋建设	2.06	0.01	0.005115	-0.037787	0.05	0.0274272	-8.38749	0	0.0006281	0.0250619	0.0524891
600322	天房发展	3.32	0.046	0.278111	0.164837	0.05	0.0319277	-0.407298	0	-0.00316904	0	0.0319277
600323	瀚蓝环境	10.59	0.1	0.490557	0.581585	0.05	0.0297214	0.18556	0.18556	0.00716289	0.0846338	0.114355
600325	华发股份	7.45	0.1	0.769554	0.589187	0.05	0.0317114	-0.234379	0	-0.00415918	0	0.0317114
600326	西藏天路	6.19	0.05	0.203226	0.302104	0.05	0.0290388	0.486542	0.486542	0.0151755	0.123189	0.152228
600327	大东方	5.01	0.1	0.291492	0.33922	0.05	0.03498	0.163737	0.163737	0.00784105	0.0885497	0.12353
600328	兰太实业	7.03	0.013	-0.259903	-0.212604	0.05	0.0259246	-0.181987	0	0.00252061	0.0502057	0.0761303
600329	中新药业	12.62	0.15	0.513232	0.595505	0.05	0.0309429	0.160304	0.160304	0.00544331	0.0737788	0.104722
600330	天通股份	8.69	0	0.02009	0.088889	0.05	0.025	3.42454	3.42454	0.00842644	0.0917956	0.116796
600331	宏达股份	4.07	0	-0.13911	0.021412	0.05	0.025	-1.15392	0	0.00233397	0.0483112	0.0733112
600332	白云山	27.66	0.28	0.937509	1.04199	0.05	0.0300615	0.111441	0.111441	0.00298618	0.0546459	0.0847074
600333	长春燃气	8.04	0	0.039214	-0.629335	0.05	0.025	-17.0487	0	0.000381132	0.0195226	0.0445226
600335	国机汽车	12.99	0.2	1.24659	0.605848	0.05	0.0326982	-0.513996	0	-0.00372909	0	0.0326982
600336	澳柯玛	5.17	0	0.103843	0.018494	0.05	0.025	-0.821904	0	-0.000379284	0	0.025
600337	美克股份	6	0.15	0.361104	0.465106	0.05	0.0375	0.288011	0.288011	0.0157307	0.125422	0.162922
600338	西藏珠峰	9.66	0	0.065502	0.213787	0.05	0.025	2.26382	2.26382	0.0156364	0.125045	0.150045
600339	天利高新	4.34	0	-0.338926	-1.71947	0.05	0.025	4.0733	4.0733	-0.313569	0	0.025
600340	华夏幸福	20.23	0.8	2.87358	1.88494	0.05	0.0447726	-0.344046	0	-0.0050977	0	0.0447726
600343	航天动力	14.24	0	0.118236	0.088012	0.05	0.025	-0.255624	0	0.000209846	0.014486	0.039486
600345	长江通信	13.38	0.1	0.200147	0.333661	0.05	0.0287369	0.66708	0.66708	0.0100565	0.100282	0.129019
600346	大橡塑	6.74	0	-0.653599	-0.373155	0.05	0.025	-0.429077	0	0.00547366	0.0739842	0.0989842
600348	阳泉煤业	7.06	0	0.266324	-0.008552	0.05	0.025	-1.03211	0	-0.00126115	0	0.025
600350	山东高速	3.03	0.194	0.506824	0.558364	0.05	0.0570132	0.101692	0.101692	0.011897	0.109073	0.166086
600351	亚宝药业	6.24	0.18	0.238593	0.277048	0.05	0.0394231	0.161174	0.161174	0.00580504	0.0761908	0.115614
600352	浙江龙盛	13.22	0.5	1.83516	0.932855	0.05	0.0439107	-0.491677	0	-0.0050127	0	0.0439107
600353	旭光股份	6.67	0.07	0.241272	0.125422	0.05	0.0302474	-0.480163	0	-0.000893732	0	0.0302474
600354	敦煌种业	7.02	0	-0.610094	0.106354	0.05	0.025	-1.17432	0	0.0049704	0.0705011	0.0955011
600355	精伦电子	5.33	0	0.024698	-0.18264	0.05	0.025	-8.39493	0	0.000393311	0.0198321	0.0448321
600356	恒丰纸业	5.64	0.08035	0.3158	0.293955	0.05	0.0321232	-0.0691735	0	-0.00176774	0	0.0321232
600359	新农开发	7.75	0	-0.0127	-0.036436	0.05	0.025	1.86898	1.86898	-0.00235577	0	0.025
600360	华微电子	3.98	0.02	0.036965	0.050987	0.05	0.0275126	0.379332	0.379332	0.00381567	0.0617711	0.0892837
600361	华联综超	4.34	0.1	0.152893	0.078204	0.05	0.0365207	-0.488505	0	-0.000427676	0	0.0365207
600362	江西铜业	14.18	0.2	0.822922	0.19775	0.05	0.0320522	-0.759698	0	-0.00187436	0	0.0320522
600363	联创光电	7.67	0.037	0.327962	0.339935	0.05	0.027412	0.0365073	0.0365073	0.000174481	0.0132091	0.0406211
600365	通葡股份	8.26	0	0.01114	0.031228	0.05	0.025	1.80323	1.80323	0.00298953	0.0546766	0.0796766
600366	宁波韵升	13.76	0.2	0.42684	0.661681	0.05	0.0322674	0.550185	0.550185	0.0165571	0.128674	0.160942
600367	红星发展	8.45	0.026	0.09975	-0.690554	0.05	0.0265385	-7.92285	0	0.000114053	0.0106796	0.037218
600368	五洲交通	4.6	0	0.025001	-0.26183	0.05	0.025	-11.4728	0	0.00035325	0.0187949	0.0437949
600369	西南证券	9.93	0.18	0.477155	0.627988	0.05	0.0340634	0.316109	0.316109	0.0139474	0.118099	0.152162
600370	三房巷	4.54	0.015	0.095236	0.105637	0.05	0.026652	0.109213	0.109213	0.00195244	0.0441865	0.0708384
600371	万向德农	9.15	0.036	0.012831	0.027725	0.05	0.0269672	1.16078	1.16078	0.00228488	0.0478004	0.0747676
600372	中航电子	23.86	0.05	0.348562	0.288504	0.05	0.0260478	-0.172302	0	-5.19449e-05	0	0.0260478
600373	中文传媒	17.88	0.15	0.761835	0.843259	0.05	0.0291946	0.106879	0.106879	0.00327583	0.0572349	0.0864295
600375	华菱星马	10.4	0	-0.690058	-1.70618	0.05	0.025	1.47252	1.47252	-0.0937615	0	0.025
600376	首开股份	5.03	0.24	0.883875	1.13927	0.05	0.0488569	0.288949	0.288949	0.0443753	0.210654	0.259511
600377	宁沪高速	5.58	0.38	0.525491	0.514101	0.05	0.0590502	-0.021675	0	-0.00122178	0	0.0590502
600378	天科股份	10.36	0.08	0.261102	0.14543	0.05	0.028861	-0.443015	0	-0.000427187	0	0.028861
600379	宝光股份	7.78	0	0.086541	0.115275	0.05	0.025	0.332028	0.332028	0.00376214	0.0613363	0.0863363
600380	健康元	4.82	0.1	0.442352	0.517819	0.05	0.0353734	0.170604	0.170604	0.0123196	0.110994	0.146367
600382	广东明珠	7.23	0.03	2.70771	0.463102	0.05	0.0270747	-0.828969	0	-0.0179925	0	0.0270747
600383	金地集团	6.68	0.13	1.1052	1.07639	0.05	0.0347305	-0.0260757	0	-0.00706628	0	0.0347305
600386	北巴传媒	8.18	0.28	0.496024	0.409036	0.05	0.0421149	-0.175371	0	-0.00125827	0	0.0421149
600387	海越股份	20.16	0.1	0.197909	-0.495379	0.05	0.0274802	-3.50306	0	0.000264313	0.0162577	0.0437379
600388	龙净环保	33.52	0.33	1.09206	0.524801	0.05	0.0299224	-0.51944	0	-0.000733619	0	0.0299224
600389	江山股份	39.13	0.31	1.01899	0.053388	0.05	0.0289612	-0.947607	0	-0.000463304	0	0.0289612
600390	金瑞科技	8.19	0	-0.060955	-0.835401	0.05	0.025	12.7052	12.7052	-0.0935628	0	0.025
600391	成发科技	12.07	0.03	0.112838	0.129876	0.05	0.0262428	0.150995	0.150995	0.00163285	0.0404085	0.0666513
600392	盛和资源	19.66	0	0.5198	0.019679	0.05	0.025	-0.962141	0	-0.000696974	0	0.025
600393	东华实业	5.51	0.1	0.192181	0.201152	0.05	0.0340744	0.04668	0.04668	0.00104527	0.0323306	0.066405
600395	盘江股份	7.26	0.16	0.185622	0.014018	0.05	0.0360193	-0.924481	0	1.90004e-05	0.00435894	0.0403782
600396	金山股份	7.34	0.1	0.529029	0.335687	0.05	0.031812	-0.365466	0	-0.00259174	0	0.031812
600397	安源煤业	4.25	0	0.07093	0.001907	0.05	0.025	-0.973114	0	-0.000209471	0	0.025
600398	凯诺科技	7.08	0.38	2.03659	2.52892	0.05	0.0518362	0.241744	0.241744	0.0578429	0.240505	0.292342
600399	抚顺特钢	5.83	0.05	0.090308	0.151333	0.05	0.0292882	0.675743	0.675743	0.0105507	0.102717	0.132005
600400	红豆股份	4.77	0.05	0.131258	0.124956	0.05	0.0302411	-0.0480123	0	-0.000461346	0	0.0302411
600401	海润光伏	7.84	0	-0.59227	0.019899	0.05	0.025	-1.0336	0	0.00440223	0.0663493	0.0913493
600403	大有能源	7.12	0.015	0.040613	-0.606875	0.05	0.0260534	-15.9429	0	0.000393574	0.0198387	0.0458921
600405	动力源	9.45	0	0.108523	0.114632	0.05	0.025	0.0562922	0.0562922	0.000697259	0.0264057	0.0514057
600406	国电南瑞	14.87	0.16	0.535769	0.545619	0.05	0.03038	0.0183848	0.0183848	-0.00021616	0	0.03038
600408	安泰集团	2.7	0	-0.851326	-0.08048	0.05	0.025	-0.905465	0	0.0163903	0.128025	0.153025
600409	三友化工	4.65	0.08	0.262134	0.207588	0.05	0.0336022	-0.208084	0	-0.00168954	0	0.0336022
600410	华胜天成	6.75	0.062	0.164454	0.165665	0.05	0.0295926	0.00736376	0.00736376	-0.000163049	0	0.0295926
600415	小商品城	5.87	0.12	0.149347	0.121758	0.05	0.0352215	-0.184731	0	-3.15694e-05	0	0.0352215
600416	湘电股份	6.87	0.03	0.089403	0.0626	0.05	0.0271834	-0.2998	0	8.82607e-05	0.00939472	0.0365781
600418	江淮汽车	8.73	0.11	0.419546	0.584641	0.05	0.0313001	0.393509	0.393509	0.017488	0.132242	0.163542
600419	天润乳业	16.99	0	0.210685	0.539533	0.05	0.025	1.56085	1.56085	0.0193604	0.139142	0.164142
600420	现代制药	16.29	0.2	0.860293	1.01328	0.05	0.0311387	0.177832	0.177832	0.00772059	0.0878669	0.119006
600422	昆明制药	23.59	0.17	0.901987	1.09375	0.05	0.0286032	0.212604	0.212604	0.00703547	0.0838777	0.112481
600423	柳化股份	4.14	0.05	0.021556	-1.21586	0.05	0.0310386	-57.4049	0	0.000703059	0.0265153	0.0575539
600425	青松建化	3.84	0.04	-0.085874	-0.675491	0.05	0.0302083	6.86607	6.86607	-0.151515	0	0.0302083
600426	华鲁恒升	6.77	0.15	0.843548	0.943459	0.05	0.0360783	0.118441	0.118441	0.0098295	0.0991438	0.135222
600428	中远航运	3.51	0.02	0.116222	0.086192	0.05	0.027849	-0.258385	0	-0.000880017	0	0.027849
600429	三元股份	8.16	0	0.046747	0.101999	0.05	0.025	1.18194	1.18194	0.00710964	0.0843187	0.109319
600432	吉恩镍业	7.73	0	-0.378511	-1.87014	0.05	0.025	3.94077	3.94077	-0.189892	0	0.025
600433	冠豪高新	10.64	0.03	0.11094	0.027408	0.05	0.0264098	-0.752948	0	0.000176142	0.0132718	0.0396816
600435	北方导航	13.18	0.05	0.15196	0.144681	0.05	0.0268968	-0.0479008	0	0.000146959	0.0121227	0.0390195
600436	片仔癀	94.31	0.9	2.72177	1.15198	0.05	0.0297715	-0.576752	0	-0.000556649	0	0.0297715
600438	通威股份	8.95	0.2	0.412754	0.418026	0.05	0.0361732	0.0127727	0.0127727	-0.000408339	0	0.0361732
600439	瑞贝卡	5.02	0.04	0.165103	0.149803	0.05	0.0289841	-0.0926694	0	-0.000804376	0	0.0289841
600446	金证股份	15.45	0.116	0.666619	0.333755	0.05	0.028754	-0.499332	0	-0.00133055	0	0.028754
600448	华纺股份	4.1	0	0.053971	0.029668	0.05	0.025	-0.450297	0	-3.31829e-05	0	0.025
600449	宁夏建材	7.79	0.18	0.689817	0.114827	0.05	0.0365533	-0.83354	0	-0.00309144	0	0.0365533
600452	涪陵电力	7.94	0.2	0.449755	1.16315	0.05	0.0375945	1.58618	1.58618	0.088429	0.29737	0.334965
600455	博通股份	14.23	0	0.162694	0.097687	0.05	0.025	-0.399566	0	5.33415e-05	0.00730353	0.0323035
600456	宝钛股份	12.65	0.05	0.040998	-0.417963	0.05	0.0269763	-11.1947	0	0.000565672	0.0237839	0.0507602
600458	时代新材	9.99	0.02	0.063971	0.320533	0.05	0.026001	4.0106	4.0106	0.0260378	0.161362	0.187363
600459	贵研铂业	20.17	0.1	0.350543	0.267513	0.05	0.0274789	-0.236861	0	-0.00011388	0	0.0274789
600460	士兰微	6	0.025	0.133956	0.033332	0.05	0.0270833	-0.751172	0	-0.000382793	0	0.0270833
600461	洪城水业	8.42	0.15	0.460304	0.585274	0.05	0.0339074	0.271494	0.271494	0.0132584	0.115145	0.149052
600462	石岘纸业	5.02	0	0.004123	-0.065405	0.05	0.025	-16.8634	0	0.000583934	0.0241647	0.0491647
600463	空港股份	7.78	0.1	0.181331	0.100862	0.05	0.0314267	-0.443769	0	-0.000177727	0	0.0314267
600466	迪康药业	4.69	0.01	0.028617	0.44672	0.05	0.0260661	14.6103	14.6103	0.0895221	0.299202	0.325269
600467	好当家	5.58	0.009	0.019269	0.041895	0.05	0.0258065	1.17422	1.17422	0.00454815	0.06744	0.0932464
600468	百利电气	9.58	0.032	0.122371	0.054649	0.05	0.0266701	-0.553415	0	7.26172e-05	0.00852157	0.0351917
600469	风神股份	8.1	0.15	0.88493	0.659393	0.05	0.0342593	-0.254864	0	-0.00428883	0	0.0342593
600470	六国化工	6.5	0	-0.640454	0.07454	0.05	0.025	-1.11639	0	0.00555157	0.0745089	0.0995089
600475	华光股份	12.23	0.1	0.476162	0.647214	0.05	0.0290883	0.359231	0.359231	0.0128857	0.113515	0.142603
600476	湘邮科技	9.03	0	0.044775	-0.245498	0.05	0.025	-6.48293	0	0.000377076	0.0194185	0.0444185
600477	杭萧钢构	3.69	0.06	0.13302	0.177456	0.05	0.0331301	0.334055	0.334055	0.0113374	0.106477	0.139607
600478	科力远	25.94	0	-0.093773	0.061566	0.05	0.025	-1.65654	0	0.00080575	0.0283857	0.0533857
600479	千金药业	12.59	0.2	0.386117	0.253295	0.05	0.0329428	-0.343994	0	-0.000448198	0	0.0329428
600480	凌云股份	7	0.12	0.7628	0.671997	0.05	0.0335714	-0.119039	0	-0.00432153	0	0.0335714
600481	双良节能	11.41	0.4	0.386865	0.208732	0.05	0.0425285	-0.460453	0	0.000113383	0.0106481	0.0531766
600482	风帆股份	10.24	0.081	0.258788	0.317022	0.05	0.0289551	0.225026	0.225026	0.0052617	0.0725376	0.101493
600483	福建南纺	6.52	0.2	0.228575	0.321148	0.05	0.0403374	0.405001	0.405001	0.0140725	0.118628	0.158965
600485	中创信测	20.51	0.006	0.874501	0.936236	0.05	0.0251463	0.0705945	0.0705945	0.00151044	0.0388644	0.0640107
600486	扬农化工	34.99	0.2	1.81598	1.51793	0.05	0.027858	-0.164126	0	-0.00181893	0	0.027858
600487	亨通光电	21.13	0.084	0.926736	0.558521	0.05	0.0269877	-0.397325	0	-0.0014646	0	0.0269877
600488	天药股份	4.22	0.028	0.090257	0.082018	0.05	0.0283175	-0.0912838	0	-0.000267513	0	0.0283175
600489	中金黄金	8.55	0.01	0.099129	0.049907	0.05	0.0255848	-0.496545	0	7.488e-05	0.00865332	0.0342381
600490	鹏欣资源	11.76	0	0.12538	0.026974	0.05	0.025	-0.784862	0	9.19218e-05	0.00958758	0.0345876
600491	龙元建设	3.54	0.03	0.256408	0.209302	0.05	0.0292373	-0.183715	0	-0.00276676	0	0.0292373
600493	凤竹纺织	5.15	0.02	0.036821	0.047787	0.05	0.0269417	0.297819	0.297819	0.00249769	0.0499769	0.0769187
600495	晋西车轴	13.15	0.065	0.20913	0.083357	0.05	0.0274715	-0.601411	0	-4.04887e-05	0	0.0274715
600496	精工钢构	7	0.04	0.385897	0.126847	0.05	0.0278571	-0.671293	0	-0.00198039	0	0.0278571
600497	驰宏锌锗	9.37	0.15	0.079931	0.041384	0.05	0.0330043	-0.482253	0	0.000662756	0.025744	0.0587483
600498	烽火通信	15.4	0.25	0.633199	0.67555	0.05	0.0331169	0.0668842	0.0668842	0.00179095	0.0423196	0.0754365
600499	科达机电	20.09	0.2	0.614156	0.753528	0.05	0.0299776	0.226933	0.226933	0.00630753	0.0794199	0.109398
600500	中化国际	7.6	0.13	0.423739	0.49452	0.05	0.0335526	0.167039	0.167039	0.00765131	0.0874718	0.121024
600501	航天晨光	9.37	0.07	0.259155	0.08574	0.05	0.0287353	-0.669156	0	-0.000557179	0	0.0287353
600502	安徽水利	8.32	0.05	0.463619	0.4861	0.05	0.0280048	0.0484902	0.0484902	0.000700141	0.0264602	0.054465
600503	华丽家族	4.17	0.004	0.012367	0.011266	0.05	0.0254796	-0.0890272	0	0.000500925	0.0223814	0.047861
600505	西昌电力	9.19	0.03	0.164883	0.167251	0.05	0.0266322	0.0143617	0.0143617	6.98676e-05	0.00835868	0.0349909
600506	香梨股份	9.45	0	-0.110487	0.016084	0.05	0.025	-1.14557	0	0.00120959	0.0347791	0.0597791
600507	方大特钢	3.67	0.8	0.451461	0.086483	0.05	0.133992	-0.808437	0	0.0118031	0.108642	0.242634
600508	上海能源	9.91	0	0.021829	-0.041148	0.05	0.025	-2.88502	0	0.000514864	0.0226906	0.0476906
600509	天富热电	8.81	0.116	0.396445	0.345649	0.05	0.0315834	-0.128129	0	-0.00125246	0	0.0315834
600510	黑牡丹	6.09	0.0853	0.40109	0.269005	0.05	0.0320033	-0.329315	0	-0.00226881	0	0.0320033
600511	国药股份	18.87	0.1	1.04021	1.11176	0.05	0.0276497	0.0687844	0.0687844	0.00179999	0.0424263	0.070076
600512	腾达建设	3.05	0.02	0.015601	-0.060136	0.05	0.0282787	-4.85462	0	0.00054393	0.0233223	0.051601
600513	联环药业	10.72	0.085	0.280107	0.296052	0.05	0.0289646	0.0569247	0.0569247	0.00101988	0.0319356	0.0609002
600515	海岛建设	7.66	0	0.088386	0.151234	0.05	0.025	0.711063	0.711063	0.00825277	0.0908447	0.115845
600516	方大炭素	7.61	0	0.153285	0.007562	0.05	0.025	-0.950667	0	-0.000382129	0	0.025
600517	置信电气	14.8	0.1	0.245537	0.328884	0.05	0.0283784	0.339448	0.339448	0.00560737	0.0748824	0.103261
600518	康美药业	18	0.32	1.03965	0.626834	0.05	0.0338889	-0.397072	0	-0.00173946	0	0.0338889
600519	贵州茅台	128.38	4.374	14.2464	13.099	0.05	0.0420354	-0.0805369	0	-0.00378156	0	0.0420354
600520	中发科技	9.25	0	-0.447225	-0.371667	0.05	0.025	-0.168949	0	0.00304243	0.0551582	0.0801582
600521	华海药业	13.55	0.15	0.326773	0.550624	0.05	0.0305351	0.685035	0.685035	0.016247	0.127464	0.157999
600522	中天科技	10.92	0.11	0.685452	0.967857	0.05	0.0300366	0.411998	0.411998	0.0236249	0.153704	0.183741
600523	贵航股份	12.11	0.15	0.524303	0.611236	0.05	0.0311932	0.165807	0.165807	0.00598688	0.0773749	0.108568
600525	长园集团	8.85	0.125	0.44815	0.469578	0.05	0.0320621	0.0478143	0.0478143	0.000917303	0.030287	0.0623492
600526	菲达环保	20.41	0.1	0.140953	0.162362	0.05	0.0274498	0.151888	0.151888	0.00145713	0.0381724	0.0656222
600527	江南高纤	6.98	0.09	0.038556	-0.023012	0.05	0.031447	-1.59685	0	0.000712724	0.0266969	0.0581439
600528	中铁二局	5.12	0.06	0.252899	-0.066565	0.05	0.0308594	-1.26321	0	-0.00151742	0	0.0308594
600529	山东药玻	10	0.15	0.480365	0.562097	0.05	0.0325	0.170146	0.170146	0.00682762	0.0826294	0.115129
600530	交大昂立	7.89	0.15	0.305812	0.302009	0.05	0.0345057	-0.0124357	0	-0.000747329	0	0.0345057
600531	豫光金铅	9.28	0.03	0.091598	0.042914	0.05	0.0266164	-0.531496	0	0.000214908	0.0146597	0.0412761
600532	宏达矿业	7.55	0.1	0.444088	-0.686991	0.05	0.0316225	-2.54697	0	-0.001941	0	0.0316225
600533	栖霞建设	3.35	0.05	0.011808	0.168067	0.05	0.0324627	13.2333	13.2333	0.0475221	0.217996	0.250458
600535	天士力	42.89	0.39	1.40426	1.41018	0.05	0.0295465	0.00422074	0.00422074	-0.000625858	0	0.0295465
600536	中国软件	37.67	0.021	0.097336	0.207632	0.05	0.0252787	1.13315	1.13315	0.00343777	0.0586325	0.0839113
600537	亿晶光电	10.88	0.11	0.237072	0.39382	0.05	0.0300551	0.661183	0.661183	0.0142208	0.119251	0.149306
600540	新赛股份	5.93	0	-0.029055	-0.326315	0.05	0.025	10.2309	10.2309	-0.0492582	0	0.025
600543	莫高股份	9.09	0	0.052997	0.05687	0.05	0.025	0.0730796	0.0730796	0.00075956	0.0275601	0.0525601
600545	新疆城建	6.37	0.043	0.226608	0.088958	0.05	0.0283752	-0.607437	0	-0.000973561	0	0.0283752
600546	山煤国际	4.95	0	-0.80232	-1.14206	0.05	0.025	0.423442	0.423442	-0.0599043	0	0.025
600547	山东黄金	17.25	0.1	0.599426	0.422615	0.05	0.0278986	-0.294967	0	-0.000959138	0	0.0278986
600548	深高速	3.37	0.45	1.04159	0.685606	0.05	0.0917656	-0.34177	0	-0.00703294	0	0.0917656
600549	厦门钨业	24.04	0.2	1.12179	-0.533649	0.05	0.0291597	-1.47571	0	-0.00148288	0	0.0291597
600550	天威保变	5.2	0	0.049652	0.060184	0.05	0.025	0.212116	0.212116	0.00217296	0.046615	0.071615
600551	时代出版	16.31	0.232	0.775966	0.783357	0.05	0.0321122	0.0095249	0.0095249	-0.000894453	0	0.0321122
600552	方兴科技	18.84	0	0.309336	0.319558	0.05	0.025	0.033045	0.033045	0.000346614	0.0186176	0.0436176
600557	康缘药业	30.42	0.1	0.628978	0.710995	0.05	0.0266437	0.130397	0.130397	0.00237222	0.0487054	0.075349
600558	大西洋	7.03	0.05	0.178425	0.125303	0.05	0.0285562	-0.297727	0	-0.00045357	0	0.0285562
600559	老白干酒	25.97	0.15	0.422411	0.428263	0.05	0.0278879	0.0138538	0.0138538	0.000189807	0.0137771	0.041665
600560	金自天正	8.55	0.025	0.091658	0.088019	0.05	0.026462	-0.0397019	0	0.000164225	0.012815	0.039277
600561	江西长运	10.85	0.19	0.808529	0.494163	0.05	0.0337558	-0.388812	0	-0.00258649	0	0.0337558
600562	国睿科技	45.09	0.171	0.567469	0.726619	0.05	0.0268962	0.280456	0.280456	0.00362375	0.0601976	0.0870938
600563	法拉电子	22.71	0.7	1.43614	1.52139	0.05	0.0404117	0.0593613	0.0593613	0.0022251	0.047171	0.0875827
600565	迪马股份	3.41	0.03	0.239519	0.198616	0.05	0.0293988	-0.170771	0	-0.00264772	0	0.0293988
600566	洪城股份	19.94	0.4	1.35328	1.77987	0.05	0.0350301	0.315227	0.315227	0.0192274	0.138663	0.173693
600567	山鹰纸业	2.11	0.01	0.045058	0.084467	0.05	0.0273697	0.874628	0.874628	0.0183586	0.135494	0.162864
600568	中珠控股	8.5	0.02	0.062453	0.141445	0.05	0.0261765	1.26482	1.26482	0.00961101	0.0980358	0.124212
600569	安阳钢铁	1.73	0	0.013963	-1.06463	0.05	0.025	-77.2467	0	0.000221445	0.014881	0.039881
600570	恒生电子	20.86	0.18	0.574649	0.726429	0.05	0.0293145	0.264126	0.264126	0.00675807	0.0822075	0.111522
600571	信雅达	15.88	0.17	0.599278	0.617179	0.05	0.0303526	0.0298709	0.0298709	0.000161655	0.0127143	0.043067
600572	康恩贝	13.51	0.17	0.898906	0.300934	0.05	0.0312916	-0.665222	0	-0.00234765	0	0.0312916
600573	惠泉啤酒	5.93	0.04	0.124636	0.089823	0.05	0.0283727	-0.279317	0	-0.000245885	0	0.0283727
600575	芜湖港	3.24	0	-0.784883	0.066773	0.05	0.025	-1.08507	0	0.0127374	0.11286	0.13786
600576	万好万家	7.23	0	-0.1034	0.031355	0.05	0.025	-1.30324	0	0.00134008	0.036607	0.061607
600577	精达股份	3.85	0.1	0.165627	0.074385	0.05	0.037987	-0.550888	0	-0.000707987	0	0.037987
600578	京能电力	3.63	0.2	0.691891	0.691039	0.05	0.0525482	-0.00123141	0	-0.00676886	0	0.0525482
600580	卧龙电气	6.23	0.06	0.428598	0.391365	0.05	0.0298154	-0.0868716	0	-0.00255083	0	0.0298154
600581	八一钢铁	4.13	0	-2.65466	-3.27305	0.05	0.025	0.232944	0.232944	-0.116967	0	0.025
600582	天地科技	7.03	0.1	0.982088	0.334779	0.05	0.0321124	-0.659115	0	-0.00595377	0	0.0321124
600583	海油工程	7.76	0.23	0.966191	0.771318	0.05	0.0398196	-0.201692	0	-0.00463986	0	0.0398196
600584	长电科技	6.4	0.01	0.21203	-0.152891	0.05	0.0257813	-1.72108	0	-0.000991812	0	0.0257813
600585	海螺水泥	16.96	0.65	2.18663	1.43943	0.05	0.0441627	-0.341714	0	-0.00449608	0	0.0441627
600586	金晶科技	3.16	0	-0.140207	0.02517	0.05	0.025	-1.17952	0	0.00284347	0.0533242	0.0783242
600587	新华医疗	69.91	0.081	0.970594	0.891621	0.05	0.0255793	-0.0813656	0	-3.98725e-05	0	0.0255793
600588	用友软件	13.84	0.3	0.48621	0.234174	0.05	0.0358382	-0.518369	0	-0.000472166	0	0.0358382
600589	广东榕泰	5.03	0.0155	0.051239	0.034419	0.05	0.0265408	-0.328266	0	0.000195078	0.013967	0.0405078
600590	泰豪科技	6.69	0.06	0.114904	0.162871	0.05	0.0294843	0.417453	0.417453	0.00718051	0.0847379	0.114222
600592	龙溪股份	7.41	0.1	0.070839	0.083987	0.05	0.0317476	0.185604	0.185604	0.00230428	0.0480029	0.0797505
600593	大连圣亚	13.14	0.15	0.423733	0.505089	0.05	0.0307078	0.191998	0.191998	0.00552206	0.0743106	0.105018
600594	益佰制药	32.62	0.12	1.21527	0.24244	0.05	0.0268394	-0.800505	0	-0.00114241	0	0.0268394
600595	中孚实业	3.66	0	-0.102769	-0.642644	0.05	0.025	5.25329	5.25329	-0.145478	0	0.025
600596	新安股份	10.59	0.1	0.090419	-0.38002	0.05	0.0297214	-5.20288	0	0.000456456	0.0213648	0.0510863
600597	光明乳业	22.2	0.28	0.473785	0.403124	0.05	0.0313063	-0.149141	0	-8.69985e-05	0	0.0313063
600598	北大荒	11.31	0.39	0.406463	0.34979	0.05	0.0422414	-0.13943	0	-1.25845e-05	0	0.0422414
600599	熊猫烟花	9.76	0.08	0.080113	0.120697	0.05	0.0290984	0.506584	0.506584	0.0045945	0.0677827	0.0968811
600600	青岛啤酒	48.95	0.45	1.49486	1.19324	0.05	0.0295965	-0.201773	0	-0.000650972	0	0.0295965
600601	方正科技	2.78	0.012	0.144524	0.050603	0.05	0.0271583	-0.649864	0	-0.00186178	0	0.0271583
600602	仪电电子	5.65	0	0.114664	0.166387	0.05	0.025	0.451083	0.451083	0.00876479	0.0936204	0.11862
600604	市北高新	9.51	0.00239	0.022188	0.154834	0.05	0.0251257	5.97828	5.97828	0.0144627	0.120261	0.145387
600605	汇通能源	8.47	0.017	0.054011	0.069735	0.05	0.0260035	0.291126	0.291126	0.00221378	0.0470508	0.0730544
600606	金丰投资	5.29	0	-0.710375	0.606893	0.05	0.025	-1.85433	0	0.00733932	0.0856698	0.11067
600608	上海科技	6.07	0	-0.047068	0.106355	0.05	0.025	-3.2596	0	0.00101271	0.0318231	0.0568231
600609	金杯汽车	2.93	0	-0.009662	0.180527	0.05	0.025	-19.6842	0	0.000789881	0.0281048	0.0531048
600610	S 中纺机	24.77	0	0.093097	-0.006111	0.05	0.025	-1.06564	0	0.000437077	0.0209064	0.0459064
600611	大众交通	6.18	0.09	0.31499	0.356306	0.05	0.0322816	0.131166	0.131166	0.00517907	0.0719658	0.104247
600612	老凤祥	23.32	0.9	2.34804	2.71763	0.05	0.0442967	0.157403	0.157403	0.0127764	0.113033	0.157329
600613	神奇制药	13.62	0.065	0.406464	0.408682	0.05	0.0273862	0.00545682	0.00545682	-0.000579306	0	0.0273862
600614	鼎立股份	10.43	0.035	0.105434	0.017688	0.05	0.0266779	-0.832236	0	0.000206272	0.0143622	0.04104
600615	丰华股份	9.8	0	0.081466	0.040632	0.05	0.025	-0.50124	0	0.000209357	0.0144692	0.0394692
600616	金枫酒业	8.61	0.05	0.132515	0.136803	0.05	0.0279036	0.0323586	0.0323586	0.000507095	0.0225188	0.0504224
600618	氯碱化工	6.69	0	-0.508121	0.090703	0.05	0.025	-1.17851	0	0.00442262	0.0665028	0.0915028
600619	海立股份	7.08	0.1	0.205769	0.117976	0.05	0.0320621	-0.426658	0	-0.00042519	0	0.0320621
600620	天宸股份	9	0.07	0.169801	0.107298	0.05	0.0288889	-0.368096	0	-0.000108771	0	0.0288889
600621	华鑫股份	5.98	0.09	0.29043	0.215236	0.05	0.0325251	-0.258906	0	-0.00137046	0	0.0325251
600622	嘉宝集团	6.17	0.21	0.77709	0.571716	0.05	0.0420178	-0.264286	0	-0.00453183	0	0.0420178
600623	双钱股份	9.6	0.15	0.505322	0.249828	0.05	0.0328125	-0.505606	0	-0.00155523	0	0.0328125
[truncated: 11,834 more rows]

## Sheet: CAPM model
stock	code	name				R
000001	J66	平安银行	1.37132	0.0297	0.0665	0.120892
000002	K70	万科A	1.13728	0.0297	0.0665	0.105329
000004	C27	国农科技	0.664689	0.0297	0.0665	0.0739018
000006	K70	深振业A	0.999419	0.0297	0.0665	0.0961614
000007	H61	零七股份	0.610265	0.0297	0.0665	0.0702826
000008	H61	宝利来	0.65831	0.0297	0.0665	0.0734776
000011	K70	深物业A	1.03027	0.0297	0.0665	0.0982132
000012	C30	南玻A	1.0423	0.0297	0.0665	0.099013
000014	K70	沙河股份	0.909841	0.0297	0.0665	0.0902044
000016	C39	深康佳A	0.869575	0.0297	0.0665	0.0875267
000019	C15	深深宝A	0.846793	0.0297	0.0665	0.0860117
000021	C39	长城开发	0.814274	0.0297	0.0665	0.0838492
000022	G55	深赤湾A	1.12925	0.0297	0.0665	0.104795
000023	C30	深天地A	1.15692	0.0297	0.0665	0.106635
000024	K70	招商地产	1.56657	0.0297	0.0665	0.133877
000025	F51	特力A	0.836783	0.0297	0.0665	0.0853461
000026	F52	飞亚达A	0.890916	0.0297	0.0665	0.0889459
000027	D44	深圳能源	1.08557	0.0297	0.0665	0.10189
000028	F51	国药一致	0.734826	0.0297	0.0665	0.0785659
000029	K70	深深房A	1.20893	0.0297	0.0665	0.110094
000030	C36	富奥股份	1.0951	0.0297	0.0665	0.102524
000031	K70	中粮地产	1.20017	0.0297	0.0665	0.109511
000032	C39	深桑达A	0.894426	0.0297	0.0665	0.0891793
000034	S90	深信泰丰	0.865359	0.0297	0.0665	0.0872464
000036	K70	华联控股	0.879708	0.0297	0.0665	0.0882006
000037	D44	深南电A	0.82689	0.0297	0.0665	0.0846882
000038	K70	深大通	0.861669	0.0297	0.0665	0.087001
000039	C33	中集集团	1.27265	0.0297	0.0665	0.114331
000040	K70	宝安地产	0.69036	0.0297	0.0665	0.0756089
000042	K70	中洲控股	1.01103	0.0297	0.0665	0.0969336
000043	K70	中航地产	1.26239	0.0297	0.0665	0.113649
000045	F51	深纺织A	0.854101	0.0297	0.0665	0.0864977
000046	K70	泛海建设	1.30271	0.0297	0.0665	0.11633
000048	C13	康达尔	0.710753	0.0297	0.0665	0.0769651
000049	C38	德赛电池	0.8831	0.0297	0.0665	0.0884262
000050	C39	深天马A	0.867975	0.0297	0.0665	0.0874203
000055	C33	方大集团	0.742822	0.0297	0.0665	0.0790977
000058	L72	深赛格	1.04104	0.0297	0.0665	0.098929
000059	C25	华锦股份	1.04918	0.0297	0.0665	0.0994702
000060	C32	中金岭南	1.22558	0.0297	0.0665	0.111201
000061	L72	农产品	0.867812	0.0297	0.0665	0.0874095
000062	L72	深圳华强	1.29405	0.0297	0.0665	0.115754
000063	C39	中兴通讯	1.04655	0.0297	0.0665	0.0992955
000065	E48	北方国际	1.15383	0.0297	0.0665	0.10643
000066	C39	长城电脑	0.856155	0.0297	0.0665	0.0866343
000068	C39	华控赛格	0.748539	0.0297	0.0665	0.0794778
000069	N78	华侨城A	0.996038	0.0297	0.0665	0.0959365
000078	F52	海王生物	0.716367	0.0297	0.0665	0.0773384
000088	G54	盐田港	1.09409	0.0297	0.0665	0.102457
000089	G56	深圳机场	0.776231	0.0297	0.0665	0.0813194
000090	E48	深天健	0.791134	0.0297	0.0665	0.0823104
000096	F51	广聚能源	1.17955	0.0297	0.0665	0.10814
000099	G56	中信海直	1.01956	0.0297	0.0665	0.0975009
000100	C39	TCL集团	0.787113	0.0297	0.0665	0.082043
000150	K70	宜华地产	1.42894	0.0297	0.0665	0.124724
000151	F51	中成股份	0.952355	0.0297	0.0665	0.0930316
000153	C27	丰原药业	1.10888	0.0297	0.0665	0.10344
000155	C26	川化股份	0.591826	0.0297	0.0665	0.0690564
000156	R86	华数传媒	0.743207	0.0297	0.0665	0.0791233
000157	C35	中联重科	1.1102	0.0297	0.0665	0.103528
000158	C17	常山股份	0.952034	0.0297	0.0665	0.0930103
000159	F51	国际实业	1.08196	0.0297	0.0665	0.10165
000301	D44	东方市场	0.895077	0.0297	0.0665	0.0892226
000333	C38	美的集团	0.843504	0.0297	0.0665	0.085793
000338	C36	潍柴动力	1.07283	0.0297	0.0665	0.101043
000400	C38	许继电气	1.02901	0.0297	0.0665	0.0981294
000401	C30	冀东水泥	0.96697	0.0297	0.0665	0.0940035
000402	K70	金融街	1.03936	0.0297	0.0665	0.0988176
000404	C34	华意压缩	0.874704	0.0297	0.0665	0.0878678
000407	C26	胜利股份	0.616635	0.0297	0.0665	0.0707062
000408	F51	金谷源	1.05996	0.0297	0.0665	0.100187
000409	B08	山东地矿	0.976185	0.0297	0.0665	0.0946163
000410	C34	沈阳机床	1.3202	0.0297	0.0665	0.117493
000415	L71	渤海租赁	1.15515	0.0297	0.0665	0.106518
000416	F52	民生投资	1.12417	0.0297	0.0665	0.104458
000417	F52	合肥百货	0.805412	0.0297	0.0665	0.0832599
000418	C38	小天鹅A	0.545601	0.0297	0.0665	0.0659825
000419	F52	通程控股	0.986499	0.0297	0.0665	0.0953022
000420	C28	吉林化纤	0.759565	0.0297	0.0665	0.0802111
000421	S90	南京中北	0.752242	0.0297	0.0665	0.0797241
000422	C26	湖北宜化	1.04582	0.0297	0.0665	0.0992468
000423	C27	东阿阿胶	0.664088	0.0297	0.0665	0.0738619
000425	C35	徐工机械	1.21548	0.0297	0.0665	0.110529
000428	H61	华天酒店	1.17792	0.0297	0.0665	0.108032
000429	G54	粤高速A	0.78676	0.0297	0.0665	0.0820195
000430	N78	张家界	0.699497	0.0297	0.0665	0.0762166
000488	C22	晨鸣纸业	0.692781	0.0297	0.0665	0.0757699
000502	K70	绿景控股	0.882344	0.0297	0.0665	0.0883759
000503	I64	海虹控股	1.01497	0.0297	0.0665	0.0971954
000507	G55	珠海港	1.23519	0.0297	0.0665	0.11184
000510	C26	金路集团	1.01422	0.0297	0.0665	0.097146
000511	C32	烯碳新材	0.933785	0.0297	0.0665	0.0917967
000513	C27	丽珠集团	0.746638	0.0297	0.0665	0.0793514
000516	F52	开元投资	1.5237	0.0297	0.0665	0.131026
000517	K70	荣安地产	0.924185	0.0297	0.0665	0.0911583
000518	C27	四环生物	0.689006	0.0297	0.0665	0.0755189
000519	C30	江南红箭	1.05921	0.0297	0.0665	0.100137
000521	C38	美菱电器	1.05225	0.0297	0.0665	0.0996744
000523	C26	广州浪奇	1.14256	0.0297	0.0665	0.105681
000524	H61	东方宾馆	0.6607	0.0297	0.0665	0.0736365
000525	C26	红太阳	0.788921	0.0297	0.0665	0.0821632
000526	K70	银润投资	1.01366	0.0297	0.0665	0.0971083
000528	C35	柳工	1.23598	0.0297	0.0665	0.111892
000529	C13	广弘控股	0.977487	0.0297	0.0665	0.0947029
000530	C34	大冷股份	1.16725	0.0297	0.0665	0.107322
000531	D44	穗恒运A	1.20314	0.0297	0.0665	0.109709
000532	S90	力合股份	1.02441	0.0297	0.0665	0.0978233
000534	K70	万泽股份	0.812651	0.0297	0.0665	0.0837413
000536	C39	华映科技	0.673683	0.0297	0.0665	0.0744999
000537	K70	广宇发展	1.12495	0.0297	0.0665	0.104509
000538	C27	云南白药	0.647985	0.0297	0.0665	0.072791
000539	D44	粤电力A	0.896453	0.0297	0.0665	0.0893141
000540	K70	中天城投	1.40602	0.0297	0.0665	0.1232
000541	C38	佛山照明	0.752001	0.0297	0.0665	0.0797081
000543	D44	皖能电力	1.09923	0.0297	0.0665	0.102799
000545	C26	金浦钛业	1.09807	0.0297	0.0665	0.102722
000546	C30	光华控股	0.84153	0.0297	0.0665	0.0856617
000547	C39	闽福发A	0.761472	0.0297	0.0665	0.0803379
000548	G54	湖南投资	0.933051	0.0297	0.0665	0.0917479
000550	C36	江铃汽车	0.977488	0.0297	0.0665	0.094703
000551	S90	创元科技	1.00498	0.0297	0.0665	0.0965312
000552	B06	靖远煤电	1.21524	0.0297	0.0665	0.110514
000553	C26	沙隆达A	0.930806	0.0297	0.0665	0.0915986
000554	F51	泰山石油	1.11392	0.0297	0.0665	0.103775
000555	I65	神州信息	1.10955	0.0297	0.0665	0.103485
000557	C15	神州信息	0.017091	0.0297	0.0665	0.0308366
000559	C36	万向钱潮	1.51386	0.0297	0.0665	0.130372
000560	F52	昆百大A	0.603517	0.0297	0.0665	0.0698339
000561	C39	烽火电子	1.38068	0.0297	0.0665	0.121515
000563	J69	陕国投A	1.54041	0.0297	0.0665	0.132137
000565	C26	渝三峡A	0.945385	0.0297	0.0665	0.0925681
000566	C27	海南海药	0.799466	0.0297	0.0665	0.0828645
000567	K70	海德股份	0.754949	0.0297	0.0665	0.0799041
000568	C15	泸州老窖	0.978736	0.0297	0.0665	0.0947859
000570	C34	苏常柴A	0.716047	0.0297	0.0665	0.0773171
000571	B06	新大洲A	0.957038	0.0297	0.0665	0.093343
000572	C36	海马汽车	1.17614	0.0297	0.0665	0.107913
000573	K70	粤宏远A	0.891335	0.0297	0.0665	0.0889738
000576	C22	广东甘化	0.639617	0.0297	0.0665	0.0722345
000581	C36	威孚高科	0.810638	0.0297	0.0665	0.0836074
000582	G55	北部湾港	1.21913	0.0297	0.0665	0.110772
000585	C38	东北电气	0.859608	0.0297	0.0665	0.0868639
000587	C41	金叶珠宝	0.736556	0.0297	0.0665	0.078681
000589	C29	黔轮胎A	0.864507	0.0297	0.0665	0.0871897
000592	A02	中福实业	1.23573	0.0297	0.0665	0.111876
000593	F52	大通燃气	0.628799	0.0297	0.0665	0.0715151
000595	C34	西北轴承	1.03882	0.0297	0.0665	0.0987813
000596	C15	古井贡酒	1.12253	0.0297	0.0665	0.104348
000597	C27	东北制药	0.832135	0.0297	0.0665	0.085037
000598	D46	兴蓉投资	1.04911	0.0297	0.0665	0.0994661
000599	C29	青岛双星	0.872452	0.0297	0.0665	0.0877181
000600	D44	建投能源	0.942178	0.0297	0.0665	0.0923548
000601	D44	韶能股份	0.771024	0.0297	0.0665	0.0809731
000603	B09	盛达矿业	1.10156	0.0297	0.0665	0.102954
000605	D46	渤海股份	0.83771	0.0297	0.0665	0.0854077
000606	C27	青海明胶	1.06411	0.0297	0.0665	0.100463
000607	C40	华智控股	0.455092	0.0297	0.0665	0.0599636
000608	K70	阳光股份	0.842898	0.0297	0.0665	0.0857527
000610	N78	西安旅游	0.834543	0.0297	0.0665	0.0851971
000611	C17	四海股份	0.545742	0.0297	0.0665	0.0659918
000613	H61	大东海A	0.87877	0.0297	0.0665	0.0881382
000619	C29	海螺型材	0.899813	0.0297	0.0665	0.0895376
000620	K70	新华联	1.20279	0.0297	0.0665	0.109685
000622	C35	恒立实业	0.980737	0.0297	0.0665	0.094919
000623	C27	吉林敖东	1.58067	0.0297	0.0665	0.134814
000625	C36	长安汽车	1.04085	0.0297	0.0665	0.0989167
000626	F51	如意集团	0.988294	0.0297	0.0665	0.0954216
000628	E47	高新发展	1.00732	0.0297	0.0665	0.0966868
000629	B08	攀钢钒钛	1.063	0.0297	0.0665	0.100389
000630	C32	铜陵有色	1.2208	0.0297	0.0665	0.110883
000631	K70	顺发恒业	0.952672	0.0297	0.0665	0.0930527
000632	F51	三木集团	0.955663	0.0297	0.0665	0.0932516
000635	C26	英力特	0.999021	0.0297	0.0665	0.0961349
000636	C39	风华高科	1.1097	0.0297	0.0665	0.103495
000637	C25	茂化实华	1.11202	0.0297	0.0665	0.103649
000638	F51	万方发展	0.906028	0.0297	0.0665	0.0899509
000639	C13	西王食品	0.845636	0.0297	0.0665	0.0859348
000650	C27	仁和药业	0.931842	0.0297	0.0665	0.0916675
000651	C38	格力电器	0.999552	0.0297	0.0665	0.0961702
000652	F51	泰达股份	1.27172	0.0297	0.0665	0.11427
000655	B08	金岭矿业	1.17881	0.0297	0.0665	0.108091
000656	K70	金科股份	1.28946	0.0297	0.0665	0.115449
000657	C32	中钨高新	0.644818	0.0297	0.0665	0.0725804
000659	C29	珠海中富	0.609528	0.0297	0.0665	0.0702336
000661	C27	长春高新	0.682069	0.0297	0.0665	0.0750576
000665	R86	湖北广电	0.885202	0.0297	0.0665	0.0885659
000666	C35	经纬纺机	0.754314	0.0297	0.0665	0.0798619
000667	K70	美好集团	0.764326	0.0297	0.0665	0.0805277
000669	D45	金鸿能源	0.808594	0.0297	0.0665	0.0834715
000670	C39	S 舜元	0.494908	0.0297	0.0665	0.0626114
000671	K70	阳光城	0.90018	0.0297	0.0665	0.089562
000672	C30	上峰水泥	0.92635	0.0297	0.0665	0.0913023
000673	R87	当代东方	0.674645	0.0297	0.0665	0.0745639
000678	C34	襄阳轴承	1.18799	0.0297	0.0665	0.108701
000679	F52	大连友谊	0.923345	0.0297	0.0665	0.0911024
000680	C35	山推股份	1.29309	0.0297	0.0665	0.11569
000681	C18	远东股份	0.816276	0.0297	0.0665	0.0839824
000682	C38	东方电子	1.05791	0.0297	0.0665	0.100051
000683	C26	远兴能源	1.03704	0.0297	0.0665	0.0986629
000685	D46	中山公用	1.37147	0.0297	0.0665	0.120903
000686	J67	东北证券	1.84686	0.0297	0.0665	0.152516
000688	B09	建新矿业	1.29011	0.0297	0.0665	0.115492
000690	D44	宝新能源	1.0352	0.0297	0.0665	0.0985405
000691	K70	亚太实业	0.52762	0.0297	0.0665	0.0647867
000692	D44	惠天热电	0.717394	0.0297	0.0665	0.0774067
000693	B09	惠天热电	1.0272	0.0297	0.0665	0.0980086
000695	D44	滨海能源	0.376488	0.0297	0.0665	0.0547365
000697	B09	炼石有色	1.46888	0.0297	0.0665	0.12738
000698	C25	沈阳化工	0.70539	0.0297	0.0665	0.0766084
000700	C36	模塑科技	1.04745	0.0297	0.0665	0.0993556
000701	F51	厦门信达	1.07973	0.0297	0.0665	0.101502
000702	C13	正虹科技	1.0413	0.0297	0.0665	0.0989466
000703	C28	恒逸石化	0.877036	0.0297	0.0665	0.0880229
000705	F51	浙江震元	0.887045	0.0297	0.0665	0.0886885
000707	C26	双环科技	0.859411	0.0297	0.0665	0.0868508
000708	C31	大冶特钢	0.914638	0.0297	0.0665	0.0905234
000709	C31	河北钢铁	1.07789	0.0297	0.0665	0.10138
000710	C36	天兴仪表	1.03007	0.0297	0.0665	0.0981999
000711	K70	天伦置业	0.980058	0.0297	0.0665	0.0948739
000712	J67	锦龙股份	1.60822	0.0297	0.0665	0.136647
000713	A05	丰乐种业	0.921872	0.0297	0.0665	0.0910045
000716	C14	南方食品	0.731888	0.0297	0.0665	0.0783706
000718	K70	苏宁环球	1.07327	0.0297	0.0665	0.101072
000720	D44	新能泰山	0.741104	0.0297	0.0665	0.0789834
000721	H62	西安饮食	1.20876	0.0297	0.0665	0.110082
000722	D44	湖南发展	0.93798	0.0297	0.0665	0.0920757
000723	C25	美锦能源	1.20877	0.0297	0.0665	0.110083
000725	C39	京东方A	0.894253	0.0297	0.0665	0.0891678
000726	C17	鲁泰A	0.699197	0.0297	0.0665	0.0761966
000727	C39	华东科技	0.794902	0.0297	0.0665	0.082561
000728	J67	国元证券	1.68139	0.0297	0.0665	0.141513
000729	C15	燕京啤酒	0.771682	0.0297	0.0665	0.0810169
000731	C26	四川美丰	1.04313	0.0297	0.0665	0.0990683
000732	K70	泰禾集团	1.22827	0.0297	0.0665	0.11138
000733	C39	振华科技	1.42465	0.0297	0.0665	0.124439
000735	A03	罗牛山	0.9657	0.0297	0.0665	0.0939191
000736	K70	中房地产	0.93735	0.0297	0.0665	0.0920338
000737	C26	南风化工	0.879779	0.0297	0.0665	0.0882053
000738	C37	中航动控	1.13816	0.0297	0.0665	0.105388
000739	C27	普洛药业	0.941205	0.0297	0.0665	0.0922901
000748	C39	长城信息	0.894917	0.0297	0.0665	0.089212
000750	J67	国海证券	1.61128	0.0297	0.0665	0.13685
000752	C15	西藏发展	0.8886	0.0297	0.0665	0.0887919
000753	F52	漳州发展	1.18486	0.0297	0.0665	0.108493
000756	C27	新华制药	0.867367	0.0297	0.0665	0.0873799
000757	C34	浩物股份	0.933418	0.0297	0.0665	0.0917723
000758	B09	中色股份	1.189	0.0297	0.0665	0.108769
000759	F52	中百集团	0.670894	0.0297	0.0665	0.0743145
000760	C36	博盈投资	0.412287	0.0297	0.0665	0.0571171
000761	C31	本钢板材	0.528279	0.0297	0.0665	0.0648306
000762	B08	西藏矿业	0.925939	0.0297	0.0665	0.0912749
000766	C27	通化金马	0.623332	0.0297	0.0665	0.0711516
000767	D44	漳泽电力	1.02094	0.0297	0.0665	0.0975928
000768	C37	中航飞机	1.14501	0.0297	0.0665	0.105843
000776	J67	广发证券	1.55912	0.0297	0.0665	0.133381
000777	C34	中核科技	1.31855	0.0297	0.0665	0.117384
000778	C33	新兴铸管	0.771847	0.0297	0.0665	0.0810278
000780	B06	平庄能源	1.25928	0.0297	0.0665	0.113442
000782	C28	美达股份	0.829997	0.0297	0.0665	0.0848948
000783	J67	长江证券	1.88172	0.0297	0.0665	0.154834
000785	F52	武汉中商	0.705752	0.0297	0.0665	0.0766325
000786	C30	北新建材	0.930111	0.0297	0.0665	0.0915524
000788	C27	北大医药	0.830302	0.0297	0.0665	0.0849151
000789	C30	江西水泥	0.90581	0.0297	0.0665	0.0899364
000790	C33	华神集团	0.974135	0.0297	0.0665	0.09448
000791	D44	甘肃电投	0.669228	0.0297	0.0665	0.0742037
000792	C26	盐湖股份	0.990376	0.0297	0.0665	0.09556
000793	R85	华闻传媒	0.668535	0.0297	0.0665	0.0741576
000795	C30	太原刚玉	0.993946	0.0297	0.0665	0.0957974
000797	K70	中国武夷	1.15351	0.0297	0.0665	0.106408
000798	A04	中水渔业	1.39404	0.0297	0.0665	0.122403
000799	C15	酒鬼酒	0.888629	0.0297	0.0665	0.0887938
000800	C36	一汽轿车	1.22853	0.0297	0.0665	0.111398
000801	C39	四川九洲	1.14687	0.0297	0.0665	0.105967
000802	N78	北京旅游	0.912486	0.0297	0.0665	0.0903803
000803	C17	金宇车城	0.90231	0.0297	0.0665	0.0897036
000806	C38	银河投资	1.09392	0.0297	0.0665	0.102445
000807	C32	云铝股份	1.10873	0.0297	0.0665	0.103431
000809	N78	铁岭新城	0.450392	0.0297	0.0665	0.0596511
000810	C39	华润锦华	0.70681	0.0297	0.0665	0.0767029
000812	C23	陕西金叶	1.21232	0.0297	0.0665	0.110319
000813	B09	天山纺织	1.03091	0.0297	0.0665	0.0982554
000815	C22	美利纸业	0.730212	0.0297	0.0665	0.0782591
000816	C34	江淮动力	1.03821	0.0297	0.0665	0.098741
000818	C26	方大化工	0.797115	0.0297	0.0665	0.0827081
000819	C25	岳阳兴长	0.754426	0.0297	0.0665	0.0798693
000820	C22	金城股份	0.30633	0.0297	0.0665	0.0500709
000821	C35	京山轻机	0.891852	0.0297	0.0665	0.0890082
000822	C26	山东海化	0.900708	0.0297	0.0665	0.0895971
000823	C39	超声电子	1.12853	0.0297	0.0665	0.104747
000825	C31	太钢不锈	0.936779	0.0297	0.0665	0.0919958
000826	N77	桑德环境	0.963312	0.0297	0.0665	0.0937602
000828	G54	东莞控股	1.0982	0.0297	0.0665	0.10273
000829	F51	天音控股	1.21226	0.0297	0.0665	0.110315
000830	C26	鲁西化工	0.781067	0.0297	0.0665	0.081641
000831	C32	五矿稀土	0.873957	0.0297	0.0665	0.0878181
000833	C22	贵糖股份	0.469126	0.0297	0.0665	0.0608969
000835	C25	四川圣达	1.16772	0.0297	0.0665	0.107353
000836	C38	鑫茂科技	0.86738	0.0297	0.0665	0.0873808
000837	C34	秦川发展	1.0816	0.0297	0.0665	0.101626
000838	K70	国兴地产	0.873443	0.0297	0.0665	0.087784
000839	I63	中信国安	0.92059	0.0297	0.0665	0.0909192
000848	C15	承德露露	0.658921	0.0297	0.0665	0.0735182
000850	C17	华茂股份	1.26375	0.0297	0.0665	0.11374
000851	F52	高鸿股份	1.0762	0.0297	0.0665	0.101267
000852	C35	江钻股份	0.870231	0.0297	0.0665	0.0875704
000856	C35	冀东装备	0.752681	0.0297	0.0665	0.0797533
000858	C15	五粮液	0.851896	0.0297	0.0665	0.0863511
000859	C29	国风塑业	0.805708	0.0297	0.0665	0.0832796
000860	C13	顺鑫农业	0.70672	0.0297	0.0665	0.0766969
000861	L72	海印股份	1.2788	0.0297	0.0665	0.11474
000862	C34	银星能源	0.818272	0.0297	0.0665	0.0841151
000863	K70	三湘股份	0.712772	0.0297	0.0665	0.0770993
000868	C36	安凯客车	1.0364	0.0297	0.0665	0.0986207
000869	C15	张裕A	0.950977	0.0297	0.0665	0.09294
000875	D44	吉电股份	0.98908	0.0297	0.0665	0.0954738
000876	C13	新希望	1.08092	0.0297	0.0665	0.101581
000877	C30	天山股份	0.909504	0.0297	0.0665	0.090182
000878	C32	云南铜业	1.2851	0.0297	0.0665	0.115159
000880	C34	潍柴重机	0.868571	0.0297	0.0665	0.08746
000881	S90	大连国际	0.992728	0.0297	0.0665	0.0957164
000882	K70	华联股份	0.755395	0.0297	0.0665	0.0799338
000885	C30	同力水泥	0.792321	0.0297	0.0665	0.0823893
000886	K70	海南高速	0.889806	0.0297	0.0665	0.0888721
000887	C29	中鼎股份	0.668781	0.0297	0.0665	0.0741739
000888	N78	峨眉山A	0.440307	0.0297	0.0665	0.0589804
000889	F52	茂业物流	1.17155	0.0297	0.0665	0.107608
000890	C33	法尔胜	1.02746	0.0297	0.0665	0.0980262
000892	I63	星美联合	0.851619	0.0297	0.0665	0.0863327
000893	C13	东凌粮油	0.65707	0.0297	0.0665	0.0733952
000895	C13	双汇发展	0.727127	0.0297	0.0665	0.0780539
000899	D44	赣能股份	0.972277	0.0297	0.0665	0.0943564
000900	G54	现代投资	0.895557	0.0297	0.0665	0.0892545
000901	C37	航天科技	1.36369	0.0297	0.0665	0.120386
000902	C26	中国服装	0.792111	0.0297	0.0665	0.0823754
000903	C34	云内动力	0.787745	0.0297	0.0665	0.082085
000905	G55	厦门港务	1.0589	0.0297	0.0665	0.100117
000909	S90	数源科技	0.85751	0.0297	0.0665	0.0867244
000910	C20	大亚科技	0.994801	0.0297	0.0665	0.0958543
000911	C13	南宁糖业	0.64776	0.0297	0.0665	0.072776
000912	C26	泸天化	0.621393	0.0297	0.0665	0.0710226
000913	C37	钱江摩托	1.00001	0.0297	0.0665	0.0962009
000915	C27	山大华特	0.547257	0.0297	0.0665	0.0660926
000916	G54	华北高速	0.902954	0.0297	0.0665	0.0897464
000917	I63	电广传媒	0.956879	0.0297	0.0665	0.0933325
000918	K70	嘉凯城	0.846597	0.0297	0.0665	0.0859987
000919	C27	金陵药业	0.985759	0.0297	0.0665	0.095253
000920	C37	南方汇通	0.666804	0.0297	0.0665	0.0740425
000921	C38	海信科龙	0.94835	0.0297	0.0665	0.0927653
000922	C38	佳电股份	0.923177	0.0297	0.0665	0.0910913
000923	C35	河北宣工	1.16546	0.0297	0.0665	0.107203
000926	K70	福星股份	0.889848	0.0297	0.0665	0.0888749
000927	C36	一汽夏利	1.05075	0.0297	0.0665	0.0995747
000928	C30	中钢吉炭	0.993068	0.0297	0.0665	0.095739
000929	C15	兰州黄河	0.87081	0.0297	0.0665	0.0876089
000930	C26	中粮生化	0.962397	0.0297	0.0665	0.0936994
000931	E49	中关村	1.35307	0.0297	0.0665	0.119679
000932	C31	华菱钢铁	1.10316	0.0297	0.0665	0.10306
000933	C32	神火股份	1.50921	0.0297	0.0665	0.130062
000935	C30	四川双马	0.844565	0.0297	0.0665	0.0858636
000936	C28	华西股份	0.744976	0.0297	0.0665	0.0792409
000937	B06	冀中能源	1.52357	0.0297	0.0665	0.131017
000939	B06	凯迪电力	1.14368	0.0297	0.0665	0.105755
000948	I65	南天信息	1.30485	0.0297	0.0665	0.116472
000949	C28	新乡化纤	0.824042	0.0297	0.0665	0.0844988
000950	C26	建峰化工	0.915731	0.0297	0.0665	0.0905961
000951	C36	中国重汽	1.09702	0.0297	0.0665	0.102652
000952	C27	广济药业	0.663037	0.0297	0.0665	0.073792
000955	C17	欣龙控股	0.737459	0.0297	0.0665	0.078741
000957	C36	中通客车	1.10659	0.0297	0.0665	0.103288
000959	C31	首钢股份	1.17882	0.0297	0.0665	0.108092
000960	C32	锡业股份	1.00224	0.0297	0.0665	0.0963492
000961	E48	中南建设	1.4841	0.0297	0.0665	0.128393
000962	C32	东方钽业	1.18012	0.0297	0.0665	0.108178
000963	F52	华东医药	0.629559	0.0297	0.0665	0.0715657
000965	K70	天保基建	1.04331	0.0297	0.0665	0.0990798
000966	D44	长源电力	1.19218	0.0297	0.0665	0.10898
000969	C33	安泰科技	0.935335	0.0297	0.0665	0.0918998
000970	C39	中科三环	1.23898	0.0297	0.0665	0.112092
000971	C17	蓝鼎控股	0.876682	0.0297	0.0665	0.0879994
000972	C13	新中基	0.816905	0.0297	0.0665	0.0840242
000973	C29	佛塑科技	1.24505	0.0297	0.0665	0.112496
000975	B09	银泰资源	1.16386	0.0297	0.0665	0.107097
000978	N78	桂林旅游	0.767523	0.0297	0.0665	0.0807403
000979	K70	中弘股份	0.964831	0.0297	0.0665	0.0938613
000980	C36	金马股份	1.07868	0.0297	0.0665	0.101432
000981	K70	银亿股份	0.703231	0.0297	0.0665	0.0764649
000983	B06	西山煤电	1.37649	0.0297	0.0665	0.121236
000985	C26	大庆华科	0.791603	0.0297	0.0665	0.0823416
000987	F52	广州友谊	0.960721	0.0297	0.0665	0.0935879
000988	C39	华工科技	1.08656	0.0297	0.0665	0.101956
000989	C27	九芝堂	0.767079	0.0297	0.0665	0.0807108
000990	C26	诚志股份	0.781994	0.0297	0.0665	0.0817026
000993	D44	闽东电力	1.10528	0.0297	0.0665	0.103201
000997	I65	新大陆	1.09548	0.0297	0.0665	0.102549
000998	A01	隆平高科	0.803598	0.0297	0.0665	0.0831393
000999	C27	华润三九	0.824771	0.0297	0.0665	0.0845473
001696	C37	宗申动力	1.05751	0.0297	0.0665	0.100024
001896	D44	豫能控股	0.962774	0.0297	0.0665	0.0937245
002001	C27	新和成	0.75621	0.0297	0.0665	0.079988
002002	C26	鸿达兴业	0.840994	0.0297	0.0665	0.0856261
002003	C18	伟星股份	0.867918	0.0297	0.0665	0.0874165
002004	C26	华邦颖泰	0.50867	0.0297	0.0665	0.0635266
002005	C38	德豪润达	0.615615	0.0297	0.0665	0.0706384
002007	C27	华兰生物	0.858579	0.0297	0.0665	0.0867955
002008	C35	大族激光	0.839156	0.0297	0.0665	0.0855039
002010	C26	传化股份	0.85127	0.0297	0.0665	0.0863095
002011	C34	盾安环境	0.959236	0.0297	0.0665	0.0934892
002012	C22	凯恩股份	1.04486	0.0297	0.0665	0.099183
002013	C37	中航机电	1.36201	0.0297	0.0665	0.120274
002014	C29	永新股份	0.880255	0.0297	0.0665	0.088237
002016	K70	世荣兆业	1.02928	0.0297	0.0665	0.0981469
002017	C39	东信和平	1.00906	0.0297	0.0665	0.0968024
002019	C27	鑫富药业	0.630841	0.0297	0.0665	0.0716509
002020	C27	京新药业	0.659282	0.0297	0.0665	0.0735423
002022	C27	科华生物	0.921178	0.0297	0.0665	0.0909583
002023	C37	海特高新	1.25168	0.0297	0.0665	0.112937
002024	F52	苏宁云商	1.09541	0.0297	0.0665	0.102545
002025	C39	航天电器	1.22458	0.0297	0.0665	0.111135
002026	C33	山东威达	0.908749	0.0297	0.0665	0.0901318
002027	C39	七喜控股	1.03294	0.0297	0.0665	0.0983905
002028	C38	思源电气	0.85807	0.0297	0.0665	0.0867617
002029	C18	七匹狼	0.850931	0.0297	0.0665	0.0862869
002030	C27	达安基因	1.06219	0.0297	0.0665	0.100336
002031	C35	巨轮股份	1.13519	0.0297	0.0665	0.10519
002032	C33	苏泊尔	0.870674	0.0297	0.0665	0.0875998
002033	N78	丽江旅游	0.840705	0.0297	0.0665	0.0856069
002034	C17	美欣达	0.711306	0.0297	0.0665	0.0770018
002035	C38	华帝股份	0.822286	0.0297	0.0665	0.084382
002036	C18	宜科科技	0.825724	0.0297	0.0665	0.0846106
002037	C26	久联发展	0.917049	0.0297	0.0665	0.0906838
002038	C27	双鹭药业	0.507505	0.0297	0.0665	0.0634491
002039	D44	黔源电力	0.658869	0.0297	0.0665	0.0735148
002040	G55	南京港	0.71859	0.0297	0.0665	0.0774862
002041	A01	登海种业	0.726102	0.0297	0.0665	0.0779858
002042	C17	华孚色纺	0.840105	0.0297	0.0665	0.085567
002043	C20	兔宝宝	0.847073	0.0297	0.0665	0.0860304
002045	C39	国光电器	1.06193	0.0297	0.0665	0.100318
002046	C34	轴研科技	1.24024	0.0297	0.0665	0.112176
002047	E50	宝鹰股份	0.504258	0.0297	0.0665	0.0632332
002048	C36	宁波华翔	1.13877	0.0297	0.0665	0.105428
002049	C39	同方国芯	1.02656	0.0297	0.0665	0.0979665
002051	E48	中工国际	1.15461	0.0297	0.0665	0.106481
002052	C39	同洲电子	0.999938	0.0297	0.0665	0.0961959
002053	C26	云南盐化	0.830313	0.0297	0.0665	0.0849158
002054	C26	德美化工	1.00641	0.0297	0.0665	0.0966262
002055	C39	得润电子	1.2681	0.0297	0.0665	0.114029
002056	C38	横店东磁	1.20465	0.0297	0.0665	0.109809
002057	C26	中钢天源	0.943796	0.0297	0.0665	0.0924624
002058	C40	威尔泰	1.1413	0.0297	0.0665	0.105597
002059	N78	云南旅游	0.65444	0.0297	0.0665	0.0732203
002060	E48	粤水电	0.808731	0.0297	0.0665	0.0834806
002061	C26	江山化工	1.02095	0.0297	0.0665	0.0975932
002062	E48	宏润建设	1.1038	0.0297	0.0665	0.103103
002063	I65	远光软件	0.695152	0.0297	0.0665	0.0759276
002064	C28	华峰氨纶	0.914275	0.0297	0.0665	0.0904993
002065	I65	东华软件	1.0722	0.0297	0.0665	0.101001
002066	C30	瑞泰科技	0.90486	0.0297	0.0665	0.0898732
002067	C22	景兴纸业	0.849556	0.0297	0.0665	0.0861955
002069	A04	獐子岛	0.805411	0.0297	0.0665	0.0832598
002073	C35	软控股份	0.980978	0.0297	0.0665	0.094935
002074	C38	东源电器	0.616085	0.0297	0.0665	0.0706697
002075	C31	沙钢股份	0.719982	0.0297	0.0665	0.0775788
002076	C38	雪莱特	1.05194	0.0297	0.0665	0.0996539
002077	K70	大港股份	1.02557	0.0297	0.0665	0.0979003
002078	C22	太阳纸业	0.739391	0.0297	0.0665	0.0788695
002079	C39	苏州固锝	1.11526	0.0297	0.0665	0.103865
002080	C30	中材科技	1.13698	0.0297	0.0665	0.105309
002081	E50	金螳螂	1.14642	0.0297	0.0665	0.105937
002082	C32	栋梁新材	1.06099	0.0297	0.0665	0.100256
002083	C17	孚日股份	0.898143	0.0297	0.0665	0.0894265
002084	C33	海鸥卫浴	1.16059	0.0297	0.0665	0.106879
002085	C36	万丰奥威	1.00903	0.0297	0.0665	0.0968004
002086	A04	东方海洋	0.815992	0.0297	0.0665	0.0839635
002087	C17	新野纺织	0.887521	0.0297	0.0665	0.0887201
002088	C30	鲁阳股份	0.981684	0.0297	0.0665	0.094982
002089	C39	新海宜	0.874708	0.0297	0.0665	0.0878681
002090	C38	金智科技	0.933757	0.0297	0.0665	0.0917948
002091	F51	江苏国泰	1.28909	0.0297	0.0665	0.115425
002092	C26	中泰化学	0.917218	0.0297	0.0665	0.090695
002093	I65	国脉科技	1.07042	0.0297	0.0665	0.100883
002094	C26	青岛金王	1.0556	0.0297	0.0665	0.0998971
002095	I64	生意宝	1.35739	0.0297	0.0665	0.119966
002096	C26	南岭民爆	0.833269	0.0297	0.0665	0.0851124
002097	C35	山河智能	1.1494	0.0297	0.0665	0.106135
002099	C27	海翔药业	0.477763	0.0297	0.0665	0.0614712
002100	C13	天康生物	0.822776	0.0297	0.0665	0.0844146
002101	C36	广东鸿图	0.950903	0.0297	0.0665	0.092935
002102	C30	冠福家用	0.685916	0.0297	0.0665	0.0753134
002103	C24	广博股份	0.824545	0.0297	0.0665	0.0845322
002104	C39	恒宝股份	1.06587	0.0297	0.0665	0.100581
002105	C37	信隆实业	1.15462	0.0297	0.0665	0.106482
002106	C39	莱宝高科	1.08053	0.0297	0.0665	0.101556
002107	C27	沃华医药	1.00846	0.0297	0.0665	0.0967626
002108	C29	沧州明珠	1.06542	0.0297	0.0665	0.100551
002109	C26	兴化股份	0.786936	0.0297	0.0665	0.0820312
002110	C31	三钢闽光	0.518525	0.0297	0.0665	0.0641819
002111	C35	威海广泰	0.934738	0.0297	0.0665	0.0918601
002112	C38	三变科技	1.03472	0.0297	0.0665	0.0985091
002113	K70	天润控股	0.669321	0.0297	0.0665	0.0742098
002114	C32	罗平锌电	1.39284	0.0297	0.0665	0.122324
002115	C39	三维通信	1.13146	0.0297	0.0665	0.104942
002116	M74	中国海诚	1.19145	0.0297	0.0665	0.108932
002117	C23	东港股份	1.35639	0.0297	0.0665	0.1199
002118	C27	紫鑫药业	0.723904	0.0297	0.0665	0.0778396
002119	C39	康强电子	0.867548	0.0297	0.0665	0.0873919
002120	C41	新海股份	0.933672	0.0297	0.0665	0.0917892
002121	C40	科陆电子	0.961017	0.0297	0.0665	0.0936076
002122	C34	天马股份	0.864402	0.0297	0.0665	0.0871827
002124	C13	天邦股份	0.882056	0.0297	0.0665	0.0883567
002125	C26	湘潭电化	1.39167	0.0297	0.0665	0.122246
002126	C36	银轮股份	0.985575	0.0297	0.0665	0.0952407
002127	C28	新民科技	0.486938	0.0297	0.0665	0.0620814
002128	B06	露天煤业	1.38018	0.0297	0.0665	0.121482
002129	C38	中环股份	0.963456	0.0297	0.0665	0.0937698
002130	C39	沃尔核材	1.25037	0.0297	0.0665	0.11285
002131	C34	利欧股份	0.6029	0.0297	0.0665	0.0697929
002132	C33	恒星科技	0.632788	0.0297	0.0665	0.0717804
002133	K70	广宇集团	0.799131	0.0297	0.0665	0.0828422
002134	C39	天津普林	0.663693	0.0297	0.0665	0.0738356
002136	C26	安纳达	1.01408	0.0297	0.0665	0.0971363
002138	C39	顺络电子	0.703498	0.0297	0.0665	0.0764826
002139	C38	拓邦股份	1.27086	0.0297	0.0665	0.114213
002140	E48	东华科技	0.89564	0.0297	0.0665	0.0892601
002141	C38	蓉胜超微	0.965347	0.0297	0.0665	0.0938956
002142	J66	宁波银行	1.22956	0.0297	0.0665	0.111466
002143	C13	高金食品	0.453617	0.0297	0.0665	0.0598655
002144	C17	宏达高科	0.676209	0.0297	0.0665	0.0746679
002145	C26	中核钛白	1.07414	0.0297	0.0665	0.10113
002146	K70	荣盛发展	1.45881	0.0297	0.0665	0.126711
002147	C34	方圆支承	0.861486	0.0297	0.0665	0.0869888
002148	I65	北纬通信	1.02788	0.0297	0.0665	0.0980538
002149	C32	西部材料	0.916413	0.0297	0.0665	0.0906415
002150	C33	通润装备	1.11782	0.0297	0.0665	0.104035
002151	C39	北斗星通	1.05873	0.0297	0.0665	0.100105
002153	I65	石基信息	0.819743	0.0297	0.0665	0.0842129
002154	C18	报喜鸟	1.06893	0.0297	0.0665	0.100784
002155	B09	辰州矿业	1.18875	0.0297	0.0665	0.108752
002156	C39	通富微电	1.21298	0.0297	0.0665	0.110363
002158	C34	汉钟精机	1.14221	0.0297	0.0665	0.105657
002159	N78	三特索道	0.583426	0.0297	0.0665	0.0684978
002160	C32	常铝股份	0.68822	0.0297	0.0665	0.0754666
002161	C39	远望谷	1.03164	0.0297	0.0665	0.0983039
002163	E50	中航三鑫	0.90292	0.0297	0.0665	0.0897442
002164	C34	宁波东力	0.737963	0.0297	0.0665	0.0787745
002165	C26	红宝丽	0.878873	0.0297	0.0665	0.0881451
002166	C27	莱茵生物	1.147	0.0297	0.0665	0.105976
002167	C26	东方锆业	0.979233	0.0297	0.0665	0.094819
002169	C38	智光电气	1.03574	0.0297	0.0665	0.0985766
002174	C21	梅花伞	0.697285	0.0297	0.0665	0.0760695
002175	C40	广陆数测	1.04912	0.0297	0.0665	0.0994666
002176	C38	江特电机	0.987667	0.0297	0.0665	0.0953799
002177	C35	御银股份	1.20596	0.0297	0.0665	0.109896
002179	C39	中航光电	1.31817	0.0297	0.0665	0.117358
002181	L72	粤传媒	1.23424	0.0297	0.0665	0.111777
002182	C32	云海金属	0.98249	0.0297	0.0665	0.0950356
002183	L72	怡亚通	1.12328	0.0297	0.0665	0.104398
002185	C39	华天科技	1.14571	0.0297	0.0665	0.105889
002186	H62	全聚德	0.559915	0.0297	0.0665	0.0669343
002187	F52	广百股份	0.709489	0.0297	0.0665	0.076881
002189	C39	利达光电	1.24522	0.0297	0.0665	0.112507
002190	C35	成飞集成	0.855983	0.0297	0.0665	0.0866229
002191	C23	劲嘉股份	1.01948	0.0297	0.0665	0.0974954
002192	C26	路翔股份	1.10609	0.0297	0.0665	0.103255
002193	C17	山东如意	0.925844	0.0297	0.0665	0.0912686
002194	C39	武汉凡谷	1.14434	0.0297	0.0665	0.105799
002195	I65	海隆软件	0.648288	0.0297	0.0665	0.0728112
002196	C35	方正电机	1.15064	0.0297	0.0665	0.106217
002197	C34	证通电子	1.25887	0.0297	0.0665	0.113415
002198	C27	嘉应制药	1.14625	0.0297	0.0665	0.105926
002199	C39	东晶电子	0.979556	0.0297	0.0665	0.0948405
002201	C30	九鼎新材	1.05235	0.0297	0.0665	0.0996815
002202	C34	金风科技	0.932088	0.0297	0.0665	0.0916839
002203	C32	海亮股份	0.662078	0.0297	0.0665	0.0737282
002204	C35	大连重工	0.810008	0.0297	0.0665	0.0835655
002205	C30	国统股份	0.97591	0.0297	0.0665	0.094598
002206	C28	海利得	0.970111	0.0297	0.0665	0.0942124
002208	K70	合肥城建	0.907681	0.0297	0.0665	0.0900608
002209	C35	达意隆	0.935545	0.0297	0.0665	0.0919137
002210	L72	飞马国际	0.831766	0.0297	0.0665	0.0850124
002212	C38	南洋股份	1.07468	0.0297	0.0665	0.101166
002213	C36	特尔佳	0.764504	0.0297	0.0665	0.0805395
002214	C39	大立科技	1.12061	0.0297	0.0665	0.104221
002215	C26	诺普信	0.8452	0.0297	0.0665	0.0859058
002216	C14	三全食品	0.646117	0.0297	0.0665	0.0726668
002218	C38	拓日新能	0.842346	0.0297	0.0665	0.085716
002219	C27	恒康医疗	1.01523	0.0297	0.0665	0.0972129
002220	C13	天宝股份	0.753399	0.0297	0.0665	0.079801
002221	F51	东华能源	1.11745	0.0297	0.0665	0.10401
002222	C39	福晶科技	1.03035	0.0297	0.0665	0.0982181
002223	C35	鱼跃医疗	0.743243	0.0297	0.0665	0.0791257
002224	C29	三力士	0.47437	0.0297	0.0665	0.0612456
002225	C30	濮耐股份	0.897139	0.0297	0.0665	0.0893597
002226	C26	江南化工	0.808674	0.0297	0.0665	0.0834768
002227	C38	奥特迅	1.02416	0.0297	0.0665	0.0978068
002228	C22	合兴包装	0.940447	0.0297	0.0665	0.0922397
002229	C23	鸿博股份	1.36513	0.0297	0.0665	0.120481
002230	I65	科大讯飞	0.859258	0.0297	0.0665	0.0868407
002231	C39	奥维通信	0.834798	0.0297	0.0665	0.0852141
002232	I65	启明信息	1.41219	0.0297	0.0665	0.12361
002233	C30	塔牌集团	0.877638	0.0297	0.0665	0.0880629
002234	A03	民和股份	0.586957	0.0297	0.0665	0.0687326
002236	C39	大华股份	0.834465	0.0297	0.0665	0.0851919
002237	C32	恒邦股份	0.882115	0.0297	0.0665	0.0883606
002238	I63	天威视讯	0.985049	0.0297	0.0665	0.0952058
002239	C18	金飞达	0.895363	0.0297	0.0665	0.0892416
002240	C20	威华股份	0.436014	0.0297	0.0665	0.0586949
002241	C39	歌尔声学	0.883871	0.0297	0.0665	0.0884774
002242	C38	九阳股份	0.829042	0.0297	0.0665	0.0848313
002243	C29	通产丽星	1.02879	0.0297	0.0665	0.0981149
002244	K70	滨江集团	1.06986	0.0297	0.0665	0.100845
002245	G58	澳洋顺昌	0.833347	0.0297	0.0665	0.0851176
002246	C26	北化股份	1.09447	0.0297	0.0665	0.102482
002247	C41	帝龙新材	1.27733	0.0297	0.0665	0.114643
002248	C34	华东数控	0.906041	0.0297	0.0665	0.0899517
002249	C38	大洋电机	1.04302	0.0297	0.0665	0.099061
002250	C26	联化科技	0.510054	0.0297	0.0665	0.0636186
002251	F52	步步高	0.68498	0.0297	0.0665	0.0752512
002252	C27	上海莱士	0.384849	0.0297	0.0665	0.0552925
002253	I65	川大智胜	1.22538	0.0297	0.0665	0.111188
002254	C28	泰和新材	1.11238	0.0297	0.0665	0.103674
002255	C34	海陆重工	0.816944	0.0297	0.0665	0.0840268
002256	C26	彩虹精化	1.06808	0.0297	0.0665	0.100727
002258	C26	利尔化学	0.79276	0.0297	0.0665	0.0824185
002259	C20	升达林业	0.815993	0.0297	0.0665	0.0839635
002260	C38	伊立浦	0.910917	0.0297	0.0665	0.090276
002261	I65	拓维信息	0.869056	0.0297	0.0665	0.0874922
002262	F51	恩华药业	0.452917	0.0297	0.0665	0.059819
002263	C29	大东南	0.83827	0.0297	0.0665	0.085445
002264	F52	新华都	0.516875	0.0297	0.0665	0.0640722
002266	C34	浙富控股	0.867469	0.0297	0.0665	0.0873867
002267	D45	陕天然气	0.860197	0.0297	0.0665	0.0869031
002268	I65	卫士通	1.19701	0.0297	0.0665	0.109301
002269	C18	美邦服饰	0.758891	0.0297	0.0665	0.0801663
002271	C30	东方雨虹	0.905815	0.0297	0.0665	0.0899367
002272	C34	川润股份	0.7224	0.0297	0.0665	0.0777396
002273	C39	水晶光电	0.89518	0.0297	0.0665	0.0892295
002274	C26	华昌化工	0.668268	0.0297	0.0665	0.0741398
002275	C27	桂林三金	0.786898	0.0297	0.0665	0.0820287
002276	C38	万马电缆	0.829047	0.0297	0.0665	0.0848316
002277	F52	友阿股份	0.921661	0.0297	0.0665	0.0909905
002278	C35	神开股份	1.11699	0.0297	0.0665	0.10398
002279	I65	久其软件	1.4602	0.0297	0.0665	0.126804
002280	I65	新世纪	1.33937	0.0297	0.0665	0.118768
002281	C39	光迅科技	0.869933	0.0297	0.0665	0.0875505
002282	C34	博深工具	1.33113	0.0297	0.0665	0.11822
002283	C36	天润曲轴	1.00792	0.0297	0.0665	0.0967264
002284	C36	亚太股份	0.851241	0.0297	0.0665	0.0863075
002285	K70	世联行	1.16192	0.0297	0.0665	0.106968
002286	C13	保龄宝	1.01742	0.0297	0.0665	0.0973586
002287	C27	奇正藏药	0.731934	0.0297	0.0665	0.0783736
002288	C39	超华科技	1.01627	0.0297	0.0665	0.0972822
002289	C39	宇顺电子	0.966902	0.0297	0.0665	0.093999
002290	C38	禾盛新材	0.798974	0.0297	0.0665	0.0828318
002291	C18	星期六	0.84202	0.0297	0.0665	0.0856943
002292	C24	奥飞动漫	0.969129	0.0297	0.0665	0.0941471
002293	C17	罗莱家纺	0.924578	0.0297	0.0665	0.0911844
002294	C27	信立泰	0.71929	0.0297	0.0665	0.0775328
002295	C32	精艺股份	0.852834	0.0297	0.0665	0.0864135
002296	C39	辉煌科技	0.727852	0.0297	0.0665	0.0781022
002297	C30	博云新材	1.28422	0.0297	0.0665	0.115101
002299	A03	圣农发展	0.814116	0.0297	0.0665	0.0838387
002300	C38	太阳电缆	0.913545	0.0297	0.0665	0.0904507
002301	C24	齐心文具	0.703356	0.0297	0.0665	0.0764732
002302	C30	西部建设	0.993238	0.0297	0.0665	0.0957503
002303	C22	美盈森	0.801495	0.0297	0.0665	0.0829994
002304	C15	洋河股份	0.659007	0.0297	0.0665	0.073524
002305	K70	南国置业	0.943826	0.0297	0.0665	0.0924644
002306	H62	湘鄂情	0.784893	0.0297	0.0665	0.0818954
002307	E48	北新路桥	0.940177	0.0297	0.0665	0.0922218
002309	C38	中利科技	0.914576	0.0297	0.0665	0.0905193
002310	E48	东方园林	0.885462	0.0297	0.0665	0.0885832
002311	C13	海大集团	0.67917	0.0297	0.0665	0.0748648
002313	C39	日海通讯	1.15873	0.0297	0.0665	0.106755
002314	E50	雅致股份	0.874245	0.0297	0.0665	0.0878373
002315	I64	焦点科技	1.44516	0.0297	0.0665	0.125803
002316	I65	键桥通讯	0.593582	0.0297	0.0665	0.0691732
002317	C27	众生药业	0.573303	0.0297	0.0665	0.0678246
002318	C33	久立特材	1.20632	0.0297	0.0665	0.10992
002319	C26	乐通股份	0.837704	0.0297	0.0665	0.0854073
002320	G55	海峡股份	1.1554	0.0297	0.0665	0.106534
002321	A03	华英农业	0.971337	0.0297	0.0665	0.0942939
002322	C38	理工监测	1.12563	0.0297	0.0665	0.104554
002325	E50	洪涛股份	0.884899	0.0297	0.0665	0.0885458
002326	C26	永太科技	1.17257	0.0297	0.0665	0.107676
002327	C17	富安娜	0.909326	0.0297	0.0665	0.0901702
002328	C36	新朋股份	0.569403	0.0297	0.0665	0.0675653
002330	C13	得利斯	0.993958	0.0297	0.0665	0.0957982
002332	C27	仙琚制药	0.928951	0.0297	0.0665	0.0914752
002333	C32	罗普斯金	0.842548	0.0297	0.0665	0.0857294
002334	C38	英威腾	1.22133	0.0297	0.0665	0.110919
002336	F52	人人乐	0.770041	0.0297	0.0665	0.0809077
002337	C35	赛象科技	1.23548	0.0297	0.0665	0.111859
002338	C40	奥普光电	1.21593	0.0297	0.0665	0.110559
002339	C38	积成电子	1.04332	0.0297	0.0665	0.0990805
002340	C42	格林美	1.0375	0.0297	0.0665	0.0986939
002341	C26	新纶科技	0.728609	0.0297	0.0665	0.0781525
002342	C33	巨力索具	0.871473	0.0297	0.0665	0.087653
002343	C29	禾欣股份	0.816361	0.0297	0.0665	0.083988
002344	L72	海宁皮城	1.11492	0.0297	0.0665	0.103842
002345	C41	潮宏基	0.386955	0.0297	0.0665	0.0554325
002346	C30	柘中建设	0.632172	0.0297	0.0665	0.0717394
002347	C34	泰尔重工	0.997944	0.0297	0.0665	0.0960633
002348	C24	高乐股份	1.00457	0.0297	0.0665	0.0965042
002349	C27	精华制药	0.619798	0.0297	0.0665	0.0709166
002350	C38	北京科锐	0.851741	0.0297	0.0665	0.0863408
002352	C33	鼎泰新材	1.03965	0.0297	0.0665	0.0988366
002353	C35	杰瑞股份	0.908346	0.0297	0.0665	0.090105
002355	C36	兴民钢圈	0.862682	0.0297	0.0665	0.0870684
002356	C40	浩宁达	0.898712	0.0297	0.0665	0.0894643
002357	G54	富临运业	0.79579	0.0297	0.0665	0.08262
002358	C38	森源电气	0.710639	0.0297	0.0665	0.0769575
002360	C26	同德化工	1.12357	0.0297	0.0665	0.104417
002361	C26	神剑股份	0.934358	0.0297	0.0665	0.0918348
002362	C39	汉王科技	0.512529	0.0297	0.0665	0.0637832
002363	C36	隆基机械	1.13714	0.0297	0.0665	0.10532
002364	C38	中恒电气	0.925707	0.0297	0.0665	0.0912595
002365	C27	永安药业	0.92509	0.0297	0.0665	0.0912185
002366	C34	丹甫股份	1.04681	0.0297	0.0665	0.0993127
002367	C34	康力电梯	0.808753	0.0297	0.0665	0.0834821
002368	I65	太极股份	1.37205	0.0297	0.0665	0.120941
002369	C39	卓翼科技	1.02764	0.0297	0.0665	0.0980378
002370	C27	亚太药业	0.638421	0.0297	0.0665	0.072155
002371	C39	七星电子	0.936741	0.0297	0.0665	0.0919933
002372	C29	伟星新材	0.912688	0.0297	0.0665	0.0903938
002373	I65	联信永益	1.10775	0.0297	0.0665	0.103365
002374	C33	丽鹏股份	0.690731	0.0297	0.0665	0.0756336
002375	E50	亚厦股份	0.823639	0.0297	0.0665	0.084472
002376	C39	新北洋	1.08669	0.0297	0.0665	0.101965
002377	C25	国创高新	0.477754	0.0297	0.0665	0.0614706
002378	C32	章源钨业	1.11225	0.0297	0.0665	0.103665
002379	C32	鲁丰股份	1.22024	0.0297	0.0665	0.110846
002380	C38	科远股份	1.04931	0.0297	0.0665	0.0994794
002381	C29	双箭股份	1.07316	0.0297	0.0665	0.101065
002382	C29	蓝帆股份	0.81722	0.0297	0.0665	0.0840451
002383	C39	合众思壮	1.03343	0.0297	0.0665	0.0984234
002384	C33	东山精密	0.736354	0.0297	0.0665	0.0786675
002385	C13	大北农	1.17846	0.0297	0.0665	0.108068
002387	C15	黑牛食品	0.350983	0.0297	0.0665	0.0530404
002388	C39	新亚制程	1.10364	0.0297	0.0665	0.103092
002389	C39	南洋科技	1.19862	0.0297	0.0665	0.109408
002390	C27	信邦制药	0.36835	0.0297	0.0665	0.0541953
002391	C26	长青股份	0.898556	0.0297	0.0665	0.089454
002392	C30	北京利尔	0.840924	0.0297	0.0665	0.0856214
002393	C27	力生制药	0.817597	0.0297	0.0665	0.0840702
002394	C17	联发股份	0.957124	0.0297	0.0665	0.0933487
002395	C29	双象股份	0.916047	0.0297	0.0665	0.0906171
002397	C17	梦洁家纺	1.08485	0.0297	0.0665	0.101843
002398	M74	建研集团	0.948336	0.0297	0.0665	0.0927643
002399	C27	海普瑞	0.56729	0.0297	0.0665	0.0674248
002400	L72	省广股份	0.990759	0.0297	0.0665	0.0955855
002401	I65	中海科技	0.925003	0.0297	0.0665	0.0912127
002402	C39	和而泰	1.2348	0.0297	0.0665	0.111814
002403	C33	爱仕达	0.97189	0.0297	0.0665	0.0943307
002404	C18	嘉欣丝绸	1.11775	0.0297	0.0665	0.10403
002405	I65	四维图新	1.37932	0.0297	0.0665	0.121425
002406	C36	远东传动	0.935735	0.0297	0.0665	0.0919264
002407	C26	多氟多	0.978733	0.0297	0.0665	0.0947857
002408	C26	齐翔腾达	0.731814	0.0297	0.0665	0.0783656
002409	C26	雅克科技	0.795806	0.0297	0.0665	0.0826211
002410	I65	广联达	1.29105	0.0297	0.0665	0.115555
002412	C27	汉森制药	0.609379	0.0297	0.0665	0.0702237
002413	C38	常发股份	1.10669	0.0297	0.0665	0.103295
002414	C39	高德红外	1.43139	0.0297	0.0665	0.124887
002415	C39	海康威视	0.837335	0.0297	0.0665	0.0853828
002416	F51	爱施德	1.08447	0.0297	0.0665	0.101817
002417	C39	三元达	0.881038	0.0297	0.0665	0.088289
002418	C34	康盛股份	0.959201	0.0297	0.0665	0.0934869
002419	F52	天虹商场	0.936716	0.0297	0.0665	0.0919916
002420	C29	毅昌股份	0.906691	0.0297	0.0665	0.089995
002421	I65	达实智能	0.92273	0.0297	0.0665	0.0910615
002422	C27	科伦药业	0.747195	0.0297	0.0665	0.0793885
002423	C35	中原特钢	1.09609	0.0297	0.0665	0.10259
002424	C27	贵州百灵	0.838314	0.0297	0.0665	0.0854479
002426	C39	胜利精密	1.2847	0.0297	0.0665	0.115133
002427	C28	尤夫股份	1.03016	0.0297	0.0665	0.0982058
002428	C32	云南锗业	1.20427	0.0297	0.0665	0.109784
002429	C39	兆驰股份	1.15277	0.0297	0.0665	0.106359
002430	C35	杭氧股份	0.666646	0.0297	0.0665	0.074032
002431	E48	棕榈园林	0.978262	0.0297	0.0665	0.0947544
002432	C35	九安医疗	0.714405	0.0297	0.0665	0.0772079
002433	C27	太安堂	0.915613	0.0297	0.0665	0.0905883
002434	C36	万里扬	0.965713	0.0297	0.0665	0.0939199
002435	C35	长江润发	0.823528	0.0297	0.0665	0.0844646
002436	C39	兴森科技	1.12102	0.0297	0.0665	0.104248
002438	C34	江苏神通	1.27951	0.0297	0.0665	0.114787
002440	C26	闰土股份	0.621522	0.0297	0.0665	0.0710312
002441	F51	众业达	0.803291	0.0297	0.0665	0.0831189
002443	C33	金洲管道	0.753746	0.0297	0.0665	0.0798241
002444	C33	巨星科技	1.00581	0.0297	0.0665	0.0965862
002445	C33	中南重工	0.951928	0.0297	0.0665	0.0930032
002446	C39	盛路通信	1.10997	0.0297	0.0665	0.103513
002447	A04	壹桥苗业	0.740138	0.0297	0.0665	0.0789192
002448	C36	中原内配	1.16234	0.0297	0.0665	0.106996
002449	C39	国星光电	1.01646	0.0297	0.0665	0.0972949
002450	C29	康得新	0.759902	0.0297	0.0665	0.0802335
002452	C38	长高集团	1.19099	0.0297	0.0665	0.108901
002454	C36	松芝股份	0.903206	0.0297	0.0665	0.0897632
002455	C26	百川股份	1.04684	0.0297	0.0665	0.0993148
002456	C39	欧菲光	1.02618	0.0297	0.0665	0.0979409
002457	C30	青龙管业	0.875744	0.0297	0.0665	0.087937
002458	A03	益生股份	0.895338	0.0297	0.0665	0.08924
002459	C35	天业通联	-0.100531	0.0297	0.0665	0.0230147
002460	C32	赣锋锂业	1.1026	0.0297	0.0665	0.103023
002461	C15	珠江啤酒	0.315069	0.0297	0.0665	0.0506521
002462	F51	嘉事堂	0.963384	0.0297	0.0665	0.093765
002463	C39	沪电股份	0.932418	0.0297	0.0665	0.0917058
002465	C39	海格通信	1.46143	0.0297	0.0665	0.126885
002466	C26	天齐锂业	0.842692	0.0297	0.0665	0.085739
002467	I64	二六三	1.12825	0.0297	0.0665	0.104729
002468	C34	艾迪西	0.956767	0.0297	0.0665	0.093325
002469	M74	三维工程	1.06691	0.0297	0.0665	0.10065
002470	C26	金正大	0.806511	0.0297	0.0665	0.083333
002471	C38	中超电缆	1.07378	0.0297	0.0665	0.101106
002472	C34	双环传动	1.02297	0.0297	0.0665	0.0977272
002473	C38	圣莱达	0.56421	0.0297	0.0665	0.06722
002474	I65	榕基软件	1.42287	0.0297	0.0665	0.124321
002475	C39	立讯精密	0.636031	0.0297	0.0665	0.0719961
002476	C26	宝莫股份	0.897088	0.0297	0.0665	0.0893564
002477	A03	雏鹰农牧	0.783963	0.0297	0.0665	0.0818335
002478	C33	常宝股份	0.713067	0.0297	0.0665	0.077119
002479	D44	富春环保	1.01589	0.0297	0.0665	0.0972569
002480	C34	新筑股份	0.708596	0.0297	0.0665	0.0768216
002481	C14	双塔食品	0.85555	0.0297	0.0665	0.0865941
002483	C34	润邦股份	1.12322	0.0297	0.0665	0.104394
002484	C39	江海股份	1.05739	0.0297	0.0665	0.100016
002485	C18	希努尔	0.891225	0.0297	0.0665	0.0889665
002486	C18	嘉麟杰	1.13585	0.0297	0.0665	0.105234
002487	C33	大金重工	1.25308	0.0297	0.0665	0.11303
002488	C36	金固股份	1.21696	0.0297	0.0665	0.110628
002489	C21	浙江永强	0.96591	0.0297	0.0665	0.093933
002490	C35	山东墨龙	1.0155	0.0297	0.0665	0.0972305
002491	C38	通鼎光电	1.06439	0.0297	0.0665	0.100482
002492	G59	恒基达鑫	0.950201	0.0297	0.0665	0.0928884
002493	C28	荣盛石化	0.939319	0.0297	0.0665	0.0921647
002494	C19	华斯股份	0.951645	0.0297	0.0665	0.0929844
002495	C14	佳隆股份	0.957223	0.0297	0.0665	0.0933553
002496	C26	辉丰股份	1.34974	0.0297	0.0665	0.119457
002497	C26	雅化集团	0.854078	0.0297	0.0665	0.0864962
002498	C38	汉缆股份	1.0817	0.0297	0.0665	0.101633
002499	C35	科林环保	1.11363	0.0297	0.0665	0.103757
002500	J67	山西证券	1.76122	0.0297	0.0665	0.146821
002501	C32	利源精制	1.23986	0.0297	0.0665	0.11215
002502	C24	骅威股份	1.00819	0.0297	0.0665	0.0967444
002503	C18	搜于特	1.336	0.0297	0.0665	0.118544
002504	C39	东光微电	0.845206	0.0297	0.0665	0.0859062
002505	A03	大康牧业	0.617156	0.0297	0.0665	0.0707409
002508	C38	老板电器	0.83516	0.0297	0.0665	0.0852381
002510	C36	天汽模	0.919426	0.0297	0.0665	0.0908418
002511	C22	中顺洁柔	0.765133	0.0297	0.0665	0.0805813
002513	C26	蓝丰生化	0.916369	0.0297	0.0665	0.0906385
002514	C33	宝馨科技	0.924439	0.0297	0.0665	0.0911752
002515	C13	金字火腿	0.828646	0.0297	0.0665	0.084805
002516	C17	江苏旷达	1.00832	0.0297	0.0665	0.0967533
002517	C19	泰亚股份	0.407078	0.0297	0.0665	0.0567707
002518	C38	科士达	1.14133	0.0297	0.0665	0.105599
002519	C39	银河电子	0.831284	0.0297	0.0665	0.0849804
002520	C34	日发精机	1.15958	0.0297	0.0665	0.106812
002521	C22	齐峰新材	0.960046	0.0297	0.0665	0.0935431
002522	C29	浙江众成	0.896945	0.0297	0.0665	0.0893468
002523	C34	天桥起重	0.79345	0.0297	0.0665	0.0824644
002524	E50	光正集团	0.628805	0.0297	0.0665	0.0715155
002526	C35	山东矿机	1.13279	0.0297	0.0665	0.105031
002527	C38	新时达	1.13302	0.0297	0.0665	0.105045
002530	C34	丰东股份	0.666279	0.0297	0.0665	0.0740076
002532	C34	新界泵业	1.13448	0.0297	0.0665	0.105143
002533	C38	金杯电工	1.0998	0.0297	0.0665	0.102837
002534	C34	杭锅股份	0.798412	0.0297	0.0665	0.0827944
002535	C35	林州重机	1.08761	0.0297	0.0665	0.102026
002536	C36	西泵股份	1.07238	0.0297	0.0665	0.101013
002537	C34	海立美达	0.819992	0.0297	0.0665	0.0842295
002538	C26	司尔特	0.821033	0.0297	0.0665	0.0842987
002539	C26	新都化工	1.28989	0.0297	0.0665	0.115478
002540	C32	亚太科技	1.17736	0.0297	0.0665	0.107994
002541	C33	鸿路钢构	0.94231	0.0297	0.0665	0.0923636
002542	E48	中化岩土	0.819965	0.0297	0.0665	0.0842277
002543	C38	万和电气	0.675701	0.0297	0.0665	0.0746341
002544	I65	杰赛科技	1.33471	0.0297	0.0665	0.118458
002545	C33	东方铁塔	0.824903	0.0297	0.0665	0.084556
002546	C38	新联电子	1.0442	0.0297	0.0665	0.0991394
002547	C33	春兴精工	0.811468	0.0297	0.0665	0.0836626
002548	C13	金新农	0.891946	0.0297	0.0665	0.0890144
002549	N77	凯美特气	0.955927	0.0297	0.0665	0.0932691
002550	C27	千红制药	0.915916	0.0297	0.0665	0.0906084
002551	C35	尚荣医疗	0.913627	0.0297	0.0665	0.0904562
002554	B11	惠博普	0.895735	0.0297	0.0665	0.0892664
002555	C36	顺荣股份	1.36775	0.0297	0.0665	0.120655
002556	F52	辉隆股份	1.0387	0.0297	0.0665	0.0987737
002557	C13	洽洽食品	0.836488	0.0297	0.0665	0.0853265
002559	C34	亚威股份	1.32652	0.0297	0.0665	0.117914
002560	C38	通达股份	1.10459	0.0297	0.0665	0.103155
002561	F52	徐家汇	1.01642	0.0297	0.0665	0.097292
002562	C26	兄弟科技	0.976446	0.0297	0.0665	0.0946337
002563	C18	森马服饰	0.559491	0.0297	0.0665	0.0669062
002564	C35	张化机	1.03002	0.0297	0.0665	0.0981966
002565	C22	上海绿新	1.03632	0.0297	0.0665	0.0986155
002566	C27	益盛药业	0.628639	0.0297	0.0665	0.0715045
002567	C13	唐人神	0.867961	0.0297	0.0665	0.0874194
002568	C26	百润股份	0.352192	0.0297	0.0665	0.0531208
002569	C18	步森股份	0.864321	0.0297	0.0665	0.0871773
002570	C14	贝因美	0.517395	0.0297	0.0665	0.0641068
002571	C30	德力股份	0.597906	0.0297	0.0665	0.0694607
002572	C21	索菲亚	0.771095	0.0297	0.0665	0.0809778
002573	N77	国电清新	1.16295	0.0297	0.0665	0.107036
002574	C41	明牌珠宝	0.765396	0.0297	0.0665	0.0805988
002575	C24	群兴玩具	0.59757	0.0297	0.0665	0.0694384
002576	C38	通达动力	1.28324	0.0297	0.0665	0.115036
002578	C32	闽发铝业	0.89468	0.0297	0.0665	0.0891962
002579	C39	中京电子	1.5793	0.0297	0.0665	0.134724
002580	C38	圣阳股份	1.13669	0.0297	0.0665	0.10529
002581	C26	万昌科技	0.733639	0.0297	0.0665	0.078487
002582	C13	好想你	0.983695	0.0297	0.0665	0.0951157
002583	C39	海能达	1.02379	0.0297	0.0665	0.097782
002584	C26	西陇化工	0.769231	0.0297	0.0665	0.0808539
002585	C29	双星新材	0.891452	0.0297	0.0665	0.0889816
002586	E48	围海股份	0.729801	0.0297	0.0665	0.0782318
002587	C39	奥拓电子	0.999192	0.0297	0.0665	0.0961463
002588	C26	史丹利	0.782722	0.0297	0.0665	0.081751
002589	F51	瑞康医药	0.879576	0.0297	0.0665	0.0881918
002590	C36	万安科技	1.08988	0.0297	0.0665	0.102177
002591	C26	恒大高新	0.990497	0.0297	0.0665	0.0955681
002593	C36	日上集团	0.857988	0.0297	0.0665	0.0867562
002594	C36	比亚迪	0.916286	0.0297	0.0665	0.090633
002595	C35	豪迈科技	0.934111	0.0297	0.0665	0.0918184
002596	C30	海南瑞泽	0.847884	0.0297	0.0665	0.0860843
002597	C26	金禾实业	0.945002	0.0297	0.0665	0.0925426
002598	C34	山东章鼓	0.870546	0.0297	0.0665	0.0875913
002599	C23	盛通股份	1.1119	0.0297	0.0665	0.103641
002600	C39	江粉磁材	1.06197	0.0297	0.0665	0.100321
002601	C26	佰利联	0.88603	0.0297	0.0665	0.088621
002603	C27	以岭药业	0.781854	0.0297	0.0665	0.0816933
002604	C13	龙力生物	1.05495	0.0297	0.0665	0.0998539
002605	C24	姚记扑克	0.997936	0.0297	0.0665	0.0960627
002606	C38	大连电瓷	0.826486	0.0297	0.0665	0.0846613
002607	F52	亚夏汽车	0.817847	0.0297	0.0665	0.0840868
002608	C37	舜天船舶	1.26057	0.0297	0.0665	0.113528
002609	I65	捷顺科技	1.13611	0.0297	0.0665	0.105252
002610	C38	爱康科技	0.890983	0.0297	0.0665	0.0889504
002611	C35	东方精工	0.726999	0.0297	0.0665	0.0780454
002612	C18	朗姿股份	1.06562	0.0297	0.0665	0.100564
002613	C35	北玻股份	0.773519	0.0297	0.0665	0.081139
002614	C35	蒙发利	0.587483	0.0297	0.0665	0.0687676
002615	C33	哈尔斯	1.02771	0.0297	0.0665	0.0980428
002616	C38	长青集团	1.09058	0.0297	0.0665	0.102224
002618	C39	丹邦科技	0.881224	0.0297	0.0665	0.0883014
002619	C30	巨龙管业	0.885036	0.0297	0.0665	0.0885549
002620	E50	瑞和股份	0.971023	0.0297	0.0665	0.094273
002621	C35	大连三垒	0.873461	0.0297	0.0665	0.0877852
002622	C38	永大集团	1.1092	0.0297	0.0665	0.103462
002623	C30	亚玛顿	0.977892	0.0297	0.0665	0.0947298
002624	C30	金磊股份	0.784067	0.0297	0.0665	0.0818405
002626	C14	金达威	0.778501	0.0297	0.0665	0.0814703
002627	G54	宜昌交运	1.10289	0.0297	0.0665	0.103042
002628	E48	成都路桥	0.911745	0.0297	0.0665	0.090331
002629	B11	仁智油服	0.776074	0.0297	0.0665	0.0813089
002630	C34	华西能源	0.849868	0.0297	0.0665	0.0862162
002631	C20	德尔家居	1.38686	0.0297	0.0665	0.121926
002632	C26	道明光学	1.22865	0.0297	0.0665	0.111405
002633	C34	申科股份	0.658183	0.0297	0.0665	0.0734692
002634	C18	棒杰股份	1.11163	0.0297	0.0665	0.103623
002635	C39	安洁科技	1.05844	0.0297	0.0665	0.100086
002636	C39	金安国纪	1.03175	0.0297	0.0665	0.0983114
002637	C26	赞宇科技	1.09973	0.0297	0.0665	0.102832
002638	C38	勤上光电	1.01543	0.0297	0.0665	0.0972258
002639	C34	雪人股份	0.970894	0.0297	0.0665	0.0942645
002640	F52	百圆裤业	1.08394	0.0297	0.0665	0.101782
002641	C29	永高股份	0.908668	0.0297	0.0665	0.0901264
002642	I65	荣之联	1.09785	0.0297	0.0665	0.102707
002643	C26	烟台万润	0.748916	0.0297	0.0665	0.0795029
002644	C27	佛慈制药	0.931705	0.0297	0.0665	0.0916584
002646	C15	青青稞酒	0.835241	0.0297	0.0665	0.0852435
002648	C26	卫星石化	1.00072	0.0297	0.0665	0.096248
002649	I65	博彦科技	1.01835	0.0297	0.0665	0.0974202
002650	C14	加加食品	0.935029	0.0297	0.0665	0.0918794
002651	C35	利君股份	1.02361	0.0297	0.0665	0.0977699
002653	C27	海思科	0.632349	0.0297	0.0665	0.0717512
002654	C39	万润科技	1.07683	0.0297	0.0665	0.101309
002655	C39	共达电声	1.29879	0.0297	0.0665	0.11607
002656	C18	卡奴迪路	0.638015	0.0297	0.0665	0.072128
002657	I65	中科金财	1.52247	0.0297	0.0665	0.130944
002658	C40	雪迪龙	1.13898	0.0297	0.0665	0.105442
002660	C39	茂硕电源	1.01731	0.0297	0.0665	0.0973509
002661	C14	克明面业	0.87285	0.0297	0.0665	0.0877445
002662	C36	京威股份	0.855333	0.0297	0.0665	0.0865796
002664	C36	信质电机	0.994695	0.0297	0.0665	0.0958472
002665	C38	首航节能	0.253097	0.0297	0.0665	0.046531
002666	C26	德联集团	1.25406	0.0297	0.0665	0.113095
002667	C35	鞍重股份	1.17572	0.0297	0.0665	0.107885
002668	C38	奥马电器	1.07193	0.0297	0.0665	0.100983
002669	C26	康达新材	1.08072	0.0297	0.0665	0.101568
002670	C38	华声股份	1.2495	0.0297	0.0665	0.112792
002671	C30	龙泉股份	0.882769	0.0297	0.0665	0.0884041
002672	N77	东江环保	0.970302	0.0297	0.0665	0.0942251
002673	J67	西部证券	1.78625	0.0297	0.0665	0.148486
002674	C19	兴业科技	1.02353	0.0297	0.0665	0.0977649
002676	C29	顺威股份	1.09158	0.0297	0.0665	0.10229
002677	C38	浙江美大	1.09545	0.0297	0.0665	0.102547
002678	C24	珠江钢琴	0.913199	0.0297	0.0665	0.0904277
002679	A02	福建金森	0.62369	0.0297	0.0665	0.0711754
002680	C35	黄海机械	0.958572	0.0297	0.0665	0.093445
002681	C39	奋达科技	0.964446	0.0297	0.0665	0.0938357
002682	G54	龙洲股份	0.941425	0.0297	0.0665	0.0923048
002683	B11	宏大爆破	0.72147	0.0297	0.0665	0.0776778
002684	C38	猛狮科技	0.991009	0.0297	0.0665	0.0956021
002685	C34	华东重机	0.899938	0.0297	0.0665	0.0895459
002686	C34	亿利达	0.899874	0.0297	0.0665	0.0895416
002687	C18	乔治白	1.09225	0.0297	0.0665	0.102335
002688	C27	金河生物	1.10616	0.0297	0.0665	0.103259
002689	C34	博林特	1.32555	0.0297	0.0665	0.117849
002690	C35	美亚光电	0.82262	0.0297	0.0665	0.0844042
002691	C35	石中装备	0.912058	0.0297	0.0665	0.0903519
002692	C38	远程电缆	1.18756	0.0297	0.0665	0.108673
002695	C13	煌上煌	0.85217	0.0297	0.0665	0.0863693
002696	A04	百洋股份	1.06267	0.0297	0.0665	0.100368
002697	F52	红旗连锁	0.968489	0.0297	0.0665	0.0941045
002698	C35	博实股份	0.884878	0.0297	0.0665	0.0885444
002699	R87	美盛文化	1.26613	0.0297	0.0665	0.113898
002700	D45	新疆浩源	1.08348	0.0297	0.0665	0.101752
002701	C33	奥瑞金	0.966014	0.0297	0.0665	0.0939399
002702	C13	海欣食品	0.73914	0.0297	0.0665	0.0788528
002703	C36	浙江世宝	0.884023	0.0297	0.0665	0.0884875
300001	C38	特锐德	1.04452	0.0297	0.0665	0.0991602
300002	I65	神州泰岳	1.14967	0.0297	0.0665	0.106153
300003	C35	乐普医疗	0.776136	0.0297	0.0665	0.081313
300004	C34	南风股份	0.93764	0.0297	0.0665	0.0920531
300005	C18	探路者	1.12822	0.0297	0.0665	0.104727
300006	C27	莱美药业	0.629636	0.0297	0.0665	0.0715708
300007	C40	汉威电子	0.708272	0.0297	0.0665	0.0768001
300008	M74	上海佳豪	1.06761	0.0297	0.0665	0.100696
300010	I65	立思辰	0.678749	0.0297	0.0665	0.0748368
300012	M74	华测检测	0.796507	0.0297	0.0665	0.0826677
300013	G59	新宁物流	0.495453	0.0297	0.0665	0.0626476
300014	C38	亿纬锂能	1.08531	0.0297	0.0665	0.101873
300015	Q83	爱尔眼科	0.770706	0.0297	0.0665	0.0809519
300016	C27	北陆药业	0.94642	0.0297	0.0665	0.0926369
300017	I65	网宿科技	0.773682	0.0297	0.0665	0.0811499
300019	C26	硅宝科技	0.765126	0.0297	0.0665	0.0805809
300020	I65	银江股份	1.18891	0.0297	0.0665	0.108763
300021	C29	大禹节水	1.15106	0.0297	0.0665	0.106245
300022	F52	吉峰农机	1.17652	0.0297	0.0665	0.107939
300023	C35	宝德股份	1.063	0.0297	0.0665	0.10039
300024	C34	机器人	1.10711	0.0297	0.0665	0.103323
300026	C27	红日药业	0.729293	0.0297	0.0665	0.078198
300027	R86	华谊兄弟	0.802636	0.0297	0.0665	0.0830753
300029	C35	天龙光电	1.18146	0.0297	0.0665	0.108267
300030	C35	阳普医疗	1.11154	0.0297	0.0665	0.103618
300031	C29	宝通带业	0.94371	0.0297	0.0665	0.0924567
300032	C38	金龙机电	0.903773	0.0297	0.0665	0.0898009
300033	I65	同花顺	1.53531	0.0297	0.0665	0.131798
300034	C32	钢研高纳	1.43065	0.0297	0.0665	0.124838
300035	C35	中科电气	1.15447	0.0297	0.0665	0.106472
300036	I65	超图软件	1.4772	0.0297	0.0665	0.127934
300037	C26	新宙邦	1.65314	0.0297	0.0665	0.139634
300038	C39	梅泰诺	0.773114	0.0297	0.0665	0.0811121
300039	C27	上海凯宝	0.74776	0.0297	0.0665	0.079426
300040	C38	九洲电气	1.02408	0.0297	0.0665	0.0978012
300041	C26	回天胶业	0.751831	0.0297	0.0665	0.0796968
300042	C39	朗科科技	1.07936	0.0297	0.0665	0.101478
300043	C24	互动娱乐	1.45321	0.0297	0.0665	0.126338
300045	C35	华力创通	1.20656	0.0297	0.0665	0.109936
300046	C39	台基股份	1.51398	0.0297	0.0665	0.13038
300047	I65	天源迪科	0.845697	0.0297	0.0665	0.0859389
300048	C38	合康变频	1.02914	0.0297	0.0665	0.0981378
300049	C27	福瑞股份	0.812923	0.0297	0.0665	0.0837594
300050	I65	世纪鼎利	1.19766	0.0297	0.0665	0.109344
300051	I65	三五互联	1.81592	0.0297	0.0665	0.150459
300052	I65	中青宝	0.947237	0.0297	0.0665	0.0926913
300053	C39	欧比特	0.888186	0.0297	0.0665	0.0887644
300054	C26	鼎龙股份	1.03527	0.0297	0.0665	0.0985452
300055	E48	万邦达	1.12444	0.0297	0.0665	0.104475
300056	C35	三维丝	1.31603	0.0297	0.0665	0.117216
300057	C32	万顺股份	1.08587	0.0297	0.0665	0.10191
300058	L72	蓝色光标	0.928059	0.0297	0.0665	0.0914159
300059	I64	东方财富	1.66227	0.0297	0.0665	0.140241
300061	C41	康耐特	1.32068	0.0297	0.0665	0.117525
300062	C38	中能电气	0.879011	0.0297	0.0665	0.0881542
300064	C30	豫金刚石	0.741317	0.0297	0.0665	0.0789976
300065	C39	海兰信	1.45422	0.0297	0.0665	0.126406
300066	C40	三川股份	0.942072	0.0297	0.0665	0.0923478
300067	C26	安诺其	1.09865	0.0297	0.0665	0.10276
300068	C38	南都电源	1.1158	0.0297	0.0665	0.103901
300069	C38	金利华电	0.658987	0.0297	0.0665	0.0735226
300070	N77	碧水源	1.03499	0.0297	0.0665	0.0985266
300072	C26	三聚环保	0.860537	0.0297	0.0665	0.0869257
300074	I65	华平股份	1.16091	0.0297	0.0665	0.106901
300075	I65	数字政通	1.23168	0.0297	0.0665	0.111606
300076	C39	GQY视讯	1.13088	0.0297	0.0665	0.104904
300077	C39	国民技术	1.20878	0.0297	0.0665	0.110084
300078	C39	中瑞思创	1.15641	0.0297	0.0665	0.106601
300079	C39	数码视讯	1.27658	0.0297	0.0665	0.114592
300080	C30	新大新材	0.977564	0.0297	0.0665	0.094708
300082	C26	奥克股份	0.978329	0.0297	0.0665	0.0947589
300083	C39	劲胜精密	0.792038	0.0297	0.0665	0.0823705
300084	B11	海默科技	0.88238	0.0297	0.0665	0.0883783
300085	I65	银之杰	1.23841	0.0297	0.0665	0.112054
300086	C27	康芝药业	0.845314	0.0297	0.0665	0.0859134
300087	A01	荃银高科	1.09049	0.0297	0.0665	0.102218
300088	C39	长信科技	0.874632	0.0297	0.0665	0.087863
300089	C30	长城集团	0.978257	0.0297	0.0665	0.0947541
300090	C34	盛运股份	1.13033	0.0297	0.0665	0.104867
300091	C34	金通灵	0.635194	0.0297	0.0665	0.0719404
300092	C35	科新机电	1.07891	0.0297	0.0665	0.101447
300093	C30	金刚玻璃	0.664978	0.0297	0.0665	0.073921
300094	A04	国联水产	0.990211	0.0297	0.0665	0.095549
300095	C35	华伍股份	0.973034	0.0297	0.0665	0.0944068
300096	I65	易联众	0.982237	0.0297	0.0665	0.0950188
300097	C34	智云股份	2.0014	0.0297	0.0665	0.162793
300098	I65	高新兴	0.981305	0.0297	0.0665	0.0949568
300099	C35	尤洛卡	1.03539	0.0297	0.0665	0.0985536
300100	C36	双林股份	0.908033	0.0297	0.0665	0.0900842
300101	C39	国腾电子	1.30652	0.0297	0.0665	0.116584
300102	C39	乾照光电	1.13525	0.0297	0.0665	0.105194
300103	C35	达刚路机	1.33864	0.0297	0.0665	0.11872
300104	I64	乐视网	0.813624	0.0297	0.0665	0.083806
300105	C38	龙源技术	0.955337	0.0297	0.0665	0.0932299
300106	A03	西部牧业	0.872014	0.0297	0.0665	0.0876889
300107	C26	建新股份	1.02497	0.0297	0.0665	0.0978608
300108	C26	双龙股份	1.61618	0.0297	0.0665	0.137176
300109	C26	新开源	1.2127	0.0297	0.0665	0.110344
300110	C27	华仁药业	1.00455	0.0297	0.0665	0.0965023
300111	C39	向日葵	0.986323	0.0297	0.0665	0.0952905
300113	I64	顺网科技	1.16835	0.0297	0.0665	0.107395
300114	C39	中航电测	1.32822	0.0297	0.0665	0.118026
300115	C39	长盈精密	0.871468	0.0297	0.0665	0.0876526
300116	C41	坚瑞消防	0.728859	0.0297	0.0665	0.0781691
300117	E50	嘉寓股份	1.00902	0.0297	0.0665	0.0967999
300118	C39	东方日升	1.35528	0.0297	0.0665	0.119826
300119	C27	瑞普生物	0.914243	0.0297	0.0665	0.0904972
300120	C38	经纬电材	1.04888	0.0297	0.0665	0.0994502
300121	C26	阳谷华泰	0.947568	0.0297	0.0665	0.0927133
300122	C27	智飞生物	0.443185	0.0297	0.0665	0.0591718
300123	C37	太阳鸟	0.950474	0.0297	0.0665	0.0929065
300124	C38	汇川技术	1.07742	0.0297	0.0665	0.101348
300125	M74	易世达	0.667786	0.0297	0.0665	0.0741078
300127	C39	银河磁体	1.15339	0.0297	0.0665	0.106401
300128	C39	锦富新材	1.1244	0.0297	0.0665	0.104472
300129	C38	泰胜风能	1.0502	0.0297	0.0665	0.0995382
300130	C35	新国都	0.721061	0.0297	0.0665	0.0776506
300131	C39	英唐智控	1.19885	0.0297	0.0665	0.109424
300132	C26	青松股份	0.892202	0.0297	0.0665	0.0890314
300133	R86	华策影视	0.794127	0.0297	0.0665	0.0825094
300134	C39	大富科技	0.774004	0.0297	0.0665	0.0811713
300135	C26	宝利沥青	0.973634	0.0297	0.0665	0.0944467
300137	C40	先河环保	0.814398	0.0297	0.0665	0.0838575
300138	C13	晨光生物	1.01759	0.0297	0.0665	0.0973695
300139	C39	福星晓程	0.6665	0.0297	0.0665	0.0740222
300141	C38	和顺电气	1.01009	0.0297	0.0665	0.0968709
300142	C27	沃森生物	0.682325	0.0297	0.0665	0.0750746
300145	C34	南方泵业	0.95231	0.0297	0.0665	0.0930286
300146	C14	汤臣倍健	0.85802	0.0297	0.0665	0.0867583
300147	C27	香雪制药	0.784156	0.0297	0.0665	0.0818464
300148	R85	天舟文化	1.14326	0.0297	0.0665	0.105727
300149	C14	量子高科	1.20303	0.0297	0.0665	0.109701
300150	I65	世纪瑞尔	1.13582	0.0297	0.0665	0.105232
300151	C35	昌红科技	0.974803	0.0297	0.0665	0.0945244
300152	C38	燃控科技	1.23931	0.0297	0.0665	0.112114
300153	C38	科泰电源	1.51346	0.0297	0.0665	0.130345
300154	C34	瑞凌股份	1.21283	0.0297	0.0665	0.110353
300155	C39	安居宝	1.38647	0.0297	0.0665	0.1219
300157	B11	恒泰艾普	1.01257	0.0297	0.0665	0.0970356
300158	C27	振东制药	0.952893	0.0297	0.0665	0.0930674
300161	C34	华中数控	1.22297	0.0297	0.0665	0.111028
300162	C39	雷曼光电	1.35919	0.0297	0.0665	0.120086
300163	C41	先锋新材	1.07863	0.0297	0.0665	0.101429
300164	B11	通源石油	0.814754	0.0297	0.0665	0.0838811
300165	C40	天瑞仪器	1.16788	0.0297	0.0665	0.107364
300166	I65	东方国信	1.71974	0.0297	0.0665	0.144063
300167	I65	迪威视讯	0.787193	0.0297	0.0665	0.0820483
300169	C29	天晟新材	1.0157	0.0297	0.0665	0.0972438
300171	C35	东富龙	0.933648	0.0297	0.0665	0.0917876
300172	N77	中电环保	1.42061	0.0297	0.0665	0.12417
300173	C35	松德股份	1.03531	0.0297	0.0665	0.0985484
300174	C26	元力股份	1.15244	0.0297	0.0665	0.106337
300175	C13	朗源股份	0.944831	0.0297	0.0665	0.0925313
300176	C36	鸿特精密	0.993558	0.0297	0.0665	0.0957716
300177	C39	中海达	1.29322	0.0297	0.0665	0.115699
300178	L72	腾邦国际	1.35835	0.0297	0.0665	0.120031
300179	C30	四方达	1.55149	0.0297	0.0665	0.132874
300180	C29	华峰超纤	0.907075	0.0297	0.0665	0.0900205
300181	C27	佐力药业	1.08408	0.0297	0.0665	0.101791
300182	I65	捷成股份	0.845763	0.0297	0.0665	0.0859432
300184	F51	力源信息	1.25101	0.0297	0.0665	0.112892
300185	C34	通裕重工	1.22294	0.0297	0.0665	0.111026
300187	N77	永清环保	0.845609	0.0297	0.0665	0.085933
300188	I65	美亚柏科	1.29676	0.0297	0.0665	0.115934
300189	A01	神农大丰	0.999065	0.0297	0.0665	0.0961378
300190	N77	维尔利	0.721489	0.0297	0.0665	0.077679
300191	B11	潜能恒信	1.16816	0.0297	0.0665	0.107383
300193	C34	佳士科技	1.12038	0.0297	0.0665	0.104206
300194	C27	福安药业	0.712375	0.0297	0.0665	0.0770729
300195	C35	长荣股份	1.01546	0.0297	0.0665	0.0972281
300197	E48	铁汉生态	1.07634	0.0297	0.0665	0.101277
300198	C29	纳川股份	1.09027	0.0297	0.0665	0.102203
300199	C27	翰宇药业	0.530227	0.0297	0.0665	0.0649601
300200	C26	高盟新材	1.18375	0.0297	0.0665	0.108419
300201	C35	海伦哲	1.31187	0.0297	0.0665	0.11694
300202	C34	聚龙股份	0.481598	0.0297	0.0665	0.0617263
300203	C40	聚光科技	0.982162	0.0297	0.0665	0.0950138
300204	C27	舒泰神	0.845732	0.0297	0.0665	0.0859412
300205	C39	天喻信息	1.17257	0.0297	0.0665	0.107676
300206	C35	理邦仪器	1.01744	0.0297	0.0665	0.0973596
300207	C38	欣旺达	0.910003	0.0297	0.0665	0.0902152
300209	I65	天泽信息	1.43423	0.0297	0.0665	0.125076
300210	C35	森远股份	0.966378	0.0297	0.0665	0.0939641
300211	C39	亿通科技	1.14574	0.0297	0.0665	0.105892
300212	I65	易华录	0.967251	0.0297	0.0665	0.0940222
300213	C39	佳讯飞鸿	1.27404	0.0297	0.0665	0.114424
300214	C26	日科化学	0.943205	0.0297	0.0665	0.0924231
300215	M74	电科院	1.00368	0.0297	0.0665	0.0964449
300217	C38	东方电热	0.9604	0.0297	0.0665	0.0935666
300218	C29	安利股份	1.16787	0.0297	0.0665	0.107363
300219	C39	鸿利光电	0.823594	0.0297	0.0665	0.084469
300220	C39	金运激光	1.50296	0.0297	0.0665	0.129647
300221	C29	银禧科技	0.914749	0.0297	0.0665	0.0905308
300222	C38	科大智能	1.12246	0.0297	0.0665	0.104344
300223	C39	北京君正	1.39685	0.0297	0.0665	0.122591
300224	C30	正海磁材	1.39813	0.0297	0.0665	0.122676
300225	C26	金力泰	1.07866	0.0297	0.0665	0.101431
300226	I64	上海钢联	1.12134	0.0297	0.0665	0.104269
300227	C39	光韵达	1.29858	0.0297	0.0665	0.116055
300228	C35	富瑞特装	0.993737	0.0297	0.0665	0.0957835
300229	I65	拓尔思	0.989921	0.0297	0.0665	0.0955297
300230	C29	永利带业	0.806553	0.0297	0.0665	0.0833358
300231	I65	银信科技	1.40279	0.0297	0.0665	0.122986
300232	C39	洲明科技	1.1456	0.0297	0.0665	0.105882
300233	C27	金城医药	0.753517	0.0297	0.0665	0.0798089
300234	C30	开尔新材	0.682688	0.0297	0.0665	0.0750988
300235	I65	方直科技	1.15211	0.0297	0.0665	0.106315
300236	C26	上海新阳	1.42629	0.0297	0.0665	0.124548
300238	C35	冠昊生物	0.574137	0.0297	0.0665	0.0678801
300239	C27	东宝生物	1.24654	0.0297	0.0665	0.112595
300240	G59	飞力达	0.898935	0.0297	0.0665	0.0894792
300241	C39	瑞丰光电	1.10016	0.0297	0.0665	0.10286
300242	C38	明家科技	0.741444	0.0297	0.0665	0.079006
300243	C26	瑞丰高材	0.894552	0.0297	0.0665	0.0891877
300245	I65	天玑科技	1.38723	0.0297	0.0665	0.121951
300246	C35	宝莱特	1.27594	0.0297	0.0665	0.11455
300249	C35	依米康	1.05283	0.0297	0.0665	0.0997131
300250	C39	初灵信息	1.37276	0.0297	0.0665	0.120989
300251	R86	光线传媒	0.987533	0.0297	0.0665	0.0953709
300253	I65	卫宁软件	1.15054	0.0297	0.0665	0.106211
300254	C27	仟源制药	0.890411	0.0297	0.0665	0.0889123
300255	C27	常山药业	0.919709	0.0297	0.0665	0.0908606
300256	C39	星星科技	1.24874	0.0297	0.0665	0.112741
300257	C34	开山股份	0.754541	0.0297	0.0665	0.079877
300258	C36	精锻科技	1.09338	0.0297	0.0665	0.10241
300259	C40	新天科技	1.33549	0.0297	0.0665	0.11851
300260	C34	新莱应材	1.08584	0.0297	0.0665	0.101908
300261	C26	雅本化学	0.870845	0.0297	0.0665	0.0876112
300262	E48	巴安水务	1.15258	0.0297	0.0665	0.106346
300263	C34	隆华节能	1.55237	0.0297	0.0665	0.132932
300264	I65	佳创视讯	0.793938	0.0297	0.0665	0.0824969
300265	C38	通光线缆	1.06699	0.0297	0.0665	0.100655
300266	C34	兴源过滤	1.40977	0.0297	0.0665	0.12345
300267	C27	尔康制药	0.676715	0.0297	0.0665	0.0747015
300268	C13	万福生科	-0.00664	0.0297	0.0665	0.0292584
300270	C39	中威电子	1.27069	0.0297	0.0665	0.114201
300271	I65	华宇软件	1.05093	0.0297	0.0665	0.099587
300272	C38	开能环保	1.23526	0.0297	0.0665	0.111845
300273	C35	和佳股份	0.713863	0.0297	0.0665	0.0771719
300274	C38	阳光电源	1.11422	0.0297	0.0665	0.103796
300275	I65	梅安森	1.10298	0.0297	0.0665	0.103048
300276	C35	三丰智能	1.18715	0.0297	0.0665	0.108646
300277	I65	海联讯	1.13985	0.0297	0.0665	0.1055
300279	C38	和晶科技	1.30495	0.0297	0.0665	0.116479
300280	C34	南通锻压	1.58787	0.0297	0.0665	0.135293
300281	C35	金明精机	1.19444	0.0297	0.0665	0.109131
300282	C39	汇冠股份	0.964779	0.0297	0.0665	0.0938578
300283	C38	温州宏丰	1.17057	0.0297	0.0665	0.107543
300284	M74	苏交科	0.962989	0.0297	0.0665	0.0937388
300285	C26	国瓷材料	0.860223	0.0297	0.0665	0.0869048
300286	C40	安科瑞	1.17688	0.0297	0.0665	0.107962
300287	I65	飞利信	1.46685	0.0297	0.0665	0.127246
300288	I63	朗玛信息	0.932463	0.0297	0.0665	0.0917088
300289	C27	利德曼	0.783453	0.0297	0.0665	0.0817996
300290	I65	荣科科技	0.921307	0.0297	0.0665	0.0909669
300291	R86	华录百纳	0.678981	0.0297	0.0665	0.0748522
300293	C35	蓝英装备	1.5725	0.0297	0.0665	0.134271
300294	C27	博雅生物	0.744003	0.0297	0.0665	0.0791762
300295	I64	三六五网	0.988367	0.0297	0.0665	0.0954264
300297	I65	蓝盾股份	1.07371	0.0297	0.0665	0.101102
300298	C35	三诺生物	0.937987	0.0297	0.0665	0.0920761
300299	I65	富春通信	1.62954	0.0297	0.0665	0.138065
300300	I65	汉鼎股份	0.964924	0.0297	0.0665	0.0938674
300301	C39	长方照明	0.636901	0.0297	0.0665	0.0720539
300302	I65	同有科技	1.22766	0.0297	0.0665	0.111339
300303	C39	聚飞光电	0.934698	0.0297	0.0665	0.0918574
300304	C36	云意电气	1.13755	0.0297	0.0665	0.105347
300305	C29	裕兴股份	0.886335	0.0297	0.0665	0.0886413
300306	C40	远方光电	1.22156	0.0297	0.0665	0.110934
300307	C35	慈星股份	1.31029	0.0297	0.0665	0.116834
300308	C35	中际装备	0.967835	0.0297	0.0665	0.094061
300309	C40	吉艾科技	0.93997	0.0297	0.0665	0.092208
300310	I63	宜通世纪	1.13379	0.0297	0.0665	0.105097
300311	I65	任子行	1.24425	0.0297	0.0665	0.112443
300312	I65	邦讯技术	1.02297	0.0297	0.0665	0.0977276
300314	C35	戴维医疗	0.813812	0.0297	0.0665	0.0838185
300316	C35	晶盛机电	0.700433	0.0297	0.0665	0.0762788
300317	C38	珈伟股份	0.333425	0.0297	0.0665	0.0518728
300318	C35	博晖创新	0.202718	0.0297	0.0665	0.0431807
300320	C29	海达股份	1.12069	0.0297	0.0665	0.104226
300321	C29	同大股份	1.20851	0.0297	0.0665	0.110066
300322	C39	硕贝德	1.09662	0.0297	0.0665	0.102625
300323	C39	华灿光电	0.685057	0.0297	0.0665	0.0752563
300325	C29	德威新材	0.99648	0.0297	0.0665	0.0959659
300326	C35	凯利泰	1.00635	0.0297	0.0665	0.0966223
300327	C39	中颖电子	1.24788	0.0297	0.0665	0.112684
300328	C33	宜安科技	1.31135	0.0297	0.0665	0.116905
300329	C24	海伦钢琴	1.27069	0.0297	0.0665	0.114201
300330	I65	华虹计通	0.86232	0.0297	0.0665	0.0870443
300331	C39	苏大维格	0.938307	0.0297	0.0665	0.0920974
300332	M74	天壕节能	1.55916	0.0297	0.0665	0.133384
300333	I65	兆日科技	1.21576	0.0297	0.0665	0.110548
300334	C35	津膜科技	1.34582	0.0297	0.0665	0.119197
300335	D44	迪森股份	0.841296	0.0297	0.0665	0.0856462
300336	R86	新文化	1.31974	0.0297	0.0665	0.117463
300337	C32	银邦股份	1.23117	0.0297	0.0665	0.111573
300338	C40	开元仪器	1.09632	0.0297	0.0665	0.102605
300339	I65	润和软件	1.21639	0.0297	0.0665	0.11059
300340	C39	科恒股份	1.13072	0.0297	0.0665	0.104893
300341	C38	麦迪电气	0.718013	0.0297	0.0665	0.0774479
300342	C38	天银机电	1.22163	0.0297	0.0665	0.110939
300344	C30	太空板业	1.07787	0.0297	0.0665	0.101378
300345	C33	红宇新材	0.912561	0.0297	0.0665	0.0903853
300346	C39	南大光电	0.769529	0.0297	0.0665	0.0808737
300348	I65	长亮科技	1.16677	0.0297	0.0665	0.10729
300349	C40	金卡股份	0.784698	0.0297	0.0665	0.0818824
300351	C39	永贵电器	0.744546	0.0297	0.0665	0.0792123
300352	I65	北信源	1.44133	0.0297	0.0665	0.125548
300353	C39	东土科技	0.602651	0.0297	0.0665	0.0697763
300354	C40	东华测试	0.988924	0.0297	0.0665	0.0954634
300355	E48	蒙草抗旱	1.18197	0.0297	0.0665	0.108301
300356	C38	光一科技	0.994305	0.0297	0.0665	0.0958213
600000	J66	浦发银行	1.17841	0.0297	0.0665	0.108064
600004	G56	白云机场	0.68675	0.0297	0.0665	0.0753689
600005	C31	武钢股份	0.927418	0.0297	0.0665	0.0913733
600006	C36	东风汽车	0.748768	0.0297	0.0665	0.0794931
600007	K70	中国国贸	0.733391	0.0297	0.0665	0.0784705
600008	D46	首创股份	1.20582	0.0297	0.0665	0.109887
600009	G56	上海机场	0.842408	0.0297	0.0665	0.0857201
600010	C31	包钢股份	1.09241	0.0297	0.0665	0.102345
600011	D44	华能国际	0.853083	0.0297	0.0665	0.08643
600012	G54	皖通高速	0.680958	0.0297	0.0665	0.0749837
600015	J66	华夏银行	1.22379	0.0297	0.0665	0.111082
600016	J66	民生银行	1.16619	0.0297	0.0665	0.107251
600017	G55	日照港	1.01255	0.0297	0.0665	0.0970346
600018	G55	上港集团	1.08739	0.0297	0.0665	0.102011
600019	C31	宝钢股份	1.01743	0.0297	0.0665	0.0973592
600020	G54	中原高速	0.841078	0.0297	0.0665	0.0856317
600021	D44	上海电力	1.06573	0.0297	0.0665	0.100571
600022	C31	山东钢铁	0.746493	0.0297	0.0665	0.0793418
600023	D44	浙能电力	0.962252	0.0297	0.0665	0.0936898
600026	G55	中海发展	1.15283	0.0297	0.0665	0.106363
600027	D44	华电国际	0.915668	0.0297	0.0665	0.0905919
600028	B07	中国石化	0.901494	0.0297	0.0665	0.0896494
600029	G56	南方航空	1.13023	0.0297	0.0665	0.10486
600030	J67	中信证券	1.46211	0.0297	0.0665	0.126931
600031	C35	三一重工	1.15016	0.0297	0.0665	0.106186
600033	G54	福建高速	0.784271	0.0297	0.0665	0.081854
600036	J66	招商银行	1.05744	0.0297	0.0665	0.10002
600037	I63	歌华有线	1.14801	0.0297	0.0665	0.106043
600038	C37	哈飞股份	1.19151	0.0297	0.0665	0.108936
600039	E48	四川路桥	0.935577	0.0297	0.0665	0.0919159
600048	K70	保利地产	1.29038	0.0297	0.0665	0.115511
600050	I63	中国联通	1.15028	0.0297	0.0665	0.106193
600051	F51	宁波联合	0.950962	0.0297	0.0665	0.092939
600052	K70	浙江广厦	0.985751	0.0297	0.0665	0.0952524
600053	K70	中江地产	0.52228	0.0297	0.0665	0.0644316
600054	N78	黄山旅游	0.786252	0.0297	0.0665	0.0819858
600055	C35	华润万东	0.543095	0.0297	0.0665	0.0658158
600056	C27	中国医药	1.04247	0.0297	0.0665	0.0990241
600057	L72	象屿股份	1.12934	0.0297	0.0665	0.104801
600058	F51	五矿发展	0.995397	0.0297	0.0665	0.0958939
600059	C15	古越龙山	0.729032	0.0297	0.0665	0.0781806
600060	C39	海信电器	0.8344	0.0297	0.0665	0.0851876
600062	C27	华润双鹤	0.6842	0.0297	0.0665	0.0751993
600063	C28	皖维高新	0.93248	0.0297	0.0665	0.0917099
600064	K70	南京高科	1.19077	0.0297	0.0665	0.108886
600066	C36	宇通客车	0.866732	0.0297	0.0665	0.0873377
600067	K70	冠城大通	1.38927	0.0297	0.0665	0.122086
600068	E48	葛洲坝	1.13214	0.0297	0.0665	0.104988
600069	C22	银鸽投资	1.08984	0.0297	0.0665	0.102174
600070	C17	浙江富润	0.880325	0.0297	0.0665	0.0882416
600071	C40	凤凰光学	0.398895	0.0297	0.0665	0.0562265
600072	C37	钢构工程	1.09092	0.0297	0.0665	0.102246
600073	C14	上海梅林	0.783223	0.0297	0.0665	0.0817843
600075	C26	新疆天业	0.847476	0.0297	0.0665	0.0860572
600077	K70	宋都股份	0.797213	0.0297	0.0665	0.0827147
600078	C26	澄星股份	0.836871	0.0297	0.0665	0.0853519
600079	C27	人福医药	0.515509	0.0297	0.0665	0.0639813
600080	C27	金花股份	0.681175	0.0297	0.0665	0.0749981
600081	C36	东风科技	0.995471	0.0297	0.0665	0.0958988
600082	S90	海泰发展	1.29465	0.0297	0.0665	0.115794
600083	C39	博信股份	0.975802	0.0297	0.0665	0.0945908
600084	C15	中葡股份	0.490737	0.0297	0.0665	0.062334
600085	C27	同仁堂	0.661843	0.0297	0.0665	0.0737126
600086	C41	东方金钰	0.501671	0.0297	0.0665	0.0630611
600088	R86	中视传媒	0.870636	0.0297	0.0665	0.0875973
600089	C38	特变电工	1.04672	0.0297	0.0665	0.0993069
600093	C36	禾嘉股份	0.817569	0.0297	0.0665	0.0840683
600094	K70	大名城	0.534518	0.0297	0.0665	0.0652454
600095	C13	哈高科	0.988018	0.0297	0.0665	0.0954032
600096	C26	云天化	1.31585	0.0297	0.0665	0.117204
600097	A04	开创国际	0.753216	0.0297	0.0665	0.0797889
600098	D44	广州发展	0.965109	0.0297	0.0665	0.0938797
600099	C37	林海股份	0.943042	0.0297	0.0665	0.0924123
600100	C39	同方股份	0.950727	0.0297	0.0665	0.0929233
600101	D44	明星电力	0.844328	0.0297	0.0665	0.0858478
600104	C36	上汽集团	1.11903	0.0297	0.0665	0.104115
600106	G54	重庆路桥	0.868939	0.0297	0.0665	0.0874844
600107	C18	美尔雅	1.20071	0.0297	0.0665	0.109547
600108	A01	亚盛集团	0.951045	0.0297	0.0665	0.0929445
600109	J67	国金证券	1.85805	0.0297	0.0665	0.15326
600110	C38	中科英华	0.820955	0.0297	0.0665	0.0842935
600111	C32	包钢稀土	0.916605	0.0297	0.0665	0.0906542
600112	C38	天成控股	0.504971	0.0297	0.0665	0.0632806
600113	F51	浙江东日	0.871916	0.0297	0.0665	0.0876824
600114	C33	东睦股份	1.04105	0.0297	0.0665	0.0989296
600115	G56	东方航空	1.19636	0.0297	0.0665	0.109258
600116	D44	三峡水利	0.729549	0.0297	0.0665	0.078215
600117	C31	西宁特钢	0.895557	0.0297	0.0665	0.0892545
600118	C39	中国卫星	1.46624	0.0297	0.0665	0.127205
600119	G54	长江投资	1.22254	0.0297	0.0665	0.110999
600120	F51	浙江东方	1.13921	0.0297	0.0665	0.105457
600121	B06	郑州煤电	1.33831	0.0297	0.0665	0.118698
600122	F52	宏图高科	1.13039	0.0297	0.0665	0.104871
600123	B06	兰花科创	1.31456	0.0297	0.0665	0.117119
600125	G53	铁龙物流	0.781774	0.0297	0.0665	0.081688
600127	C13	金健米业	0.914393	0.0297	0.0665	0.0905071
600128	F51	弘业股份	1.26215	0.0297	0.0665	0.113633
600130	C39	波导股份	1.33933	0.0297	0.0665	0.118765
600131	D44	岷江水电	0.906644	0.0297	0.0665	0.0899918
600132	C15	重庆啤酒	0.648508	0.0297	0.0665	0.0728258
600133	E48	东湖高新	1.20095	0.0297	0.0665	0.109563
600135	C26	乐凯胶片	0.820152	0.0297	0.0665	0.0842401
600136	F51	道博股份	0.945359	0.0297	0.0665	0.0925664
600137	C18	浪莎股份	0.898951	0.0297	0.0665	0.0894802
600138	L72	中青旅	0.751559	0.0297	0.0665	0.0796787
600139	B09	西部资源	0.618581	0.0297	0.0665	0.0708356
600141	C26	兴发集团	0.863258	0.0297	0.0665	0.0871067
600143	C29	金发科技	0.836126	0.0297	0.0665	0.0853024
600145	C30	国创能源	0.651519	0.0297	0.0665	0.073026
600146	C26	大元股份	0.248885	0.0297	0.0665	0.0462509
600148	C36	长春一东	1.29218	0.0297	0.0665	0.11563
600149	S90	廊坊发展	1.11377	0.0297	0.0665	0.103766
600150	C37	中国船舶	1.42247	0.0297	0.0665	0.124294
600151	C39	航天机电	1.49024	0.0297	0.0665	0.128801
600152	C17	维科精华	0.871355	0.0297	0.0665	0.0876451
600153	F51	建发股份	0.999671	0.0297	0.0665	0.0961781
600156	C17	华升股份	0.835253	0.0297	0.0665	0.0852443
600157	B06	永泰能源	1.06791	0.0297	0.0665	0.100716
600158	K70	中体产业	1.29653	0.0297	0.0665	0.115919
600159	K70	大龙地产	1.18467	0.0297	0.0665	0.10848
600160	C26	巨化股份	0.96707	0.0297	0.0665	0.0940102
600161	C27	天坛生物	0.902525	0.0297	0.0665	0.0897179
600162	K70	香江控股	1.11053	0.0297	0.0665	0.10355
600163	C22	福建南纸	1.1489	0.0297	0.0665	0.106102
600165	C33	新日恒力	0.576524	0.0297	0.0665	0.0680388
600166	C36	福田汽车	1.05491	0.0297	0.0665	0.0998517
600167	D44	联美控股	0.833818	0.0297	0.0665	0.0851489
600168	D46	武汉控股	1.0873	0.0297	0.0665	0.102006
600169	C35	太原重工	1.39995	0.0297	0.0665	0.122797
600170	E48	上海建工	1.18268	0.0297	0.0665	0.108348
600171	C39	上海贝岭	1.19517	0.0297	0.0665	0.109179
600172	C30	黄河旋风	0.971163	0.0297	0.0665	0.0942823
600173	K70	卧龙地产	0.896622	0.0297	0.0665	0.0893254
600175	F51	美都控股	0.714382	0.0297	0.0665	0.0772064
600176	C30	中国玻纤	0.795983	0.0297	0.0665	0.0826329
600177	C18	雅戈尔	1.32753	0.0297	0.0665	0.117981
600178	C36	东安动力	0.982103	0.0297	0.0665	0.0950098
600180	F51	瑞茂通	1.34767	0.0297	0.0665	0.11932
600182	C29	S 佳通	0.688492	0.0297	0.0665	0.0754847
600183	C39	生益科技	0.703323	0.0297	0.0665	0.076471
600184	C35	光电股份	1.07006	0.0297	0.0665	0.100859
600185	K70	格力地产	1.72034	0.0297	0.0665	0.144103
600186	C14	莲花味精	1.01263	0.0297	0.0665	0.0970398
600187	D46	国中水务	0.968249	0.0297	0.0665	0.0940886
600188	B06	兖州煤业	1.58782	0.0297	0.0665	0.13529
600189	C20	吉林森工	0.966079	0.0297	0.0665	0.0939443
600190	G55	锦州港	0.8679	0.0297	0.0665	0.0874154
600191	C13	华资实业	1.18517	0.0297	0.0665	0.108514
600192	C38	长城电工	0.899851	0.0297	0.0665	0.0895401
600193	B08	创兴资源	1.22559	0.0297	0.0665	0.111202
600195	C27	中牧股份	0.906626	0.0297	0.0665	0.0899906
600196	C27	复星医药	0.885582	0.0297	0.0665	0.0885912
600197	C15	伊力特	0.735609	0.0297	0.0665	0.078618
600198	C39	大唐电信	1.00234	0.0297	0.0665	0.0963557
600199	C15	金种子酒	1.03226	0.0297	0.0665	0.0983454
600200	S90	江苏吴中	1.04739	0.0297	0.0665	0.0993514
600201	C27	金宇集团	0.63406	0.0297	0.0665	0.071865
600202	C38	哈空调	1.17787	0.0297	0.0665	0.108028
600203	F51	福日电子	1.04007	0.0297	0.0665	0.0988645
600206	C32	有研新材	0.993552	0.0297	0.0665	0.0957712
600208	K70	新湖中宝	0.951539	0.0297	0.0665	0.0929773
600209	E50	罗顿发展	0.825504	0.0297	0.0665	0.084596
600210	C29	紫江企业	0.739659	0.0297	0.0665	0.0788873
600211	F51	西藏药业	0.975003	0.0297	0.0665	0.0945377
600212	S90	江泉实业	0.853395	0.0297	0.0665	0.0864508
600213	C36	亚星客车	0.558536	0.0297	0.0665	0.0668426
600215	K70	长春经开	0.954408	0.0297	0.0665	0.0931681
600216	C27	浙江医药	0.846406	0.0297	0.0665	0.085986
600217	C30	秦岭水泥	0.530871	0.0297	0.0665	0.0650029
600218	C34	全柴动力	1.04095	0.0297	0.0665	0.0989234
600219	C32	南山铝业	1.07749	0.0297	0.0665	0.101353
600220	C17	江苏阳光	0.616251	0.0297	0.0665	0.0706807
600221	G56	海南航空	0.927852	0.0297	0.0665	0.0914022
600223	K70	鲁商置业	0.893061	0.0297	0.0665	0.0890886
600225	K70	天津松江	1.1327	0.0297	0.0665	0.105025
600226	C26	升华拜克	0.896347	0.0297	0.0665	0.0893071
600227	C26	赤天化	1.26361	0.0297	0.0665	0.11373
600228	C26	昌九生化	0.887059	0.0297	0.0665	0.0886894
600229	C26	青岛碱业	1.09496	0.0297	0.0665	0.102515
600230	C26	沧州大化	0.864998	0.0297	0.0665	0.0872224
600232	C17	金鹰股份	0.834195	0.0297	0.0665	0.085174
600233	C18	大杨创世	0.983332	0.0297	0.0665	0.0950916
600235	C22	民丰特纸	0.85844	0.0297	0.0665	0.0867863
600237	C39	铜峰电子	1.03312	0.0297	0.0665	0.0984027
600239	K70	云南城投	1.16737	0.0297	0.0665	0.10733
600242	G55	中昌海运	1.07175	0.0297	0.0665	0.100972
600243	C34	青海华鼎	0.927615	0.0297	0.0665	0.0913864
600246	K70	万通地产	1.36157	0.0297	0.0665	0.120245
600248	E48	延长化建	0.820908	0.0297	0.0665	0.0842904
600249	C26	两面针	1.09734	0.0297	0.0665	0.102673
600251	C13	冠农股份	0.826404	0.0297	0.0665	0.0846559
600252	C27	中恒集团	0.909206	0.0297	0.0665	0.0901622
600255	C32	鑫科材料	0.634151	0.0297	0.0665	0.071871
600256	B07	广汇能源	0.919997	0.0297	0.0665	0.0908798
600257	A04	大湖股份	0.831647	0.0297	0.0665	0.0850045
600258	L72	首旅酒店	0.436571	0.0297	0.0665	0.058732
600259	B09	广晟有色	0.928418	0.0297	0.0665	0.0914398
600260	S90	凯乐科技	0.660286	0.0297	0.0665	0.073609
600261	C38	阳光照明	0.93282	0.0297	0.0665	0.0917325
600262	C35	北方股份	0.957213	0.0297	0.0665	0.0933547
600266	K70	北京城建	1.45748	0.0297	0.0665	0.126623
600267	C27	海正药业	0.834065	0.0297	0.0665	0.0851653
600268	C38	国电南自	1.01801	0.0297	0.0665	0.0973975
600269	G54	赣粤高速	0.891752	0.0297	0.0665	0.0890015
600270	G56	外运发展	1.25876	0.0297	0.0665	0.113407
600271	C39	航天信息	1.19318	0.0297	0.0665	0.109046
600272	F52	开开实业	0.935911	0.0297	0.0665	0.0919381
600273	C17	华芳纺织	0.704572	0.0297	0.0665	0.076554
600275	K70	武昌鱼	0.770785	0.0297	0.0665	0.0809572
600276	C27	恒瑞医药	0.466425	0.0297	0.0665	0.0607173
600277	C26	亿利能源	1.02185	0.0297	0.0665	0.097653
600278	F51	东方创业	1.30543	0.0297	0.0665	0.116511
600279	G55	重庆港九	0.793986	0.0297	0.0665	0.0825001
600280	F52	中央商场	1.30106	0.0297	0.0665	0.11622
600281	C25	太化股份	0.801592	0.0297	0.0665	0.0830059
600282	C31	南钢股份	0.97861	0.0297	0.0665	0.0947776
600283	D46	钱江水利	1.04016	0.0297	0.0665	0.0988709
600284	E48	浦东建设	0.980259	0.0297	0.0665	0.0948872
600285	C27	羚锐制药	0.884983	0.0297	0.0665	0.0885514
600287	F51	江苏舜天	1.3279	0.0297	0.0665	0.118005
600289	I65	亿阳信通	1.23256	0.0297	0.0665	0.111665
600290	C38	华仪电气	1.0677	0.0297	0.0665	0.100702
600292	N77	中电远达	1.18148	0.0297	0.0665	0.108268
600293	C30	三峡新材	0.754159	0.0297	0.0665	0.0798516
600295	C31	鄂尔多斯	0.715235	0.0297	0.0665	0.0772631
600297	C27	美罗药业	0.560242	0.0297	0.0665	0.0669561
600298	C14	安琪酵母	0.770815	0.0297	0.0665	0.0809592
600299	C26	蓝星新材	0.487007	0.0297	0.0665	0.062086
600300	C15	维维股份	0.779101	0.0297	0.0665	0.0815102
600302	C35	标准股份	1.05554	0.0297	0.0665	0.0998936
600303	C36	曙光股份	0.950052	0.0297	0.0665	0.0928785
600305	C14	恒顺醋业	0.817329	0.0297	0.0665	0.0840524
600306	F52	商业城	0.626603	0.0297	0.0665	0.0713691
600307	C31	酒钢宏兴	1.04369	0.0297	0.0665	0.0991056
600308	C22	华泰股份	0.765733	0.0297	0.0665	0.0806212
600309	C26	万华化学	0.959916	0.0297	0.0665	0.0935344
600310	D44	桂东电力	1.18938	0.0297	0.0665	0.108793
600311	B09	荣华实业	1.0075	0.0297	0.0665	0.0966989
600312	C38	平高电气	0.889196	0.0297	0.0665	0.0888315
600313	F51	农发种业	0.931872	0.0297	0.0665	0.0916695
600315	C26	上海家化	0.40503	0.0297	0.0665	0.0566345
600316	C37	洪都航空	1.30755	0.0297	0.0665	0.116652
600317	G55	营口港	0.668922	0.0297	0.0665	0.0741833
600320	C35	振华重工	1.21847	0.0297	0.0665	0.110728
600321	C20	国栋建设	0.856467	0.0297	0.0665	0.0866551
600322	K70	天房发展	1.14034	0.0297	0.0665	0.105533
600323	D46	瀚蓝环境	1.10601	0.0297	0.0665	0.103249
600325	K70	华发股份	1.29956	0.0297	0.0665	0.116121
600326	E48	西藏天路	0.691363	0.0297	0.0665	0.0756756
600327	F52	大东方	1.13906	0.0297	0.0665	0.105447
600328	C26	兰太实业	1.01306	0.0297	0.0665	0.0970683
600329	C27	中新药业	0.671634	0.0297	0.0665	0.0743637
600330	C39	天通股份	1.08159	0.0297	0.0665	0.101625
600331	C32	宏达股份	0.943441	0.0297	0.0665	0.0924388
600333	C25	长春燃气	0.703517	0.0297	0.0665	0.0764839
600335	F51	国机汽车	1.16267	0.0297	0.0665	0.107018
600336	C38	澳柯玛	0.992372	0.0297	0.0665	0.0956927
600337	C21	美克股份	0.927976	0.0297	0.0665	0.0914104
600338	C32	西藏珠峰	0.839225	0.0297	0.0665	0.0855085
600339	C26	天利高新	0.98912	0.0297	0.0665	0.0954765
600340	K70	华夏幸福	1.39353	0.0297	0.0665	0.122369
600343	C35	航天动力	1.37798	0.0297	0.0665	0.121336
600345	C39	长江通信	1.11098	0.0297	0.0665	0.10358
600346	C35	大橡塑	0.915032	0.0297	0.0665	0.0905496
600348	B06	阳泉煤业	1.41058	0.0297	0.0665	0.123504
600350	G54	山东高速	0.880616	0.0297	0.0665	0.088261
600351	C27	亚宝药业	0.682324	0.0297	0.0665	0.0750745
600352	C26	浙江龙盛	0.608102	0.0297	0.0665	0.0701388
600353	C39	旭光股份	0.989121	0.0297	0.0665	0.0954765
600354	A01	敦煌种业	0.928184	0.0297	0.0665	0.0914242
600355	C39	精伦电子	0.858575	0.0297	0.0665	0.0867952
600356	C22	恒丰纸业	0.88128	0.0297	0.0665	0.0883051
600359	A01	新农开发	0.993024	0.0297	0.0665	0.0957361
600360	C39	华微电子	1.10128	0.0297	0.0665	0.102935
600361	F52	华联综超	0.784621	0.0297	0.0665	0.0818773
600362	C32	江西铜业	1.09164	0.0297	0.0665	0.102294
600363	C39	联创光电	1.13338	0.0297	0.0665	0.10507
600366	C39	宁波韵升	1.18741	0.0297	0.0665	0.108662
600367	C26	红星发展	0.890885	0.0297	0.0665	0.0889439
600368	G54	五洲交通	1.18172	0.0297	0.0665	0.108285
600369	J67	西南证券	1.27785	0.0297	0.0665	0.114677
600370	C17	三房巷	1.06269	0.0297	0.0665	0.100369
600371	A01	万向德农	0.751927	0.0297	0.0665	0.0797031
600372	C37	中航电子	1.13898	0.0297	0.0665	0.105442
600373	R85	中文传媒	0.842549	0.0297	0.0665	0.0857295
600375	C36	华菱星马	0.879891	0.0297	0.0665	0.0882128
600376	K70	首开股份	1.29709	0.0297	0.0665	0.115956
600377	G54	宁沪高速	0.733123	0.0297	0.0665	0.0784527
600378	C26	天科股份	0.705738	0.0297	0.0665	0.0766316
600379	C38	宝光股份	1.35767	0.0297	0.0665	0.119985
600380	C27	健康元	0.871541	0.0297	0.0665	0.0876575
600382	F51	广东明珠	0.754209	0.0297	0.0665	0.0798549
600383	K70	金地集团	0.738644	0.0297	0.0665	0.0788198
600386	F52	北巴传媒	0.954764	0.0297	0.0665	0.0931918
600387	F51	海越股份	0.853612	0.0297	0.0665	0.0864652
600388	C35	龙净环保	1.04875	0.0297	0.0665	0.0994417
600389	C26	江山股份	0.837226	0.0297	0.0665	0.0853755
600390	C31	金瑞科技	1.36785	0.0297	0.0665	0.120662
600391	C37	成发科技	1.2535	0.0297	0.0665	0.113058
600392	C32	盛和资源	1.12354	0.0297	0.0665	0.104416
600393	K70	东华实业	0.788368	0.0297	0.0665	0.0821265
600395	B06	盘江股份	1.63064	0.0297	0.0665	0.138138
600396	D44	金山股份	1.56886	0.0297	0.0665	0.134029
600397	B06	安源煤业	1.39528	0.0297	0.0665	0.122486
600398	C18	凯诺科技	0.48494	0.0297	0.0665	0.0619485
600400	C18	红豆股份	0.82922	0.0297	0.0665	0.0848431
600401	C39	海润光伏	0.841646	0.0297	0.0665	0.0856695
600403	B06	大有能源	1.24947	0.0297	0.0665	0.11279
600405	C39	动力源	1.09123	0.0297	0.0665	0.102267
600406	I65	国电南瑞	1.13197	0.0297	0.0665	0.104976
600408	C31	安泰集团	1.14587	0.0297	0.0665	0.105901
600409	C26	三友化工	0.645709	0.0297	0.0665	0.0726396
600410	I65	华胜天成	1.44798	0.0297	0.0665	0.125991
600415	L72	小商品城	1.27693	0.0297	0.0665	0.114616
600416	C34	湘电股份	1.52738	0.0297	0.0665	0.131271
600418	C36	江淮汽车	1.32402	0.0297	0.0665	0.117747
600419	C14	天润乳业	0.722004	0.0297	0.0665	0.0777133
600420	C27	现代制药	0.689607	0.0297	0.0665	0.0755589
600422	C27	昆明制药	1.15991	0.0297	0.0665	0.106834
600425	C30	青松建化	0.905139	0.0297	0.0665	0.0898917
600426	C26	华鲁恒升	0.948122	0.0297	0.0665	0.0927501
600429	C14	三元股份	0.809627	0.0297	0.0665	0.0835402
600432	C32	吉恩镍业	1.08287	0.0297	0.0665	0.101711
600433	C22	冠豪高新	0.684976	0.0297	0.0665	0.0752509
600435	C39	北方导航	1.1551	0.0297	0.0665	0.106514
600436	C27	片仔癀	0.637762	0.0297	0.0665	0.0721112
600438	C13	通威股份	0.605647	0.0297	0.0665	0.0699755
600439	C19	瑞贝卡	0.869261	0.0297	0.0665	0.0875059
600446	I65	金证股份	1.07688	0.0297	0.0665	0.101312
600448	C17	华纺股份	0.762207	0.0297	0.0665	0.0803868
600449	C30	宁夏建材	0.962873	0.0297	0.0665	0.0937311
600452	D44	涪陵电力	0.720214	0.0297	0.0665	0.0775942
600455	S90	博通股份	1.1902	0.0297	0.0665	0.108848
600456	C32	宝钛股份	1.07843	0.0297	0.0665	0.101416
600459	C32	贵研铂业	1.00617	0.0297	0.0665	0.0966102
600460	C39	士兰微	1.03654	0.0297	0.0665	0.09863
600461	D46	洪城水业	1.11046	0.0297	0.0665	0.103545
600462	C22	石岘纸业	0.456633	0.0297	0.0665	0.0600661
600463	E48	空港股份	1.09486	0.0297	0.0665	0.102509
600466	C27	迪康药业	0.898118	0.0297	0.0665	0.0894248
600467	A04	好当家	0.83102	0.0297	0.0665	0.0849628
600468	C38	百利电气	0.855164	0.0297	0.0665	0.0865684
600469	C29	风神股份	0.914036	0.0297	0.0665	0.0904834
600470	C26	六国化工	0.910297	0.0297	0.0665	0.0902348
600475	C34	华光股份	1.01711	0.0297	0.0665	0.0973378
600476	I65	湘邮科技	1.17464	0.0297	0.0665	0.107813
600477	E50	杭萧钢构	0.886459	0.0297	0.0665	0.0886495
600478	C38	科力远	0.566319	0.0297	0.0665	0.0673602
600479	C27	千金药业	0.803918	0.0297	0.0665	0.0831605
600480	C36	凌云股份	1.11411	0.0297	0.0665	0.103788
600481	C26	双良节能	0.965424	0.0297	0.0665	0.0939007
600482	C38	风帆股份	1.02426	0.0297	0.0665	0.0978136
600483	D44	福建南纺	0.842063	0.0297	0.0665	0.0856972
600485	C39	中创信测	1.23182	0.0297	0.0665	0.111616
600486	C26	扬农化工	1.02355	0.0297	0.0665	0.0977661
600488	C27	天药股份	0.872694	0.0297	0.0665	0.0877342
600489	B09	中金黄金	0.922324	0.0297	0.0665	0.0910345
600491	E48	龙元建设	1.13419	0.0297	0.0665	0.105124
600493	C17	凤竹纺织	0.84151	0.0297	0.0665	0.0856604
600495	C37	晋西车轴	1.05154	0.0297	0.0665	0.0996273
600496	E50	精工钢构	0.695002	0.0297	0.0665	0.0759176
600497	B09	驰宏锌锗	1.10372	0.0297	0.0665	0.103097
600498	C39	烽火通信	1.23697	0.0297	0.0665	0.111958
600499	C35	科达机电	0.915154	0.0297	0.0665	0.0905577
600500	C26	中化国际	0.827476	0.0297	0.0665	0.0847272
600501	C36	航天晨光	1.1904	0.0297	0.0665	0.108861
600502	E48	安徽水利	0.909131	0.0297	0.0665	0.0901572
600503	K70	华丽家族	0.989351	0.0297	0.0665	0.0954918
600505	D44	西昌电力	0.796112	0.0297	0.0665	0.0826414
600506	A01	香梨股份	0.860281	0.0297	0.0665	0.0869087
600507	C31	方大特钢	0.970719	0.0297	0.0665	0.0942528
600508	B06	上海能源	1.23203	0.0297	0.0665	0.11163
600509	D44	天富热电	0.782882	0.0297	0.0665	0.0817617
600510	K70	黑牡丹	1.33935	0.0297	0.0665	0.118767
600511	F51	国药股份	0.989535	0.0297	0.0665	0.0955041
600512	E48	腾达建设	0.824529	0.0297	0.0665	0.0845312
600513	C27	联环药业	0.762615	0.0297	0.0665	0.0804139
600515	F52	海岛建设	0.73904	0.0297	0.0665	0.0788462
600516	C30	方大炭素	0.839618	0.0297	0.0665	0.0855346
600517	C38	置信电气	1.01865	0.0297	0.0665	0.09744
600518	C27	康美药业	0.788064	0.0297	0.0665	0.0821063
600519	C15	贵州茅台	0.700169	0.0297	0.0665	0.0762612
600521	C27	华海药业	0.838267	0.0297	0.0665	0.0854448
600522	C38	中天科技	0.842121	0.0297	0.0665	0.085701
600523	C36	贵航股份	0.997776	0.0297	0.0665	0.0960521
600525	C39	长园集团	1.33859	0.0297	0.0665	0.118716
600526	C35	菲达环保	1.02939	0.0297	0.0665	0.0981547
600527	C28	江南高纤	0.807611	0.0297	0.0665	0.0834061
600528	E48	中铁二局	1.05685	0.0297	0.0665	0.0999808
600529	C30	山东药玻	0.62531	0.0297	0.0665	0.0712831
600530	C27	交大昂立	1.0936	0.0297	0.0665	0.102425
600531	C32	豫光金铅	1.44061	0.0297	0.0665	0.125501
600532	B08	宏达矿业	0.883118	0.0297	0.0665	0.0884273
600533	K70	栖霞建设	0.756492	0.0297	0.0665	0.0800067
600535	C27	天士力	0.46817	0.0297	0.0665	0.0608333
600536	I65	中国软件	1.37729	0.0297	0.0665	0.12129
600537	C38	亿晶光电	1.06584	0.0297	0.0665	0.100578
600540	A01	新赛股份	0.748465	0.0297	0.0665	0.0794729
600543	C15	莫高股份	0.770729	0.0297	0.0665	0.0809535
600545	E48	新疆城建	1.0046	0.0297	0.0665	0.096506
600546	F51	山煤国际	1.62104	0.0297	0.0665	0.137499
600547	B09	山东黄金	0.931465	0.0297	0.0665	0.0916424
600548	G54	深高速	0.821074	0.0297	0.0665	0.0843014
600549	C32	厦门钨业	0.964281	0.0297	0.0665	0.0938247
600550	C38	天威保变	0.940358	0.0297	0.0665	0.0922338
600551	R85	时代出版	1.08908	0.0297	0.0665	0.102124
600557	C27	康缘药业	0.663633	0.0297	0.0665	0.0738316
600558	C33	大西洋	0.959268	0.0297	0.0665	0.0934913
600559	C15	老白干酒	1.11719	0.0297	0.0665	0.103993
600560	C35	金自天正	0.963287	0.0297	0.0665	0.0937586
600561	G54	江西长运	0.804355	0.0297	0.0665	0.0831896
600562	C39	国睿科技	1.036	0.0297	0.0665	0.0985943
600563	C39	法拉电子	1.10498	0.0297	0.0665	0.103181
600565	K70	迪马股份	1.03565	0.0297	0.0665	0.0985706
600566	C27	洪城股份	0.819237	0.0297	0.0665	0.0841793
600567	C22	山鹰纸业	0.81246	0.0297	0.0665	0.0837286
600568	C27	中珠控股	0.699487	0.0297	0.0665	0.0762159
600569	C31	安阳钢铁	1.12999	0.0297	0.0665	0.104844
600570	I65	恒生电子	1.29025	0.0297	0.0665	0.115502
600571	I65	信雅达	1.7769	0.0297	0.0665	0.147864
600572	C27	康恩贝	0.682826	0.0297	0.0665	0.0751079
600573	C15	惠泉啤酒	0.481844	0.0297	0.0665	0.0617426
600576	F51	万好万家	0.763609	0.0297	0.0665	0.08048
600577	C38	精达股份	0.837092	0.0297	0.0665	0.0853666
600578	D44	京能电力	1.28629	0.0297	0.0665	0.115238
600581	C31	八一钢铁	0.961434	0.0297	0.0665	0.0936354
600582	C35	天地科技	1.31552	0.0297	0.0665	0.117182
600583	B11	海油工程	0.888412	0.0297	0.0665	0.0887794
600585	C30	海螺水泥	1.0072	0.0297	0.0665	0.0966789
600586	C30	金晶科技	0.784906	0.0297	0.0665	0.0818962
600587	C35	新华医疗	0.80781	0.0297	0.0665	0.0834194
600588	I65	用友软件	1.44421	0.0297	0.0665	0.12574
600589	C26	广东榕泰	0.742388	0.0297	0.0665	0.0790688
600590	C38	泰豪科技	0.995446	0.0297	0.0665	0.0958972
600592	C34	龙溪股份	0.932727	0.0297	0.0665	0.0917263
600593	N78	大连圣亚	0.882066	0.0297	0.0665	0.0883574
600594	C27	益佰制药	0.370463	0.0297	0.0665	0.0543358
600595	C32	中孚实业	0.966869	0.0297	0.0665	0.0939968
600596	C26	新安股份	0.926415	0.0297	0.0665	0.0913066
600597	C14	光明乳业	0.658075	0.0297	0.0665	0.073462
600598	A01	北大荒	0.728518	0.0297	0.0665	0.0781464
600599	C26	熊猫烟花	0.879269	0.0297	0.0665	0.0881714
600600	C15	青岛啤酒	0.533141	0.0297	0.0665	0.0651539
600601	C39	方正科技	0.857837	0.0297	0.0665	0.0867462
600602	C39	仪电电子	0.976253	0.0297	0.0665	0.0946208
600604	K70	市北高新	1.10362	0.0297	0.0665	0.103091
600605	F51	汇通能源	1.06589	0.0297	0.0665	0.100582
600606	K70	金丰投资	0.838699	0.0297	0.0665	0.0854735
600608	C31	上海科技	0.796821	0.0297	0.0665	0.0826886
600609	C36	金杯汽车	0.852301	0.0297	0.0665	0.086378
600610	C35	S 中纺机	-0.216678	0.0297	0.0665	0.0152909
600611	G54	大众交通	1.26989	0.0297	0.0665	0.114148
600612	C41	老凤祥	0.72943	0.0297	0.0665	0.0782071
600613	C27	神奇制药	0.894099	0.0297	0.0665	0.0891576
600614	C27	鼎立股份	0.527188	0.0297	0.0665	0.064758
600615	C33	丰华股份	0.950578	0.0297	0.0665	0.0929134
600616	C15	金枫酒业	0.883428	0.0297	0.0665	0.088448
600618	C26	氯碱化工	0.735312	0.0297	0.0665	0.0785982
600620	S90	天宸股份	1.21608	0.0297	0.0665	0.110569
600621	K70	华鑫股份	1.10739	0.0297	0.0665	0.103342
600622	K70	嘉宝集团	1.0042	0.0297	0.0665	0.0964791
600624	S90	复旦复华	0.842599	0.0297	0.0665	0.0857328
600626	F51	申达股份	0.88485	0.0297	0.0665	0.0885425
600628	F52	新世界	0.917624	0.0297	0.0665	0.090722
600629	C30	棱光实业	0.844839	0.0297	0.0665	0.0858818
600630	C17	龙头股份	0.915616	0.0297	0.0665	0.0905885
600633	R85	浙报传媒	0.92137	0.0297	0.0665	0.0909711
600635	D45	大众公用	1.1914	0.0297	0.0665	0.108928
600636	C26	三爱富	0.788914	0.0297	0.0665	0.0821628
600637	I63	百视通	1.11082	0.0297	0.0665	0.10357
600638	K70	新黄浦	0.942922	0.0297	0.0665	0.0924043
600639	K70	浦东金桥	1.42962	0.0297	0.0665	0.12477
600640	L72	号百控股	1.16978	0.0297	0.0665	0.10749
600641	K70	万业企业	1.12119	0.0297	0.0665	0.104259
600642	D45	申能股份	0.974017	0.0297	0.0665	0.0944721
600643	J69	爱建股份	1.51957	0.0297	0.0665	0.130752
600644	D44	乐山电力	0.881644	0.0297	0.0665	0.0883293
600645	M73	中源协和	1.08785	0.0297	0.0665	0.102042
600647	K70	同达创业	0.529542	0.0297	0.0665	0.0649145
600648	F51	外高桥	1.19596	0.0297	0.0665	0.109231
600650	G54	锦江投资	1.48564	0.0297	0.0665	0.128495
600651	C38	飞乐音响	1.06024	0.0297	0.0665	0.100206
600652	B06	爱使股份	1.17389	0.0297	0.0665	0.107764
600653	F52	申华控股	0.908194	0.0297	0.0665	0.0900949
600654	C36	飞乐股份	0.70189	0.0297	0.0665	0.0763757
600655	F52	豫园商城	0.951918	0.0297	0.0665	0.0930025
600657	K70	信达地产	1.50593	0.0297	0.0665	0.129844
600658	K70	电子城	0.863376	0.0297	0.0665	0.0871145
600660	C30	福耀玻璃	0.725222	0.0297	0.0665	0.0779273
600661	P82	新南洋	0.671687	0.0297	0.0665	0.0743672
600662	G54	强生控股	1.12052	0.0297	0.0665	0.104215
600663	K70	陆家嘴	1.11297	0.0297	0.0665	0.103712
600665	K70	天地源	0.848969	0.0297	0.0665	0.0861564
600666	C27	西南药业	0.617786	0.0297	0.0665	0.0707828
600667	C39	太极实业	0.831036	0.0297	0.0665	0.0849639
600668	C30	尖峰集团	0.728606	0.0297	0.0665	0.0781523
600671	C27	天目药业	0.351808	0.0297	0.0665	0.0530952
600673	C33	东阳光铝	0.733266	0.0297	0.0665	0.0784622
600674	D44	川投能源	1.00138	0.0297	0.0665	0.0962917
600675	K70	中华企业	1.16593	0.0297	0.0665	0.107234
600676	G54	交运股份	1.08904	0.0297	0.0665	0.102121
600678	C30	四川金顶	0.804881	0.0297	0.0665	0.0832246
600679	C37	金山开发	0.961743	0.0297	0.0665	0.0936559
600680	C39	上海普天	1.22617	0.0297	0.0665	0.111241
600682	F52	南京新百	0.654936	0.0297	0.0665	0.0732532
600683	K70	京投银泰	0.974623	0.0297	0.0665	0.0945124
600684	K70	珠江实业	0.975661	0.0297	0.0665	0.0945815
600685	C37	广船国际	1.37546	0.0297	0.0665	0.121168
600686	C36	金龙汽车	0.609599	0.0297	0.0665	0.0702383
600687	C41	刚泰控股	0.490201	0.0297	0.0665	0.0622984
600688	C25	上海石化	1.06503	0.0297	0.0665	0.100525
600689	C17	上海三毛	1.05512	0.0297	0.0665	0.0998651
600690	C38	青岛海尔	1.09384	0.0297	0.0665	0.10244
600691	C26	阳煤化工	1.28714	0.0297	0.0665	0.115295
600692	G55	亚通股份	1.04911	0.0297	0.0665	0.0994658
600693	F52	东百集团	0.741962	0.0297	0.0665	0.0790405
600694	F52	大商股份	0.894531	0.0297	0.0665	0.0891863
600695	C13	大江股份	1.08208	0.0297	0.0665	0.101658
600696	K70	多伦股份	0.64184	0.0297	0.0665	0.0723824
600697	F52	欧亚集团	0.69238	0.0297	0.0665	0.0757433
600699	C36	均胜电子	1.64395	0.0297	0.0665	0.139022
600702	C15	沱牌舍得	0.926885	0.0297	0.0665	0.0913379
600703	C39	三安光电	0.814087	0.0297	0.0665	0.0838368
600705	J69	中航投资	1.21328	0.0297	0.0665	0.110383
600706	N78	曲江文旅	0.926733	0.0297	0.0665	0.0913277
600708	G54	海博股份	1.24164	0.0297	0.0665	0.112269
600710	C35	常林股份	1.18279	0.0297	0.0665	0.108356
600711	B09	盛屯矿业	1.3828	0.0297	0.0665	0.121656
600712	F52	南宁百货	0.83174	0.0297	0.0665	0.0850107
600713	F52	南京医药	1.13836	0.0297	0.0665	0.105401
600715	C36	松辽汽车	0.535897	0.0297	0.0665	0.0653372
600717	G55	天津港	0.980832	0.0297	0.0665	0.0949253
600718	I65	东软集团	0.982196	0.0297	0.0665	0.095016
600719	D44	大连热电	0.804987	0.0297	0.0665	0.0832316
600720	C30	祁连山	0.924647	0.0297	0.0665	0.091189
600721	C25	百花村	0.858462	0.0297	0.0665	0.0867877
600722	C26	金牛化工	0.854723	0.0297	0.0665	0.0865391
600723	F52	首商股份	0.776918	0.0297	0.0665	0.081365
600724	K70	宁波富达	0.904106	0.0297	0.0665	0.089823
600726	D44	华电能源	0.818862	0.0297	0.0665	0.0841543
600727	C26	鲁北化工	0.562599	0.0297	0.0665	0.0671128
600728	I65	佳都科技	0.838256	0.0297	0.0665	0.085444
600729	F52	重庆百货	0.801969	0.0297	0.0665	0.0830309
600730	K70	中国高科	0.837089	0.0297	0.0665	0.0853664
600731	C26	湖南海利	0.735524	0.0297	0.0665	0.0786123
600732	K70	上海新梅	1.05475	0.0297	0.0665	0.0998407
600733	K70	S 前锋	0.749034	0.0297	0.0665	0.0795108
600734	F51	实达集团	1.16628	0.0297	0.0665	0.107258
600735	C19	新华锦	1.13322	0.0297	0.0665	0.105059
600736	K70	苏州高新	1.10276	0.0297	0.0665	0.103034
600737	C13	中粮屯河	0.632234	0.0297	0.0665	0.0717436
600738	F52	兰州民百	0.917968	0.0297	0.0665	0.0907449
600739	F51	辽宁成大	1.40641	0.0297	0.0665	0.123226
600740	C25	山西焦化	1.08105	0.0297	0.0665	0.10159
600741	C36	华域汽车	1.18154	0.0297	0.0665	0.108272
600742	C36	一汽富维	0.882733	0.0297	0.0665	0.0884017
600743	K70	华远地产	1.13679	0.0297	0.0665	0.105297
600744	D44	华银电力	0.944481	0.0297	0.0665	0.092508
600746	C26	江苏索普	0.620365	0.0297	0.0665	0.0709543
600747	K70	大连控股	0.370737	0.0297	0.0665	0.054354
600748	K70	上实发展	1.14647	0.0297	0.0665	0.10594
600750	C27	江中药业	0.820994	0.0297	0.0665	0.0842961
600751	G55	天津海运	1.19085	0.0297	0.0665	0.108892
600753	F51	东方银星	0.520539	0.0297	0.0665	0.0643158
600755	F51	厦门国贸	1.15399	0.0297	0.0665	0.10644
600756	I65	浪潮软件	1.21036	0.0297	0.0665	0.110189
600757	R85	长江传媒	0.829881	0.0297	0.0665	0.0848871
600758	D44	红阳能源	0.900266	0.0297	0.0665	0.0895677
600763	Q83	通策医疗	0.325159	0.0297	0.0665	0.0513231
600764	I65	中电广通	0.553277	0.0297	0.0665	0.0664929
600765	C34	中航重机	1.38384	0.0297	0.0665	0.121725
600768	C32	宁波富邦	0.702618	0.0297	0.0665	0.0764241
600770	I65	综艺股份	1.08665	0.0297	0.0665	0.101962
600771	C27	广誉远	0.734383	0.0297	0.0665	0.0785365
600773	K70	西藏城投	0.946035	0.0297	0.0665	0.0926113
600774	F52	汉商集团	0.692562	0.0297	0.0665	0.0757554
600775	C39	南京熊猫	1.32544	0.0297	0.0665	0.117842
600776	C39	东方通信	0.651697	0.0297	0.0665	0.0730379
600778	F52	友好集团	0.81456	0.0297	0.0665	0.0838682
600779	C15	水井坊	0.915311	0.0297	0.0665	0.0905682
600780	D44	通宝能源	1.0869	0.0297	0.0665	0.101979
600781	C27	辅仁药业	0.570486	0.0297	0.0665	0.0676373
600782	C31	新钢股份	1.09309	0.0297	0.0665	0.10239
600783	S90	鲁信创投	1.32182	0.0297	0.0665	0.117601
600784	S90	鲁银投资	1.32884	0.0297	0.0665	0.118068
600785	F52	新华百货	0.775552	0.0297	0.0665	0.0812742
600787	G59	中储股份	1.29465	0.0297	0.0665	0.115794
600789	C27	鲁抗医药	0.6531	0.0297	0.0665	0.0731312
600790	L72	轻纺城	0.869538	0.0297	0.0665	0.0875243
600791	K70	京能置业	1.10039	0.0297	0.0665	0.102876
600792	C25	云煤能源	1.22811	0.0297	0.0665	0.111369
600794	G59	保税科技	0.918372	0.0297	0.0665	0.0907717
600795	D44	国电电力	0.783284	0.0297	0.0665	0.0817884
600796	C26	钱江生化	0.96378	0.0297	0.0665	0.0937914
600797	I65	浙大网新	1.0279	0.0297	0.0665	0.0980555
600798	G55	宁波海运	0.902817	0.0297	0.0665	0.0897373
600800	C39	天津磁卡	1.01349	0.0297	0.0665	0.0970974
600801	C30	华新水泥	1.14054	0.0297	0.0665	0.105546
600802	C30	福建水泥	0.914831	0.0297	0.0665	0.0905363
600803	C26	威远生化	0.952511	0.0297	0.0665	0.093042
600804	I64	鹏博士	0.775659	0.0297	0.0665	0.0812813
600805	S90	悦达投资	1.01061	0.0297	0.0665	0.0969056
600806	C34	昆明机床	1.23277	0.0297	0.0665	0.111679
600807	K70	天业股份	0.740082	0.0297	0.0665	0.0789155
600808	C31	马钢股份	0.957572	0.0297	0.0665	0.0933785
600809	C15	山西汾酒	0.974925	0.0297	0.0665	0.0945325
600810	C28	神马股份	0.906576	0.0297	0.0665	0.0899873
600811	F51	东方集团	1.30853	0.0297	0.0665	0.116717
600812	C27	华北制药	0.805984	0.0297	0.0665	0.0832979
600814	F52	杭州解百	0.456296	0.0297	0.0665	0.0600437
600815	C35	厦工股份	0.974068	0.0297	0.0665	0.0944755
600816	J69	安信信托	1.28238	0.0297	0.0665	0.114978
600818	C37	中路股份	0.870534	0.0297	0.0665	0.0875905
600819	C30	耀皮玻璃	0.937155	0.0297	0.0665	0.0920208
600820	E48	隧道股份	1.18649	0.0297	0.0665	0.108601
600821	F52	津劝业	1.03598	0.0297	0.0665	0.0985927
600822	F51	上海物贸	0.942293	0.0297	0.0665	0.0923625
600823	K70	世茂股份	1.10689	0.0297	0.0665	0.103308
600824	F52	益民集团	0.87415	0.0297	0.0665	0.087831
600825	R85	新华传媒	1.09665	0.0297	0.0665	0.102627
600826	F51	兰生股份	1.07073	0.0297	0.0665	0.100904
600827	F52	友谊股份	1.06657	0.0297	0.0665	0.100627
600828	F52	成商集团	0.939974	0.0297	0.0665	0.0922083
600830	F52	香溢融通	1.36089	0.0297	0.0665	0.1202
600831	I63	广电网络	1.03695	0.0297	0.0665	0.0986573
600832	N78	东方明珠	1.15555	0.0297	0.0665	0.106544
600833	F52	第一医药	1.25863	0.0297	0.0665	0.113399
600834	G54	申通地铁	0.938607	0.0297	0.0665	0.0921174
600835	C34	上海机电	1.26583	0.0297	0.0665	0.113878
600836	C23	界龙实业	1.04172	0.0297	0.0665	0.0989746
600837	J67	海通证券	1.26743	0.0297	0.0665	0.113984
600838	F52	上海九百	1.10964	0.0297	0.0665	0.103491
600839	C39	四川长虹	1.04271	0.0297	0.0665	0.0990402
600841	C34	上柴股份	0.812181	0.0297	0.0665	0.08371
600843	C35	上工申贝	0.960619	0.0297	0.0665	0.0935812
600846	E48	同济科技	1.19179	0.0297	0.0665	0.108954
600847	C38	万里股份	0.386403	0.0297	0.0665	0.0553958
600848	C40	自仪股份	0.942493	0.0297	0.0665	0.0923758
600850	I65	华东电脑	1.05703	0.0297	0.0665	0.0999922
600851	C17	海欣股份	1.05896	0.0297	0.0665	0.100121
600853	E48	龙建股份	1.02067	0.0297	0.0665	0.0975746
600854	C38	春兰股份	0.953268	0.0297	0.0665	0.0930923
600855	C35	航天长峰	1.37064	0.0297	0.0665	0.120847
600856	F52	长百集团	0.038694	0.0297	0.0665	0.0322732
600857	F52	工大首创	0.4693	0.0297	0.0665	0.0609085
600858	F52	银座股份	0.81169	0.0297	0.0665	0.0836774
600859	F52	王府井	0.975535	0.0297	0.0665	0.0945731
600860	C35	京城股份	0.676988	0.0297	0.0665	0.0747197
600861	F52	北京城乡	0.834095	0.0297	0.0665	0.0851673
600862	K70	南通科技	0.818374	0.0297	0.0665	0.0841219
600863	D44	内蒙华电	0.907576	0.0297	0.0665	0.0900538
600864	D44	哈投股份	1.4078	0.0297	0.0665	0.123319
600865	F52	百大集团	0.76116	0.0297	0.0665	0.0803171
600866	C14	星湖科技	0.547838	0.0297	0.0665	0.0661312
600867	C27	通化东宝	0.643533	0.0297	0.0665	0.0724949
600868	D44	梅雁吉祥	0.962696	0.0297	0.0665	0.0937193
600869	C38	远东电缆	0.644524	0.0297	0.0665	0.0725608
600870	C39	厦华电子	0.608641	0.0297	0.0665	0.0701746
600871	C28	仪征化纤	0.851044	0.0297	0.0665	0.0862944
600872	C14	中炬高新	0.598406	0.0297	0.0665	0.069494
600873	C14	梅花集团	0.741207	0.0297	0.0665	0.0789903
600874	D46	创业环保	1.05884	0.0297	0.0665	0.100113
600875	C34	东方电气	1.24672	0.0297	0.0665	0.112607
600877	C37	中国嘉陵	1.07652	0.0297	0.0665	0.101288
600879	C35	航天电子	1.19477	0.0297	0.0665	0.109152
600880	R85	博瑞传播	0.865872	0.0297	0.0665	0.0872805
[truncated: 14,372 more rows]
